# Supplementary material for: Lamina-associated polypeptide 2α is required for intranuclear MRTF-A activity
Source: Sci Rep. 2022 Feb 10;12:2306. doi: 10.1038/s41598-022-06135-5 (PMC8831594; doi:10.1038/s41598-022-06135-5)
Supplement: Supplementary file 3 — Supplementary Table S1. [file 41598_2022_6135_MOESM3_ESM.xlsx]

## Sheet: RNA-Seq-full
Table S1.1 RNA-seq data. Lap2 knock-down in NIH
						15% vs 0.3% FBS				Lap2 vs control siRNA
						control siRNA		Lap2 siRNA		0,3% FBS		15% FBS
ID	symbol	chr	start	end	length	log2FC_control_siRNA	padj_control_siRNA	log2FC_Lap2_siRNA	padj_Lap2_siRNA	log2FC_03%FBS	padj_03%FBS	log2FC_15%FBS	padj_15%FBS
ENSMUSG00000011256	Adam19	11	46055991	46147343	91352	0.567626	4.48e-22	0.903962	1.25e-21	-1.38832	5.41e-60	-1.03649	4.53e-57
ENSMUSG00000020431	Adcy1	11	7063488	7178506	115018	0.218722	0.177243	0.422799	0.0127016	-0.281584	0.133131	-0.0678129	0.727628
ENSMUSG00000038587	Akap12	10	4266379	4359470	93091	0.737155	2.34e-43	0.769183	4.5e-14	-1.14359	7.05e-36	-1.09662	2.07e-68
ENSMUSG00000024897	Apba1	19	23758875	23949597	190722	-0.0761524	0.810881	0.362641	0.188905	-0.444509	0.0805063	-0.00806032	0.981088
ENSMUSG00000037621	Atoh8	6	72206176	72235577	29401	0.0988086	0.462921	0.299233	0.00192571	0.61077	4.74e-08	0.819322	8.9e-32
ENSMUSG00000039347	Atp6v0e2	6	48537614	48541801	4187	-0.365316	0.117905	0.347043	0.15842	-0.29127	0.2479	0.386523	0.066658
ENSMUSG00000028121	Bcar3	3	122294135	122530191	236056	-0.0747376	0.806189	-0.0136422	0.963607	0.408602	0.0403749	0.455005	0.00992468
ENSMUSG00000022416	Cacna1i	15	80287237	80398279	111042	0.382498	0.182366	-1.03812	1.8e-06	1.13901	1.99e-08	-0.230488	0.424466
ENSMUSG00000027555	Car13	3	14641726	14663002	21276	0.210232	0.0247173	0.0168539	0.919576	-0.12283	0.31897	-0.304676	0.000507162
ENSMUSG00000034795	Ccdc122	14	77036771	77112257	75486	0.024018	0.936561	0.177228	0.399833	0.234086	0.274238	0.382647	0.0167075
ENSMUSG00000044033	Ccdc141	2	77009901	77170636	160735	0.171335	0.58642	0.120781	0.726776	-0.0401385	0.913882	-0.0744608	0.81788
ENSMUSG00000046186	Cd109	9	78615545	78716253	100708	0.0676654	0.52631	-0.0723423	0.661145	-0.835222	1.29e-16	-0.963334	2.44e-36
ENSMUSG00000028755	Cda	4	138338423	138367992	29569	-0.105223	0.58642	-0.11274	0.549857	0.288223	0.0724342	0.281536	0.0414921
ENSMUSG00000026437	Cdk18	1	132112236	132139684	27448	-0.0166021	0.940593	-0.14591	0.338383	0.355001	0.00791272	0.229391	0.0823293
ENSMUSG00000018509	Cenpv	11	62524945	62539261	14316	-0.104111	0.821673	-0.188094	0.627665	0.298579	0.375532	0.193688	0.559219
ENSMUSG00000027221	Chst1	2	92599706	92615250	15544	-0.0285384	0.975382	-0.311133	0.537595	0.729331	0.0903414	0.408576	0.232679
ENSMUSG00000063564	Col23a1	11	51289919	51583918	293999	0.0817455	0.908734	1.07792	0.0217171	-1.27516	0.00168357	-0.278997	0.455252
ENSMUSG00000037852	Cpe	8	64592541	64693054	100513	0.111995	0.0846591	-0.0657491	0.507161	-0.567261	5.02e-18	-0.734027	1.15e-37
ENSMUSG00000030284	Creld1	6	113483296	113493343	10047	-1.71251	1.39e-08	-1.34034	7.12e-06	0.027275	0.945499	0.235065	0.537414
ENSMUSG00000006356	Crip2	12	113140235	113145506	5271	-0.762708	0.0764739	-0.970711	0.00981792	0.200726	0.655417	-0.0242424	0.962986
ENSMUSG00000020186	Csrp2	10	110920176	110939599	19423	0.0342877	0.68314	-0.344365	0.0019445	-0.286063	0.00747586	-0.659127	9.63e-30
ENSMUSG00000024846	Cst6	19	5344704	5349574	4870	0.399555	0.183646	-0.548205	0.0362081	0.857804	0.000244742	-0.0574517	0.882526
ENSMUSG00000031778	Cx3cl1	8	94772008	94782427	10419	1.169	8.3e-57	1.28937	5.8e-54	-0.179751	0.135042	-0.0481549	0.627732
ENSMUSG00000029380	Cxcl1	5	90891240	90893115	1875	4.12072	1.36e-35	2.36491	2.07e-17	1.09773	0.0080362	-0.115979	0.685185
ENSMUSG00000029371	Cxcl5	5	90759359	90761624	2265	0.815788	0.063174	0.386155	0.233586	1.59123	9.19e-07	1.14026	1.32e-06
ENSMUSG00000040260	Daam2	17	49456021	49564337	108316	0.202883	0.00159267	0.0638409	0.662597	0.215951	0.0528804	0.0871274	0.220414
ENSMUSG00000038456	Dennd2a	6	39462377	39557867	95490	-0.000323467	0.997821	0.168852	0.10907	-0.597184	1.21e-16	-0.416718	4.61e-09
ENSMUSG00000047842	Diras2	13	52504374	52530836	26462	-0.565349	9.29e-11	-0.457371	1.54e-05	0.17445	0.152953	0.282541	0.00326367
ENSMUSG00000053117	E330013P04Rik	19	60144674	60162591	17917	-0.36331	0.598809	-0.170265	0.80223	-0.40962	0.417985	-0.180241	0.612729
ENSMUSG00000043969	Emx2	19	59458371	59465357	6986	-0.65207	0.0010399	0.323498	0.332253	-1.11304	7.26e-07	-0.151894	0.599451
ENSMUSG00000087095	Emx2os	19	59425103	59458635	33532	0.0253307	0.955227	0.792595	0.0135644	-1.10403	0.00016189	-0.34165	0.18131
ENSMUSG00000038776	Ephx1	1	180976209	181020904	44695	0.159942	0.111963	-0.0285516	0.833436	-0.463439	9.06e-08	-0.636347	8.15e-15
ENSMUSG00000050821	Fam131a	16	20693281	20703048	9767	-0.485689	0.184901	0.229964	0.666226	-1.18853	0.000269584	-0.442501	0.155299
ENSMUSG00000036800	Fam135b	15	71445677	71727838	282161	-0.0704611	0.75047	0.372069	0.020427	0.916137	8.56e-09	1.35967	7.08e-38
ENSMUSG00000052934	Fbxo31	8	121549439	121578806	29367	-1.1268	6.52e-25	-0.868908	2.37e-14	-0.0436485	0.79174	0.207412	0.17831
ENSMUSG00000005836	Gata6	18	11052509	11085635	33126	-0.751363	5.42e-06	-0.513554	0.0194136	-0.514132	0.00298828	-0.26281	0.263212
ENSMUSG00000022103	Gfra2	14	70890129	70979838	89709	0.114967	0.664881	0.164363	0.476256	0.00936047	0.976999	0.0628739	0.797636
ENSMUSG00000024026	Glo1	17	30592865	30612659	19794	-0.424451	5.06e-09	-0.128032	0.334704	-0.581356	6.56e-10	-0.280161	0.00117779
ENSMUSG00000031748	Gnao1	8	93809965	93969388	159423	0.263255	1e-05	0.49229	2.37e-07	-0.401503	6.01e-05	-0.165176	0.00264827
ENSMUSG00000024978	Gpam	19	55069733	55099451	29718	0.0571337	0.661517	-0.0898828	0.582807	-0.25299	0.0316183	-0.3877	6.42e-05
ENSMUSG00000003378	Grik5	7	25009848	25072346	62498	-0.0586855	0.677715	0.281397	0.0486124	-0.845036	7.21e-14	-0.492641	1.74e-06
ENSMUSG00000004035	Gstm7	3	107926333	107931817	5484	-0.359998	0.560033	-0.0221056	0.975431	-0.315332	0.540317	-0.0255407	0.960637
ENSMUSG00000040464	Gtpbp10	5	5537453	5559538	22085	0.160411	0.575381	-0.0225815	0.944484	0.162962	0.546828	-0.0074728	0.982307
ENSMUSG00000020086	H2afy2	10	61738664	61784147	45483	-0.141253	0.123853	0.489096	1.25e-06	-0.797282	9.65e-17	-0.162073	0.074883
ENSMUSG00000001657	Hoxc8	15	102990606	102994111	3505	0.441026	0.519509	-0.231318	0.720991	0.211595	0.708332	-0.197953	0.554606
ENSMUSG00000036854	Hspb6	7	30552177	30555443	3266	0.285741	0.0660094	-0.112692	0.583446	0.308606	0.0611374	-0.0746794	0.708976
ENSMUSG00000020644	Id2	12	25093800	25096092	2292	1.80075	1.14e-148	1.08481	1.53e-48	1.24345	2.26e-42	0.547812	5.23e-23
ENSMUSG00000042035	Igsf3	3	101377082	101463059	85977	-0.257438	0.00459631	-0.140642	0.443667	-0.813498	2.66e-11	-0.692039	3.3e-14
ENSMUSG00000019139	Isyna1	8	70594372	70597290	2918	-0.122933	0.276315	-0.0814267	0.549418	-0.130165	0.323496	-0.0818231	0.463106
ENSMUSG00000037254	Itih2	2	10094592	10131396	36804	0.270867	0.698845	0.198048	0.748476	0.278101	0.604695	0.191301	0.635063
ENSMUSG00000042604	Kcna4	2	107290638	107298502	7864	0.329861	0.264124	-0.447437	0.0835676	0.669422	0.00658367	-0.0705498	0.837028
ENSMUSG00000034402	Kcnh5	12	74897216	75177332	280116	0.888566	0.00219331	-0.070444	0.88914	0.945457	0.000610606	0.038381	0.931978
ENSMUSG00000044041	Krt13	11	100117326	100121566	4240	-0.435733	0.512616	-0.334958	0.530355	0.736267	0.0822748	0.54166	0.0834888
ENSMUSG00000044350	Lacc1	14	77024199	77036904	12705	-0.0326019	0.892784	-0.104285	0.624562	0.120983	0.544004	0.0549645	0.801421
ENSMUSG00000027253	Lrp4	2	91457510	91513779	56269	-0.234317	0.00142884	0.293433	0.110286	-1.47687	9.62e-33	-0.94245	2.62e-23
ENSMUSG00000030188	Magohb	6	131284387	131293244	8857	0.5174	0.00413417	0.377061	0.0717881	0.290861	0.227237	0.169885	0.378279
ENSMUSG00000024085	Man2a1	17	64600735	64755110	154375	0.138028	0.00374647	0.0565765	0.663964	-0.395887	3.04e-06	-0.470392	2.27e-22
ENSMUSG00000008540	Mgst1	6	138140315	138156755	16440	-0.175432	0.59667	0.570696	0.0420166	-0.690669	0.0061942	0.0425886	0.912004
ENSMUSG00000090386	Mir99ahg	16	77236316	77691403	455087	0.143401	0.704077	-0.113175	0.769447	-0.0250183	0.949198	-0.239826	0.414535
ENSMUSG00000031740	Mmp2	8	92827290	92853420	26130	0.0506308	0.38706	0.375133	3.96e-07	-0.666452	1.33e-26	-0.333255	9.53e-10
ENSMUSG00000017737	Mmp9	2	164940779	164955850	15071	-0.00658179	0.958692	1.04024	4.47e-17	-1.91318	3.14e-101	-0.838169	1.6e-19
ENSMUSG00000042485	Mustn1	14	30879256	30881608	2352	1.06332	7.08e-05	0.315723	0.129131	1.40765	9.57e-09	0.701599	3.43e-05
ENSMUSG00000022443	Myh9	15	77760586	77842175	81589	1.0585	7.07e-80	0.458662	1.08e-06	0.214707	0.0437469	-0.368939	2.13e-12
ENSMUSG00000043943	Naalad2	9	18321950	18402995	81045	0.0424839	0.722548	0.232929	0.0231952	-0.47273	1.05e-07	-0.272961	0.00138453
ENSMUSG00000041073	Nacad	11	6597822	6606053	8231	0.870528	0.000116601	1.46957	1.88e-05	-1.94291	5.08e-11	-1.21826	5.83e-09
ENSMUSG00000014776	Nol3	8	105276139	105281939	5800	-0.756845	0.189728	-0.101858	0.88938	-0.274076	0.61142	0.131229	0.725568
ENSMUSG00000038146	Notch3	17	32120819	32166880	46061	0.108331	0.814276	0.618599	0.167727	-1.05838	0.00250529	-0.481413	0.0995647
ENSMUSG00000039114	Nrn1	13	36725624	36734477	8853	1.36549	2.2e-87	0.818991	5.36e-20	1.0156	1.47e-37	0.48	1.18e-09
ENSMUSG00000059146	Ntrk3	7	78175958	78738012	562054	0.2294	0.770491	-0.625698	0.156424	1.61572	3.19e-05	0.556895	0.0681055
ENSMUSG00000021390	Ogn	13	49608070	49624500	16430	-0.26623	0.00464064	0.719845	4.12e-10	-0.599223	7.04e-09	0.385603	0.000193054
ENSMUSG00000046618	Olfml2a	2	38931977	38963753	31776	0.138514	0.867427	0.254209	0.6771	-0.495253	0.297819	-0.192535	0.578955
ENSMUSG00000062257	Opcml	9	27790774	28925410	1134636	0.0707403	0.732843	0.421337	0.00590189	0.284651	0.110318	0.634983	2.91e-08
ENSMUSG00000031214	Ophn1	X	98554276	98891025	336749	0.169688	0.298129	0.250181	0.123391	0.0012281	0.996418	0.0882269	0.619629
ENSMUSG00000041741	Pde3a	6	141249268	141507448	258180	0.247374	0.594152	0.119927	0.79649	0.154503	0.727855	0.0395266	0.93094
ENSMUSG00000019577	Pdk4	6	5483350	5496309	12959	-1.02672	1.21e-74	-0.0571002	0.708874	-1.04781	4.73e-39	-0.079364	0.454627
ENSMUSG00000002265	Peg3	7	6703891	6730431	26540	-0.0742968	0.285888	-0.173863	0.192123	-0.26644	0.0190867	-0.3617	2.12e-09
ENSMUSG00000010660	Plcd1	9	119071526	119093502	21976	-0.0137361	0.930179	-0.189967	0.0950242	0.0899024	0.491502	-0.0776146	0.528484
ENSMUSG00000014782	Plekhg4	8	105373273	105382862	9589	-0.168322	0.187495	-0.230133	0.0891754	-0.356711	0.0060016	-0.408342	7.36e-05
ENSMUSG00000017754	Pltp	2	164839517	164857711	18194	-0.119258	0.445986	0.547333	0.000674988	-1.56993	3.41e-36	-0.870349	5.01e-12
ENSMUSG00000030123	Plxnd1	6	115954810	115995005	40195	0.0724124	0.311064	0.154462	0.156403	0.153285	0.155855	0.243798	9.95e-06
ENSMUSG00000033152	Podxl2	6	88842557	88875044	32487	-0.0555525	0.878099	0.433813	0.175371	-0.759369	0.00301817	-0.25194	0.340743
ENSMUSG00000039457	Ppl	16	5086290	5132481	46191	-0.0218118	0.975113	0.762803	0.104079	-1.13165	0.00375182	-0.349955	0.3071
ENSMUSG00000048960	Prex2	1	10993464	11303681	310217	0.37441	0.0920785	-0.106614	0.702708	0.483959	0.02098	0.0210428	0.947184
ENSMUSG00000030465	Psd3	8	67689081	68212027	522946	0.262662	0.000366775	0.0702049	0.619657	0.273738	0.0138719	0.0915959	0.220723
ENSMUSG00000017969	Ptgis	2	167191804	167240604	48800	0.0135293	0.935733	1.15274	1.17e-18	-1.92435	5.22e-73	-0.75949	6.71e-13
ENSMUSG00000027339	Rassf2	2	131989414	132030258	40844	-0.478785	3.3e-05	0.600262	0.00011687	-1.06088	4.04e-16	0.0163624	0.944378
ENSMUSG00000041135	Ripk2	4	16122732	16163647	40915	1.15321	1.49e-16	0.832977	3.51e-07	-0.019958	0.94614	-0.308236	0.0326691
ENSMUSG00000051920	Rspo2	15	43020810	43170818	150008	-0.201998	0.772395	-0.135287	0.848132	-0.578526	0.219321	-0.414601	0.203668
ENSMUSG00000074457	S100a16	3	90537253	90543151	5898	-0.277352	0.275602	0.479266	0.10145	-0.877916	0.000244971	-0.126503	0.665464
ENSMUSG00000009614	Sardh	2	27188392	27248337	59945	-0.124654	0.0828814	0.276948	0.00824987	-0.71839	6.43e-20	-0.307083	0.000158354
ENSMUSG00000022032	Scara5	14	65666402	65764826	98424	-0.111166	0.143815	0.987121	2.65e-16	-2.5691	7.46e-180	-1.36291	1.62e-21
ENSMUSG00000019124	Scrn1	6	54501172	54566489	65317	-0.207239	0.33583	0.410315	0.111598	-1.23765	5.77e-11	-0.586368	0.00154028
ENSMUSG00000022231	Sema5a	15	32244812	32696341	451529	0.315516	0.102658	-0.869932	1.24e-05	0.52013	0.00715451	-0.612719	0.000554644
ENSMUSG00000021703	Serinc5	13	92611137	92711944	100807	0.351735	0.000307589	0.533788	2.42e-07	-0.0152809	0.934992	0.173896	0.0681072
ENSMUSG00000044734	Serpinb1a	13	32842091	32851185	9094	-0.454826	0.0253751	0.935062	0.00123798	-1.91079	2.36e-17	-0.502935	0.0198005
ENSMUSG00000023942	Slc29a1	17	45585199	45599606	14407	-0.180697	0.0419937	-0.143632	0.263676	-0.169727	0.144653	-0.126196	0.221766
ENSMUSG00000022464	Slc38a4	15	96994822	97055956	61134	0.0167768	0.884477	0.186937	0.0755813	-0.305457	0.000279318	-0.127086	0.165677
ENSMUSG00000023032	Slc4a8	15	100761746	100823968	62222	0.0374701	0.843862	-0.475939	0.000511967	0.211668	0.161287	-0.286921	0.0233248
ENSMUSG00000032548	Slco2a1	9	102988711	103096002	107291	0.176854	0.0915245	0.327513	0.0104666	-0.250824	0.0660726	-0.0928565	0.422747
ENSMUSG00000027796	Smad9	3	54755581	54801257	45676	-0.78193	0.000874494	-1.03309	2.16e-06	0.210005	0.411206	-0.0391631	0.924032
ENSMUSG00000000567	Sox9	11	112782223	112787760	5537	0.126735	0.0628951	-0.198506	0.0220978	0.38997	1.02e-07	0.0724141	0.400167
ENSMUSG00000037379	Spon2	5	33198183	33218455	20272	-0.393205	1.35e-09	-0.235528	0.0192367	-0.81512	1.74e-22	-0.650516	2.29e-21
ENSMUSG00000030257	Srgap3	6	112717970	112947266	229296	-0.041332	0.728726	0.131524	0.317233	-0.144902	0.262079	0.0338185	0.768772
ENSMUSG00000027220	Syt13	2	92915097	92956058	40961	-0.244357	0.490846	-0.0282914	0.969552	-1.85522	2.27e-08	-1.44228	3.51e-08
ENSMUSG00000065954	Tacc1	8	25154551	25256588	102037	0.800131	7.64e-27	0.811282	3.6e-16	-0.0376757	0.827051	-0.0129769	0.921542
ENSMUSG00000037410	Tbc1d2b	9	90202026	90270804	68778	0.0873856	0.363364	0.265786	0.00317395	-0.016252	0.913158	0.168524	0.0216478
ENSMUSG00000001604	Tcea3	4	136247728	136274898	27170	-0.242988	0.266201	0.542301	0.0111712	-0.505292	0.0126779	0.261158	0.218145
ENSMUSG00000023885	Thbs2	17	14665499	14694262	28763	0.255735	1.49e-06	-0.294999	0.000636239	0.89568	3.77e-32	0.354726	1.48e-10
ENSMUSG00000019734	Tmc4	7	3665789	3677553	11764	-0.0299946	0.960284	-0.974212	0.000417135	0.583193	0.0552713	-0.267918	0.418838
ENSMUSG00000050777	Tmem37	1	120067376	120074074	6698	-0.152514	0.564863	0.260855	0.307749	-0.201962	0.429557	0.199378	0.394989
ENSMUSG00000019961	Tmpo	10	91147570	91181315	33745	0.175178	0.00523948	-0.624155	1.77e-07	-1.35981	3.76e-58	-2.13152	5.85e-163
ENSMUSG00000025875	Tspan17	13	54789376	54796776	7400	-0.17897	0.0413728	-0.0068887	0.973555	-0.491114	2.83e-05	-0.315459	0.000113063
ENSMUSG00000067377	Tspan6	X	133891067	133898429	7362	0.0195316	0.923163	0.0362212	0.856369	-0.138511	0.417494	-0.113925	0.396594
ENSMUSG00000029636	Wasf3	5	146384984	146473615	88631	0.0385921	0.801005	0.062266	0.764361	-0.751246	5.29e-09	-0.721019	1.75e-16
ENSMUSG00000048706	Lurap1l	4	80910645	80955628	44983	2.95809	0	1.43015	2.43e-54	-0.0115182	0.95803	-1.5163	3.91e-164
ENSMUSG00000032085	Tagln	9	45929618	45936058	6440	2.93084	0	3.49599	0	-1.8182	2.23e-58	-1.24786	3.88e-114
ENSMUSG00000021701	Plk2	13	110395043	110400844	5801	3.57732	0	2.57325	1.42e-248	0.189132	0.100815	-0.785421	5.75e-69
ENSMUSG00000025959	Klf7	1	64029446	64122282	92836	2.63913	0	2.5508	9.09e-104	-0.710971	3.57e-07	-0.763406	1.48e-53
ENSMUSG00000058056	Palld	8	61511432	61902690	391258	2.6049	0	1.81903	2.89e-111	0.0585234	0.64975	-0.70183	5.29e-53
ENSMUSG00000026475	Rgs16	1	153740348	153745468	5120	5.57297	0	5.09458	7.72e-155	-0.594535	0.146522	-1.07207	7.56e-52
ENSMUSG00000021670	Hmgcr	13	96648966	96670936	21970	2.06994	0	1.62331	2.1e-125	-0.255492	0.00142388	-0.685195	9.85e-52
ENSMUSG00000015605	Srf	17	46546838	46556162	9324	3.73969	0	3.08201	0	0.0324962	0.807943	-0.603604	1.64e-49
ENSMUSG00000032702	Kank1	19	25236974	25434496	197522	2.98815	0	1.32567	5.02e-40	0.662218	1.71e-07	-0.959445	2.14e-45
ENSMUSG00000026421	Csrp1	1	135720060	135752232	32172	1.95609	0	1.44021	2.27e-88	-0.138534	0.165953	-0.637019	1.71e-40
ENSMUSG00000048096	Lmod1	1	135324806	135368065	43259	3.53737	0	3.41851	2.74e-151	-0.914596	6.08e-07	-0.995346	5.98e-38
ENSMUSG00000036863	Syde2	3	145987869	146021720	33851	3.47926	0	1.98132	1.17e-81	0.643047	3.6e-05	-0.805629	1.88e-32
ENSMUSG00000038612	Mcl1	3	95658787	95663176	4389	1.99048	0	1.89873	3.31e-186	0.605989	1.97e-15	0.530702	6.43e-30
ENSMUSG00000028128	F3	3	121723536	121735048	11512	3.29572	0	3.14019	3.08e-303	-0.616393	1.6e-12	-0.73782	6.44e-29
ENSMUSG00000043336	Filip1l	16	57353092	57573126	220034	2.89502	0	1.67797	5.53e-59	0.321751	0.00565099	-0.849736	1.49e-28
ENSMUSG00000029580	Actb	5	142903114	142906754	3640	1.54148	0	1.22809	1.63e-108	-0.0845871	0.280196	-0.385953	1.22e-25
ENSMUSG00000001627	Ifrd1	12	40201566	40248504	46938	3.50102	0	2.69152	9.57e-162	0.182625	0.231916	-0.577517	7.24e-25
ENSMUSG00000000555	Itga5	15	103344285	103366763	22478	2.92247	0	1.91765	7.59e-150	0.282866	0.000767101	-0.698354	3.71e-24
ENSMUSG00000000078	Klf6	13	5861488	5870393	8905	2.45075	0	2.03167	6.11e-174	-0.202743	0.018958	-0.600877	1.79e-23
ENSMUSG00000023087	Noct	3	51224446	51251644	27198	3.33573	0	2.90865	0	-0.0138713	0.939393	-0.422671	1.12e-22
ENSMUSG00000019960	Dusp6	10	99263230	99267488	4258	4.34706	0	2.46902	2.07e-253	1.3581	4.02e-30	-0.477861	3.86e-22
ENSMUSG00000028967	Errfi1	4	150853918	150868892	14974	6.74403	0	5.92296	0	0.247931	0.0878836	-0.519274	9.07e-21
ENSMUSG00000062127	Cttnbp2nl	3	105001914	105053146	51232	2.49457	0	2.36118	5.06e-217	-0.320638	0.00241801	-0.438883	7.86e-20
ENSMUSG00000005413	Hmox1	8	75093620	75100589	6969	2.46684	0	2.56556	1.98e-245	0.332852	0.00139339	0.454898	1.42e-19
ENSMUSG00000033730	Egr3	14	70077444	70080157	2713	6.40351	0	5.24845	0	0.523059	0.0100018	-0.566701	2e-19
ENSMUSG00000042821	Snai1	2	167538194	167542814	4620	3.16698	0	3.2689	0	0.276228	0.015249	0.399691	2.88e-18
ENSMUSG00000062825	Actg1	11	120345689	120348542	2853	1.87061	0	1.63709	1.08e-135	-0.090013	0.32976	-0.307317	7.7e-18
ENSMUSG00000019970	Sgk1	10	21882183	21999903	117720	2.54467	0	1.24012	4.37e-70	0.781004	2.96e-32	-0.50181	6.61e-17
ENSMUSG00000037868	Egr2	10	67535474	67542188	6714	6.39096	0	5.14206	0	0.823565	2.71e-06	-0.368527	4.74e-16
ENSMUSG00000023034	Nr4a1	15	101266845	101274792	7947	8.11083	0	7.30509	0	0.225051	0.249861	-0.507211	1.4e-15
ENSMUSG00000028195	Cyr61	3	145646975	145649981	3006	7.62597	0	5.81211	0	1.492	3.03e-28	-0.473142	1.4e-15
ENSMUSG00000038205	Prkab2	3	97658192	97673812	15620	3.24307	0	2.20497	4.98e-108	0.351639	0.0100365	-0.645312	1.84e-15
ENSMUSG00000040152	Thbs1	2	118111875	118127133	15258	6.5448	0	5.90736	0	0.134081	0.117871	-0.449889	8.19e-15
ENSMUSG00000042622	Maff	15	79347540	79359072	11532	5.55557	0	4.53801	5.26e-289	0.468226	0.12326	-0.446988	7.63e-14
ENSMUSG00000009772	Nuak2	1	132316125	132333488	17363	4.39873	0	3.65441	3.62e-221	0.0991331	0.702119	-0.57225	1.32e-13
ENSMUSG00000023022	Lima1	15	99778469	99875428	96959	1.75714	0	1.68093	1.04e-136	-0.233817	0.00342166	-0.294814	6.26e-12
ENSMUSG00000025880	Smad7	18	75367528	75395935	28407	3.98391	0	3.09801	0	1.24019	1.88e-20	0.401711	1.62e-11
ENSMUSG00000029135	Fosl2	5	32135800	32157842	22042	2.95011	0	2.7239	0	-0.052131	0.657091	-0.257183	2.32e-10
ENSMUSG00000052837	Junb	8	84974483	84978718	4235	4.0664	0	4.88424	0	-0.557261	1.4e-10	0.278342	3.86e-10
ENSMUSG00000015312	Gadd45b	10	80930090	80932204	2114	3.79563	0	4.2283	0	-0.0955329	0.61461	0.368775	6.9e-09
ENSMUSG00000021822	Plau	14	20836661	20843388	6727	4.16778	0	3.57526	0	0.19447	0.286359	-0.353144	1.06e-08
ENSMUSG00000008136	Fhl2	1	43123073	43196984	73911	3.08972	0	1.81957	6.83e-95	0.89085	7.65e-15	-0.341362	1.32e-07
ENSMUSG00000052684	Jun	4	95049033	95052222	3189	1.74284	0	1.62425	1.16e-119	-0.154285	0.0530875	-0.255475	1.47e-06
ENSMUSG00000039942	Ptger4	15	5206660	5244187	37527	3.54406	0	2.81894	1.91e-153	0.346089	0.0540511	-0.328317	4.33e-06
ENSMUSG00000044948	Cfap43	19	47737560	47919299	181739	3.61117	0	2.54106	2.4e-191	0.78325	4.93e-10	-0.246491	1.51e-05
ENSMUSG00000042507	Elmsan1	12	84149175	84218881	69706	2.8249	0	2.36763	6.98e-167	0.162881	0.182519	-0.265087	4.27e-05
ENSMUSG00000046223	Plaur	7	24462483	24475968	13485	4.71509	0	3.25539	4.38e-196	0.794788	1.13e-06	-0.562704	0.00030618
ENSMUSG00000029377	Ereg	5	91074621	91093646	19025	5.34773	0	3.70987	0	1.32994	5.91e-18	-0.232256	0.00235162
ENSMUSG00000020205	Phlda1	10	111506285	111508645	2360	3.62379	0	2.62303	0	1.11393	8.16e-31	0.138298	0.00252317
ENSMUSG00000017009	Sdc4	2	164424246	164443887	19641	2.32061	0	2.16819	3.37e-248	0.305308	7.41e-05	0.167463	0.00534237
ENSMUSG00000023391	Dlx2	2	71543407	71546754	3347	3.30208	0	2.66823	7.12e-218	0.753985	5.63e-09	0.158665	0.00591929
ENSMUSG00000053560	Ier2	8	84661330	84662852	1522	4.20209	0	3.44921	0	0.923086	6.88e-14	0.199626	0.00677035
ENSMUSG00000042608	Stk40	4	126103956	126141029	37073	2.53998	0	2.4741	3.29e-168	-0.130669	0.370616	-0.171251	0.00677945
ENSMUSG00000032501	Trib1	15	59648349	59656550	8201	4.85793	0	3.56074	0	1.09134	7.41e-24	-0.157097	0.00846457
ENSMUSG00000037458	Azin1	15	38487429	38519266	31837	2.20902	0	1.67386	3.05e-114	0.358393	2.89e-06	-0.155773	0.0152339
ENSMUSG00000056708	Ier5	1	155096360	155099636	3276	3.20382	0	3.07941	0	-0.0141578	0.921674	-0.116161	0.0225937
ENSMUSG00000030790	Adm	7	110627660	110629820	2160	3.63707	0	4.14527	1.65e-164	-0.971762	3.48e-06	-0.369866	0.0299067
ENSMUSG00000022602	Arc	15	74669082	74672570	3488	6.23152	0	5.27793	0	0.755942	0.000140266	-0.131675	0.048066
ENSMUSG00000032515	Csrnp1	9	119971162	119984658	13496	5.22635	0	5.17492	0	0.111481	0.724258	0.110609	0.071825
ENSMUSG00000006445	Epha2	4	141301239	141329384	28145	3.71634	0	2.36456	4.49e-154	1.19029	6.9e-18	-0.109669	0.12068
ENSMUSG00000027660	Skil	3	31095057	31122577	27520	3.76168	0	2.97228	2.11e-183	0.870976	4.54e-10	0.13546	0.153147
ENSMUSG00000045817	Zfp36l2	17	84183930	84187947	4017	1.91994	0	1.75087	8.91e-122	0.229316	0.00798202	0.0806488	0.170799
ENSMUSG00000032487	Ptgs2	1	150100030	150108227	8197	8.26475	0	6.10099	0	2.18495	9.41e-107	0.0847664	0.187218
ENSMUSG00000037465	Klf10	15	38294412	38300707	6295	4.4662	0	4.85264	0	-0.336041	0.0127587	0.0740716	0.195221
ENSMUSG00000034765	Dusp5	19	53529108	53542431	13323	5.74477	0	4.09722	0	1.48756	7.05e-33	-0.0938968	0.202269
ENSMUSG00000030103	Bhlhe40	6	108660628	108666925	6297	3.466	0	3.22933	3.07e-256	0.296954	0.0171498	0.103618	0.203951
ENSMUSG00000003541	Ier3	17	35821683	35822923	1240	4.39228	0	3.50297	0	0.927916	4.41e-14	0.0814396	0.224271
ENSMUSG00000022346	Myc	15	61985390	61990374	4984	3.72738	0	2.88639	0	0.728135	6.87e-10	-0.0816645	0.232129
ENSMUSG00000037411	Serpine1	5	137061503	137072268	10765	7.53514	0	6.71935	0	0.699038	1.92e-09	-0.0789155	0.282548
ENSMUSG00000020423	Btg2	1	134075169	134079120	3951	5.52531	0	6.01369	0	-0.359385	0.0339304	0.1728	0.288546
ENSMUSG00000049866	Arl4c	1	88673124	88702221	29097	3.77301	0	2.22528	1.05e-118	1.39753	1.25e-28	-0.0920822	0.349219
ENSMUSG00000026628	Atf3	1	191170295	191218039	47744	5.58146	0	4.78	0	0.773756	0.00686716	0.103176	0.35314
ENSMUSG00000034168	Irf2bpl	12	86880702	86884814	4112	2.44551	0	1.40113	1.11e-50	0.941684	2.64e-18	-0.0663979	0.372945
ENSMUSG00000021250	Fos	12	85473889	85477273	3384	6.55489	0	6.39884	0	0.224278	0.518549	0.178811	0.426304
ENSMUSG00000021453	Gadd45g	13	51846677	51848468	1791	5.49793	0	5.15888	0	0.211987	0.44139	-0.0529651	0.47663
ENSMUSG00000003545	Fosb	7	19302695	19310051	7356	6.71965	0	7.00952	0	-0.501445	0.0467431	-0.119379	0.476918
ENSMUSG00000042745	Id1	2	152736250	152737410	1160	3.09446	0	2.01429	1.89e-133	0.99491	2.13e-20	-0.0490515	0.504907
ENSMUSG00000024486	Hbegf	18	36504928	36515805	10877	6.63738	0	6.09518	0	0.381283	0.215431	-0.0577847	0.543535
ENSMUSG00000032578	Cish	9	107296025	107302784	6759	3.83341	0	4.53765	7.96e-258	-0.800512	0.000251772	-0.0589358	0.558512
ENSMUSG00000039081	Zfp503	14	21983961	21989601	5640	-3.35732	0	-2.76017	1.99e-92	-0.428928	3.15e-07	0.107489	0.65595
ENSMUSG00000041483	Zfp281	1	136624900	136630053	5153	2.39328	0	1.97005	3.15e-130	0.367192	0.000146456	-0.0322163	0.739799
ENSMUSG00000024190	Dusp1	17	26505589	26508519	2930	2.96272	0	1.83699	1.87e-61	1.10834	1.88e-20	0.0352829	0.810745
ENSMUSG00000028680	Plk3	4	117128654	117133963	5309	4.69383	0	4.01011	0	0.6232	0.000244195	-0.0208049	0.830987
ENSMUSG00000028645	Slc2a1	4	119108710	119137983	29273	2.50811	0	2.0654	4.95e-214	0.417094	5.33e-06	-0.010827	0.919374
ENSMUSG00000038866	Zcchc2	1	105990405	106034074	43669	2.16653	4.82e-301	0.937961	8.55e-30	0.661163	3.26e-12	-0.542545	3.92e-25
ENSMUSG00000029860	Zyx	6	42349629	42360213	10584	1.53026	2.5e-299	1.58175	1.53e-171	-0.297485	7.48e-06	-0.234576	2.86e-09
ENSMUSG00000034394	Lif	11	4257556	4272514	14958	6.84406	4.48e-297	5.78245	1.42e-190	-0.0206204	0.975271	-0.934789	4.28e-41
ENSMUSG00000038418	Egr1	18	34859822	34864984	5162	5.19312	1.56e-295	4.86264	0	0.312979	0.0190231	-0.0779813	0.374157
ENSMUSG00000042677	Zc3h12a	4	125118422	125127840	9418	4.01999	1.44e-291	3.48772	1.76e-213	0.427366	0.0695044	-0.0476275	0.638303
ENSMUSG00000051495	Irf2bp2	8	126588295	126593986	5691	2.06996	3.2e-291	1.58604	3.47e-104	0.523439	1.19e-08	0.059353	0.356923
ENSMUSG00000024063	Lbh	17	72918304	72941942	23638	1.80961	8.4e-281	1.73563	3.69e-162	0.127131	0.152154	0.0670374	0.289236
ENSMUSG00000019997	Ctgf	10	24595441	24598683	3242	7.02666	2.9e-278	3.14564	0	2.25892	3.28e-70	-1.85604	0
ENSMUSG00000003348	Mob3a	10	80685255	80701820	16565	2.39587	1.29e-277	2.45497	1.29e-198	-0.56173	3.71e-07	-0.48709	1.06e-17
ENSMUSG00000034936	Arl4d	11	101665540	101667832	2292	4.5422	2.15e-275	3.11751	1.99e-92	0.483097	0.123194	-0.791054	4.63e-24
ENSMUSG00000040451	Sgms1	19	32122726	32389714	266988	2.37507	1.82e-274	1.26342	7.56e-49	0.341229	0.00127757	-0.743878	6.65e-31
ENSMUSG00000041324	Inhba	13	16011850	16027211	15361	4.49786	4.09e-273	3.33505	5.99e-106	-0.0179788	0.966614	-1.0929	7.79e-31
ENSMUSG00000039646	Vasn	16	4639940	4650802	10862	1.96047	8.6e-272	1.72859	6.96e-184	0.33177	4.5e-06	0.11168	0.0823358
ENSMUSG00000025981	Coq10b	1	55052769	55072702	19933	3.10401	2.35e-269	2.61295	1.61e-132	0.243038	0.214002	-0.207184	0.00702594
ENSMUSG00000007872	Id3	4	136143496	136145755	2259	2.01887	8.42e-260	1.52033	4.28e-78	0.585235	9.72e-10	0.110357	0.0787343
ENSMUSG00000056501	Cebpb	2	167688914	167690418	1504	1.73609	1.12e-259	2.19967	3.49e-174	0.0268882	0.854059	0.511727	3.69e-32
ENSMUSG00000050721	Plekho2	9	65552697	65580040	27343	1.98317	2.05e-258	2.18989	6.45e-146	-0.7056	1.73e-12	-0.481715	4.61e-18
ENSMUSG00000091387	Gcnt4	13	96924688	96950912	26224	2.27683	8.62e-256	1.13658	8.27e-35	1.13799	1.92e-26	0.0339823	0.700477
ENSMUSG00000020893	Per1	11	69095216	69109960	14744	2.01307	5.41e-254	2.00968	1.41e-140	-0.0201715	0.899982	-0.00486582	0.964085
ENSMUSG00000037712	Fermt2	14	45458791	45530118	71327	1.89775	1.56e-251	1.51422	1.03e-75	-0.011148	0.939488	-0.373694	3.39e-10
ENSMUSG00000056749	Nfil3	13	52967208	52981073	13865	3.17985	5.22e-249	2.70492	2.44e-215	0.662771	1e-05	0.215599	0.00296427
ENSMUSG00000032366	Tpm1	9	67022589	67049406	26817	1.61673	6.7e-248	1.62986	2.87e-151	-0.851519	7.9e-40	-0.824367	2.99e-62
ENSMUSG00000024912	Fosl1	19	5447702	5455945	8243	5.24064	1.2e-243	3.51726	0	1.53286	2.75e-19	-0.20608	2.12e-05
ENSMUSG00000038393	Txnip	3	96557956	96561883	3927	-2.67001	6.61e-241	-0.945927	4.88e-14	-1.51306	9.05e-56	0.180855	0.212235
ENSMUSG00000046062	Ppp1r15b	1	133131142	133139783	8641	1.70545	2.22e-239	1.28691	7.11e-85	-0.039011	0.740849	-0.44361	4.99e-21
ENSMUSG00000053907	Mat2a	6	72432798	72439558	6760	1.49007	2.62e-238	1.17211	5.27e-61	0.421361	6.12e-08	0.12014	0.0174827
ENSMUSG00000044786	Zfp36	7	28376783	28380253	3470	4.66514	2.98e-232	4.23955	0	0.739906	4.11e-08	0.269027	0.0852139
ENSMUSG00000070462	Mesdc1	7	83879872	83884305	4433	1.9026	1.24e-231	0.965774	9.96e-42	0.471606	6.44e-08	-0.446613	3.46e-18
ENSMUSG00000033863	Klf9	19	23141225	23166911	25686	3.15361	1.69e-230	2.8995	1.35e-174	0.607316	0.000414029	0.401332	3.05e-09
ENSMUSG00000021360	Gcnt2	13	40859767	40960891	101124	3.47505	1.39e-229	3.20927	1.77e-103	-0.284229	0.327309	-0.491868	3.13e-09
ENSMUSG00000015932	Dstn	2	143915319	143943324	28005	1.64799	3.72e-228	1.35505	1.27e-93	-0.347734	1.02e-05	-0.627998	1.69e-45
ENSMUSG00000022528	Hes1	16	30064383	30067796	3413	4.42242	2.22e-226	4.47218	1.51e-184	0.120785	0.77083	0.271293	0.0107813
ENSMUSG00000035397	Klf16	10	80567123	80577321	10198	2.20393	1.38e-223	2.27291	5.46e-170	0.0856002	0.591341	0.17384	0.00341125
ENSMUSG00000007617	Homer1	13	93303756	93404129	100373	3.23915	1.63e-223	2.62864	3.72e-106	-0.236891	0.234452	-0.799989	2.37e-17
ENSMUSG00000061589	Dot1l	10	80755205	80795461	40256	2.14939	4.03e-221	1.48941	7.82e-44	0.57802	1.19e-06	-0.044055	0.68797
ENSMUSG00000048387	Osr1	12	9574441	9581499	7058	-2.00358	5.87e-220	-0.815155	7.58e-17	-1.29267	3.63e-70	-0.108704	0.352423
ENSMUSG00000100816	Gm28321	1	50815374	50817701	2327	4.09787	1.15e-212	3.29956	7.76e-108	0.0140714	0.975529	-0.715989	7e-16
ENSMUSG00000027397	Slc20a1	2	129198763	129211616	12853	2.48743	4.03e-210	1.67025	2.66e-44	0.406614	0.000896063	-0.33549	0.0885411
ENSMUSG00000001473	Tubb6	18	67390716	67402748	12032	2.01645	5.55e-209	1.7507	2.6e-138	0.0117027	0.942362	-0.24046	9.35e-07
ENSMUSG00000017418	Arl5b	2	15049394	15082456	33062	2.12713	8.59e-209	2.02032	6.16e-119	-0.133174	0.35521	-0.220143	0.00052763
ENSMUSG00000037447	Arid5a	1	36307732	36324029	16297	3.80757	1.71e-207	3.82589	3.03e-193	0.119216	0.739573	0.190363	0.0296645
ENSMUSG00000024427	Spry4	18	38586267	38601268	15001	3.44051	2.28e-202	2.62143	4.65e-143	1.11606	1.06e-09	0.355202	7.91e-07
ENSMUSG00000070576	Mn1	5	111417361	111457033	39672	-1.95894	3.36e-202	-0.898289	1.14e-19	-1.07318	1.55e-35	-0.0227088	0.883794
ENSMUSG00000028191	Bcl10	3	145922803	145934356	11553	1.99649	1.26e-201	1.77325	1.85e-84	-0.166894	0.228022	-0.368957	6.79e-10
ENSMUSG00000042215	Bag2	1	33745483	33757795	12312	2.68154	5.6e-198	1.45095	1.95e-41	0.360867	0.0267831	-0.828222	2.51e-31
ENSMUSG00000034640	Tiparp	3	65528409	65555518	27109	1.85257	7.32e-198	1.43927	5.54e-53	0.562352	4.32e-10	0.173162	0.0460426
ENSMUSG00000042688	Mapk6	9	75369061	75410005	40944	1.6435	8.53e-196	1.21575	6.04e-53	0.224427	0.0173363	-0.184701	0.00348265
ENSMUSG00000045294	Insig1	5	28071362	28078662	7300	1.42071	8.68e-193	1.26591	4.42e-68	-0.125053	0.11935	-0.263598	1.64e-05
ENSMUSG00000035671	Zswim4	8	84210677	84237055	26378	1.88445	1.42e-192	1.62721	8.26e-84	-0.0758884	0.567337	-0.313001	3.66e-06
ENSMUSG00000024014	Pim1	17	29490811	29496111	5300	3.62292	1.67e-192	3.10209	1.74e-143	0.412943	0.0865351	-0.0530201	0.691609
ENSMUSG00000051335	Gfod1	13	43195518	43304172	108654	2.90174	4.76e-189	1.67497	2.79e-43	0.30044	0.0652805	-0.870685	7.34e-19
ENSMUSG00000028945	Rheb	5	24802822	24842624	39802	1.63	9.46e-189	1.00271	1.18e-41	0.269485	0.00321417	-0.34034	7.1e-11
ENSMUSG00000007655	Cav1	6	17306334	17341452	35118	1.40809	1.36e-178	1.21754	8.66e-87	-0.480718	4.63e-12	-0.659653	1.82e-47
ENSMUSG00000095098	Ccdc85b	19	5456788	5457397	609	1.93727	1.53e-178	1.3684	2.86e-35	0.18781	0.230581	-0.347464	9.95e-10
ENSMUSG00000001098	Kctd10	5	114363566	114380508	16942	1.32367	8.95e-178	1.18495	1.29e-73	-0.259602	0.000834575	-0.386075	8.49e-18
ENSMUSG00000035356	Nfkbiz	16	55811374	55838899	27525	2.73993	8.05e-177	3.32473	4.96e-124	-0.537004	0.00763103	0.0981391	0.471178
ENSMUSG00000034595	Ppp1r18	17	35865592	35875596	10004	1.65647	2.07e-176	1.42346	2.2e-70	-0.00958686	0.953038	-0.224815	7.12e-06
ENSMUSG00000005483	Dnajb1	8	83608192	83612653	4461	2.19849	1.15e-172	1.76647	1.37e-95	0.387507	0.000354109	-0.0246631	0.8523
ENSMUSG00000021411	Pxdc1	13	34627839	34652681	24842	3.12547	2.36e-172	1.95185	3.1e-61	1.07005	2.76e-09	-0.0292081	0.831781
ENSMUSG00000029313	Aff1	5	103692373	103855322	162949	1.56569	1.3e-171	1.11808	5.72e-27	-0.010231	0.956005	-0.43322	2.1e-15
ENSMUSG00000027276	Jag1	2	137081455	137116644	35189	1.69162	3.92e-168	2.17457	7.54e-101	-1.65173	4.77e-54	-1.15192	8.26e-77
ENSMUSG00000018143	Mafk	5	139791512	139802653	11141	2.4986	4.73e-168	1.96705	3.22e-85	0.0316307	0.895679	-0.47494	7.55e-12
ENSMUSG00000032193	Ldlr	9	21723482	21749919	26437	1.34446	6.7e-168	1.12128	2.61e-58	-0.564562	7.99e-15	-0.773735	9.3e-55
ENSMUSG00000020275	Rel	11	23736846	23770970	34124	2.56848	5.73e-167	2.47627	6.17e-80	-0.482366	0.0140159	-0.542916	2.94e-12
ENSMUSG00000025402	Nab2	10	127660917	127668568	7651	1.68967	1.81e-165	1.46942	9.58e-106	0.521826	3.35e-10	0.31513	1.09e-08
ENSMUSG00000027068	Dhrs9	2	69380444	69404533	24089	2.11477	1.32e-163	1.81571	9.1e-74	-0.0413833	0.839755	-0.316685	1.56e-06
ENSMUSG00000093930	Hmgcs1	13	119690461	119708086	17625	1.0497	1.4e-161	0.998923	4.4e-57	-0.638002	1.65e-24	-0.677166	1.05e-59
ENSMUSG00000035969	Rusc2	4	43381978	43427088	45110	1.73543	7.04e-160	1.70875	9.08e-106	-0.282234	0.00872149	-0.294236	5.9e-07
ENSMUSG00000028718	Stil	4	115000158	115043196	43038	2.67546	1.98e-157	0.91563	3.2e-16	0.930811	4.52e-10	-0.778561	1.37e-24
ENSMUSG00000049775	Tmsb4x	X	167207092	167209315	2223	1.24669	3.66e-157	1.20456	1.21e-24	-0.542012	0.0103788	-0.589309	1.09e-42
ENSMUSG00000024360	Etf1	18	34902784	34932007	29223	1.47141	2.49e-156	1.09561	7.69e-63	0.356766	8.62e-06	-0.00542514	0.954681
ENSMUSG00000074676	Foxs1	2	152931897	152933208	1311	4.47388	4.3e-156	4.05282	6.93e-82	-0.178819	0.716124	-0.422114	0.00273059
ENSMUSG00000026547	Tagln2	1	172500046	172507380	7334	1.53815	1.12e-154	1.18607	1.41e-48	-0.194339	0.0485848	-0.528249	1.48e-18
ENSMUSG00000024803	Ankrd1	19	36111964	36119844	7880	2.80863	9.3e-154	1.1078	2.1e-20	0.615164	0.000234311	-1.03133	8.45e-34
ENSMUSG00000031955	Bcar1	8	111710473	111743809	33336	1.75907	6.14e-153	1.36158	3.46e-71	0.417143	2.28e-05	0.0373993	0.669128
ENSMUSG00000026069	Il1rl1	1	40429569	40465415	35846	1.8558	6.02e-150	0.941268	1.2e-33	1.06893	2.25e-48	0.159959	0.332226
ENSMUSG00000097183	Gm17501	3	145650311	145677580	27269	3.87372	5.12e-149	2.81339	2.4e-50	-0.057665	0.906411	-1.00965	1.66e-26
ENSMUSG00000040857	Erf	7	25242560	25250761	8201	1.66378	3.98e-148	1.98737	4.01e-140	0.186288	0.100336	0.527144	7.44e-21
ENSMUSG00000040511	Pvr	7	19903577	19921160	17583	2.13655	1.26e-143	1.90486	1.35e-128	0.592899	5.67e-08	0.376053	3.18e-07
ENSMUSG00000049409	Prokr1	6	87578590	87590743	12153	-2.18492	1.34e-142	-0.209311	0.473211	-2.82469	1.47e-115	-0.833745	3.32e-07
ENSMUSG00000004371	Il11	7	4772372	4782857	10485	3.07971	5.23e-141	3.01735	9.31e-82	0.421241	0.0587945	0.38495	0.123606
ENSMUSG00000024378	Stard4	18	33199354	33213862	14508	1.22784	9.91e-141	0.809151	2.87e-20	-0.355782	7.78e-05	-0.756915	1.01e-44
ENSMUSG00000029019	Nppb	4	147985787	147987205	1418	6.08904	1.08e-140	3.67332	3.91e-33	-0.135518	0.819339	-2.26227	8.3e-74
ENSMUSG00000046798	Cldn12	5	5489536	5514958	25422	1.82858	1.19e-139	0.822692	2.24e-21	0.693566	1.99e-11	-0.288959	1.45e-05
ENSMUSG00000028341	Nr4a3	4	48045152	48086447	41295	6.80884	3.21e-139	6.11112	2.91e-135	0.157486	0.784537	-0.25574	0.00428029
ENSMUSG00000040093	Bmf	2	118528756	118549687	20931	-2.98565	3e-137	-1.19449	2.17e-14	-0.912657	1.72e-17	0.76823	3.8e-05
ENSMUSG00000024750	Zfand5	19	21272277	21282289	10012	1.4995	4.21e-137	0.958061	1.49e-56	0.556076	3.98e-12	0.0271442	0.703047
ENSMUSG00000027368	Dusp2	2	127336158	127338376	2218	5.966	2e-136	5.65524	4.91e-174	0.568134	0.225127	0.608123	1.74e-09
ENSMUSG00000047407	Tgif1	17	70844204	70853546	9342	1.75164	2.2e-136	1.47454	5.71e-69	0.398048	0.000204773	0.140283	0.062089
ENSMUSG00000049606	Zfp644	5	106616738	106697287	80549	1.54973	3.72e-136	0.822621	4.36e-23	0.0297284	0.841672	-0.679647	1.08e-31
ENSMUSG00000036533	Cdc42ep3	17	79334024	79355091	21067	1.84783	9.68e-135	0.863101	3.92e-14	-0.0775748	0.629066	-1.02567	1.34e-35
ENSMUSG00000039831	Arhgap29	3	121952540	122016753	64213	1.39282	1.24e-133	1.09062	2.07e-44	-0.604674	1.31e-13	-0.890807	3.3e-54
ENSMUSG00000008384	Sertad1	7	27486909	27490316	3407	1.58604	3.77e-133	1.76927	5.15e-66	0.0740877	0.676077	0.286522	1.97e-07
ENSMUSG00000042406	Atf4	15	80255183	80257540	2357	1.37101	1.24e-132	1.22902	6.45e-40	-0.105055	0.289308	-0.224198	0.00786144
ENSMUSG00000017774	Myo1c	11	75650503	75673910	23407	1.35479	2.85e-132	1.03246	6.97e-53	-0.0185774	0.885527	-0.32836	4.05e-11
ENSMUSG00000071341	Egr4	6	85511120	85513589	2469	7.05075	2.01e-131	5.75381	4.53e-111	0.265305	0.596738	-0.689643	3.59e-11
ENSMUSG00000023951	Vegfa	17	46016992	46032369	15377	1.86152	2.26e-128	2.61227	2.96e-108	-0.418036	3.47e-05	0.326432	0.152781
ENSMUSG00000000058	Cav2	6	17281184	17289115	7931	1.41518	1.93e-127	0.709226	2.87e-21	0.181378	0.0609776	-0.509296	8.81e-21
ENSMUSG00000079470	Utp14b	1	78658037	78671512	13475	2.3576	6.93e-125	2.03857	1.81e-42	-0.593075	0.00219796	-0.865665	1.28e-21
ENSMUSG00000036181	Hist1h1c	13	23738807	23740367	1560	3.10086	2.34e-124	3.45473	4.67e-165	0.61849	0.0037821	1.01555	2.98e-24
ENSMUSG00000005103	Wdr1	5	38526812	38563221	36409	1.31343	8.82e-124	1.01073	2.99e-53	-0.115226	0.236491	-0.406068	6.69e-17
ENSMUSG00000031530	Dusp4	8	34807296	34819894	12598	4.41998	3.96e-121	1.67777	5.53e-07	2.54365	8.94e-27	0.229504	0.52329
ENSMUSG00000035621	Midn	10	80148271	80158368	10097	1.17862	2.15e-120	1.21029	3.2e-46	-0.034721	0.810637	0.0138386	0.867106
ENSMUSG00000043091	Tuba1c	15	99029890	99038105	8215	1.30273	1.24e-118	0.676752	4.51e-18	0.265239	0.00495902	-0.344994	4.13e-11
ENSMUSG00000003226	Ranbp2	10	58446851	58494155	47304	1.04961	1.91e-118	0.489287	2.25e-08	0.385836	1.81e-05	-0.158165	0.00119456
ENSMUSG00000025612	Bach1	16	87698944	87733346	34402	1.49087	1.69e-117	1.14484	8.12e-34	-0.0525449	0.746473	-0.379641	3.62e-10
ENSMUSG00000063415	Cyp26b1	6	84571413	84593908	22495	1.83195	4.1e-117	0.36335	9.83e-05	1.14619	4.07e-26	-0.294633	1.13e-06
ENSMUSG00000045903	Npas4	19	4984354	4989971	5617	5.72115	3.35e-116	4.21407	9.37e-202	1.28857	2.49e-05	-0.281055	0.0110352
ENSMUSG00000028793	Rnf19b	4	129058270	129085886	27616	1.54958	3.41e-116	1.64559	4.82e-92	-0.0455342	0.769338	0.0654139	0.434925
ENSMUSG00000067818	Myl9	2	156775419	156781658	6239	1.79304	4.37e-116	1.91394	1.05e-64	-1.04721	1.26e-15	-0.908718	1.25e-35
ENSMUSG00000031799	Tpm4	8	72134974	72153142	18168	1.02609	1.1e-115	0.73413	1.49e-27	0.0306994	0.775586	-0.249104	2.16e-07
ENSMUSG00000059430	Actg2	6	83512904	83536265	23361	2.85591	1.97e-115	2.41127	1.75e-33	-1.52106	7.42e-10	-1.96978	2.88e-89
ENSMUSG00000000628	Hk2	6	82725024	82774454	49430	2.0896	5.58e-115	2.35316	1.21e-92	0.486377	0.00113952	0.785763	1.2e-21
ENSMUSG00000024042	Sik1	17	31844247	31855792	11545	1.42355	4.02e-113	1.81035	3.17e-86	-1.1452	8.23e-32	-0.742495	2.57e-31
ENSMUSG00000026341	Actr3	1	125392904	125435727	42823	0.982782	5.14e-113	0.734196	1.09e-23	0.0742014	0.454382	-0.16113	0.00192029
ENSMUSG00000029581	Fscn1	5	142960342	142973185	12843	1.04004	2.22e-112	0.966862	9.47e-53	-0.186685	0.0187889	-0.249179	9.43e-09
ENSMUSG00000039985	Fam60a	6	148921034	148946467	25433	2.62128	8.1e-112	1.16052	8.54e-16	0.622752	0.00105072	-0.767617	5.13e-14
ENSMUSG00000022114	Spry2	14	105891948	105896819	4871	1.41126	2.05e-111	1.18924	4.21e-49	-0.195598	0.0537279	-0.401383	5.89e-10
ENSMUSG00000042599	Kdm7a	6	39136622	39206789	70167	1.67548	2.28e-111	1.15641	5.77e-27	0.179158	0.239324	-0.31351	7.16e-06
ENSMUSG00000024776	Stambpl1	19	34192228	34240333	48105	1.78126	1.25e-110	1.80335	1.28e-88	-0.165344	0.280869	-0.127407	0.107564
ENSMUSG00000023905	Tnfrsf12a	17	23675446	23677449	2003	3.94775	8.31e-110	2.51458	8.46e-164	1.71286	1.48e-39	0.21824	0.0101036
ENSMUSG00000046768	Rhoj	12	75308321	75401456	93135	1.58442	1.03e-109	0.642277	1.87e-14	0.512316	4.03e-10	-0.410652	1.35e-07
ENSMUSG00000016528	Mapkapk2	1	131053699	131097826	44127	1.13743	1.39e-109	0.830409	6.45e-36	0.275718	0.000380159	-0.0189471	0.822088
ENSMUSG00000028480	Glipr2	4	43957400	43979118	21718	1.50937	9.53e-109	1.61367	1.66e-65	-0.96908	3.16e-19	-0.851053	3.58e-44
ENSMUSG00000004530	Coro1c	5	113842435	113908758	66323	1.4389	3e-108	0.49556	1.07e-09	0.629972	8.23e-13	-0.29551	3.24e-06
ENSMUSG00000024772	Ehd1	19	6276724	6300096	23372	1.22656	6.52e-108	0.797125	5.68e-35	0.176452	0.0527271	-0.241337	3.07e-07
ENSMUSG00000001630	Stk38l	6	146724994	146778812	53818	1.80921	7.36e-108	0.921983	3.31e-21	0.449472	0.000248822	-0.412964	4.33e-08
ENSMUSG00000004665	Cnn2	10	79988583	79996062	7479	1.12756	8.12e-108	1.25668	8.3e-72	-0.854968	1.26e-26	-0.718069	7.65e-76
ENSMUSG00000051367	Six1	12	73040014	73053887	13873	-1.84695	4.97e-106	-1.52517	4e-52	-0.366941	7.02e-05	-0.0497573	0.791055
ENSMUSG00000079426	Arpc4	6	113378114	113390448	12334	1.15147	1.99e-104	0.889136	1.06e-35	-0.0322666	0.791305	-0.281435	2.22e-07
ENSMUSG00000026278	Bok	1	93685659	93695764	10105	2.14616	1.01e-103	0.938109	1.5e-08	0.528839	0.00344823	-0.602329	6.34e-08
ENSMUSG00000029231	Pdgfra	5	75152291	75198215	45924	-1.15458	1.19e-101	0.014538	0.939517	-1.58813	5.06e-82	-0.396525	0.0110706
ENSMUSG00000035828	Pim3	15	88862185	88865718	3533	1.6601	1.22e-101	2.55034	1.91e-180	-0.193255	0.167651	0.709724	7.63e-27
ENSMUSG00000023075	Akirin1	4	123734558	123750345	15787	1.41179	3.68e-101	1.18223	4.1e-44	0.406547	3.1e-05	0.194624	0.00615216
ENSMUSG00000027829	Ccnl1	3	65946150	65958249	12099	1.31846	5.87e-101	0.761947	1.11e-19	0.488324	1.08e-07	-0.0509573	0.56262
ENSMUSG00000056952	Tatdn2	6	113697049	113711069	14020	1.70222	8.28e-101	1.70405	5.29e-67	0.209459	0.161669	0.235839	0.00112682
ENSMUSG00000024659	Anxa1	19	20373427	20390944	17517	0.959895	1.03e-100	0.545849	6.32e-12	0.162016	0.0668933	-0.238077	6.41e-06
ENSMUSG00000074170	Plekhf1	7	38216971	38228016	11045	2.06934	3.98e-100	2.17172	4.21e-97	-0.0978799	0.638429	0.0227913	0.875438
ENSMUSG00000032643	Fhl3	4	124700700	124708611	7911	1.17281	1.03e-99	1.1087	1.99e-52	-0.0903575	0.38571	-0.141153	0.0277975
ENSMUSG00000038264	Sema7a	9	57940111	57962865	22754	3.2923	4.61e-99	2.69515	1.53e-40	0.411035	0.146032	-0.0256196	0.957754
ENSMUSG00000048787	Dcun1d3	7	119852795	119896298	43503	2.46379	1.08e-98	1.85284	1.17e-71	0.748556	3.8e-06	0.164233	0.12068
ENSMUSG00000022893	Adamts1	16	85793826	85803113	9287	-1.10102	4.73e-98	0.197316	0.519645	-1.64891	1.65e-111	-0.288849	0.242769
ENSMUSG00000026819	Slc25a25	2	32414486	32451445	36959	2.56919	1.22e-97	1.99391	5.78e-53	0.511077	0.0130137	-0.0120101	0.947184
ENSMUSG00000047003	Zfp41	15	75616678	75625300	8622	-2.13469	1.26e-97	-1.89266	8.89e-39	-0.947398	1.15e-20	-0.679367	6.22e-05
ENSMUSG00000028633	Ctps	4	120539867	120570276	30409	1.25802	2.48e-97	0.718254	3.08e-24	0.521644	3.47e-10	-0.00372396	0.972517
ENSMUSG00000022462	Slc38a2	15	96687393	96699698	12305	-1.01736	1.09e-96	-1.13929	8.19e-51	0.432794	6.17e-08	0.312746	8.25e-10
ENSMUSG00000011179	Odc1	12	17544872	17551502	6630	1.29779	2.09e-96	1.66688	5.29e-105	-0.447937	2.3e-06	-0.0677327	0.352591
ENSMUSG00000030452	Nipa2	7	55931286	55962476	31190	1.48172	9.21e-96	0.776995	2.28e-19	0.170637	0.159961	-0.515524	6.93e-16
ENSMUSG00000029474	Rnf34	5	122850047	122871291	21244	1.4786	1.32e-95	1.17568	4.41e-39	-0.138001	0.309121	-0.42277	2.33e-10
ENSMUSG00000022330	Osr2	15	35296097	35303304	7207	-2.13208	1.47e-95	-0.82897	7.54e-05	-1.91401	2.54e-63	-0.589792	0.00244284
ENSMUSG00000051391	Ywhag	5	135908408	135934616	26208	0.935045	6.36e-95	0.739482	4.3e-36	0.0899611	0.282778	-0.0952078	0.0577783
ENSMUSG00000078453	Abracl	10	18011262	18023252	11990	1.2718	9.53e-95	0.920722	6.14e-15	-0.0592199	0.745717	-0.384093	8.73e-09
ENSMUSG00000047648	Fbxo30	10	11281329	11298052	16723	1.54273	4.2e-94	1.25203	8.48e-59	0.297221	0.00721648	0.0208621	0.841587
ENSMUSG00000032011	Thy1	9	44043383	44048579	5196	1.41037	7.42e-94	1.00792	1.13e-37	-0.179638	0.0595254	-0.564704	2.24e-15
ENSMUSG00000025809	Itgb1	8	128685653	128733200	47547	0.956102	3.75e-93	0.956287	5.95e-63	-0.597554	2.82e-22	-0.587224	4.6e-38
ENSMUSG00000020601	Trib2	12	15791726	15816877	25151	1.32289	6.49e-93	0.690499	2.64e-13	-0.139446	0.217631	-0.750106	8.36e-26
ENSMUSG00000050912	Tmem123	9	7764040	7794333	30293	1.24247	2e-92	0.755631	9.37e-23	0.172958	0.0872348	-0.299557	2.43e-07
ENSMUSG00000016946	Kctd5	17	24047733	24073485	25752	1.11414	2.14e-91	1.19894	3.87e-62	-0.384858	6e-06	-0.288513	4.27e-08
ENSMUSG00000004040	Stat3	11	100885097	100939540	54443	0.940912	1.04e-90	1.05059	6.56e-41	-0.449813	7.55e-08	-0.328165	2.55e-12
ENSMUSG00000030403	Vasp	7	19256928	19271817	14889	1.20521	2.23e-90	0.975873	2.34e-35	0.0674053	0.579656	-0.14722	0.0266353
ENSMUSG00000021820	Camk2g	14	20734874	20794088	59214	1.28475	1.81e-89	0.747907	6.84e-23	0.450257	2.44e-07	-0.0723448	0.380587
ENSMUSG00000026078	Pdcl3	1	38985607	38997238	11631	1.23967	1.24e-88	1.43679	3.99e-57	-1.02836	5.94e-27	-0.817041	4.5e-41
ENSMUSG00000032531	Amotl2	9	102716671	102733418	16747	0.947879	6.99e-88	0.811974	7.4e-21	-0.315839	0.000292642	-0.436426	7.63e-14
ENSMUSG00000073700	Klhl21	4	152008802	152017680	8878	1.91279	1.04e-87	1.0402	1.06e-21	0.86752	2.89e-11	0.0256172	0.864362
ENSMUSG00000029171	Pgm1	5	64092949	64128351	35402	1.44603	1.49e-87	1.33135	8.73e-50	-0.0318112	0.851174	-0.129541	0.114596
ENSMUSG00000034614	Pik3ip1	11	3330400	3342971	12571	-2.11513	2.55e-87	-1.12157	2.17e-18	-0.307314	0.00449297	0.634175	2.73e-05
ENSMUSG00000046731	Kctd11	11	69878260	69881406	3146	1.94437	8.4e-87	2.52744	1.79e-65	-0.62431	0.00083821	-0.00370995	0.984509
ENSMUSG00000047777	Phf13	4	151989632	151996258	6626	1.34073	1.01e-86	1.4205	5.05e-67	-0.137938	0.264239	-0.0445359	0.640203
ENSMUSG00000008475	Arpc5	1	152766541	152775597	9056	1.11976	1.48e-86	0.821813	2.36e-30	0.18429	0.0521961	-0.100965	0.0781092
ENSMUSG00000030551	Nr2f2	7	70351943	70366735	14792	-1.20316	2.39e-86	-1.44041	3.83e-89	0.48034	1.47e-11	0.243782	0.00165773
ENSMUSG00000021493	Pdlim7	13	55495794	55513676	17882	1.53271	2.46e-86	1.05405	4.01e-39	0.209627	0.0561641	-0.253396	0.00145861
ENSMUSG00000050288	Fzd2	11	102604395	102608058	3663	-0.916748	1.22e-84	-0.291095	0.00628032	-0.992545	3.33e-52	-0.360762	1.43e-05
ENSMUSG00000041313	Slc7a1	5	148327409	148399904	72495	1.42849	2.1e-83	0.735658	3.36e-13	0.405159	0.000546015	-0.265193	0.000295993
ENSMUSG00000066232	Ipo7	7	110018273	110056609	38336	0.973544	2.36e-83	0.777802	5.85e-21	0.0476574	0.663814	-0.132952	0.0740488
ENSMUSG00000029385	Ccng2	5	93267256	93276231	8975	-2.24989	3.58e-83	-1.92304	1.02e-57	-0.480725	1.76e-06	-0.143899	0.525181
ENSMUSG00000035783	Acta2	19	34241089	34255336	14247	2.51751	3.74e-82	1.92103	4.29e-182	-1.09722	4.26e-28	-1.73492	0
ENSMUSG00000029201	Ugdh	5	65413220	65435949	22729	1.06952	9.8e-82	1.30678	5.94e-72	-0.214957	0.013807	0.0340199	0.696711
ENSMUSG00000005087	Cd44	2	102811140	102901665	90525	1.18544	1.13e-81	0.395226	0.000405154	0.795891	1.8e-21	0.0221721	0.927024
ENSMUSG00000044847	Lsm11	11	45928268	45944935	16667	1.77449	1.17e-81	1.22355	1.17e-29	0.302371	0.0500262	-0.221099	0.0134133
ENSMUSG00000029467	Atp2a2	5	122453512	122502225	48713	0.89684	1.35e-81	0.69269	5.97e-16	0.150717	0.151794	-0.0382667	0.578955
ENSMUSG00000028889	Yrdc	4	124850678	124855242	4564	1.58889	6.36e-81	1.30655	9.07e-41	0.301963	0.0243605	0.0412904	0.721548
ENSMUSG00000033323	Ctdp1	18	80407958	80469695	61737	1.66314	6.52e-81	0.768366	1.66e-10	0.46544	0.000642512	-0.395577	8.78e-06
ENSMUSG00000024937	Ehbp1l1	19	5707375	5726317	18942	1.57032	5.35e-80	0.970412	8.12e-28	0.0843741	0.552105	-0.496285	2.8e-10
ENSMUSG00000058258	Idi1	13	8885500	8892451	6951	0.878148	5.66e-80	1.08462	4.22e-45	-1.2164	6.15e-63	-0.996903	5.85e-85
ENSMUSG00000028273	Pdlim5	3	142239589	142395696	156107	1.17528	9.2e-80	0.389086	0.000598564	0.305024	0.000520333	-0.435634	0.00453645
ENSMUSG00000020075	Ddx21	10	62580247	62602298	22051	1.20556	1.1e-78	0.479315	3.42e-08	1.05939	5.34e-36	0.348795	1.61e-07
ENSMUSG00000035385	Ccl2	11	82035570	82037453	1883	2.02301	5.64e-78	1.37403	3.61e-36	0.787907	7.7e-07	0.18006	0.0237408
ENSMUSG00000031278	Acsl4	X	142317992	142390535	72543	1.19282	5.98e-78	0.64839	1.11e-14	0.19349	0.035445	-0.334339	3.48e-06
ENSMUSG00000044674	Fzd1	5	4753838	4758035	4197	-1.1448	6.99e-78	-0.462462	1.51e-08	-0.941226	8.45e-39	-0.255385	0.000850377
ENSMUSG00000020105	Lrig3	10	125966218	126015359	49141	-1.67328	1.34e-77	-0.179605	0.308666	-1.0634	1.88e-28	0.405134	0.00408351
ENSMUSG00000026826	Nr4a2	2	57106829	57124003	17174	3.56903	2.1e-77	3.1506	2.11e-89	0.815761	0.0134247	0.530064	4.7e-07
ENSMUSG00000026675	Hsd17b7	1	169949534	169969241	19707	1.09586	3.64e-77	0.830545	1.33e-18	-0.705621	1.12e-14	-0.952984	6.94e-53
ENSMUSG00000050271	D8Ertd82e	8	36094827	36147787	52960	2.30091	5.21e-77	2.35587	1.58e-33	-0.0409095	0.899299	0.0972308	0.80599
ENSMUSG00000028035	Dnajb4	3	152178510	152210302	31792	1.27019	6e-77	0.766544	1.23e-24	0.362604	8.38e-05	-0.127627	0.0761851
ENSMUSG00000085795	Zfp703	8	26977324	26981461	4137	-1.84314	1.18e-76	-0.932948	7.61e-16	-0.484695	2.54e-06	0.403153	0.00344699
ENSMUSG00000039701	Usp53	3	122931492	122984510	53018	1.69435	1.45e-76	1.25934	1.46e-26	-0.136747	0.455112	-0.543316	6.04e-10
ENSMUSG00000018899	Irf1	11	53770013	53778374	8361	-1.73964	3.94e-76	-1.00853	6.69e-17	-0.555568	3.15e-07	0.158891	0.314893
ENSMUSG00000022074	Tnfrsf10b	14	69767471	69784403	16932	1.37326	4.05e-76	0.721362	1.88e-14	-0.365283	0.000872425	-0.997317	3.49e-46
ENSMUSG00000033039	Micall1	15	79108971	79136897	27926	0.978179	5.51e-76	0.809822	1.61e-19	0.0255445	0.85616	-0.126381	0.0837026
ENSMUSG00000089762	Ier5l	2	30471536	30474219	2683	1.18275	8.17e-76	1.22618	6.67e-68	0.0785943	0.464493	0.132408	0.0721519
ENSMUSG00000026064	Ptp4a1	1	30940301	30949770	9469	1.19883	1.94e-75	1.13101	1.15e-60	0.0564592	0.660706	-0.000653107	0.995236
ENSMUSG00000051510	Mafg	11	120625116	120633600	8484	1.20198	3.15e-75	0.458927	1.63e-05	0.835043	9.31e-19	0.11224	0.247
ENSMUSG00000068699	Flnc	6	29433255	29461883	28628	1.03708	3.27e-75	1.1697	3.14e-38	-0.577246	1.31e-09	-0.430573	5.85e-15
ENSMUSG00000026479	Lamc2	1	153122755	153186447	63692	4.72383	8.37e-75	2.67949	2.23e-44	1.71837	7.71e-07	0.0723172	0.719891
ENSMUSG00000022781	Pak2	16	32016289	32079342	63053	0.983175	9.65e-74	0.551087	1.45e-13	0.218809	0.0126156	-0.200572	0.000252648
ENSMUSG00000018932	Map2k3	11	60932032	60952811	20779	1.0388	2.66e-73	0.892688	5.95e-30	0.525963	3.11e-12	0.390972	2.46e-09
ENSMUSG00000048285	Frmd6	12	70825513	70902232	76719	0.941505	4.52e-73	1.11118	5.36e-30	-0.701969	1.38e-12	-0.518744	2.81e-22
ENSMUSG00000062421	Arf2	11	103966738	103985337	18599	1.61752	8.71e-73	1.00243	1.78e-28	0.145456	0.279182	-0.449982	1.87e-07
ENSMUSG00000048279	Sacs	14	61138456	61240695	102239	1.7595	1.76e-72	0.624764	1.03e-05	0.882067	9.4e-10	-0.206774	0.063735
ENSMUSG00000091243	Vgll3	16	65815632	65863057	47425	1.41391	2.23e-72	1.98431	6.63e-58	-1.71048	4.53e-39	-1.12645	3.6e-50
ENSMUSG00000025666	Tmem47	X	81070697	81097872	27175	1.68389	2.23e-72	1.70295	1.37e-56	-1.00252	5.64e-13	-0.979213	6.01e-41
ENSMUSG00000004768	Rab23	1	33719886	33742564	22678	1.1553	7.18e-72	0.496784	2.98e-08	-0.10677	0.390517	-0.749236	1.8e-34
ENSMUSG00000040102	Klhl42	6	147091378	147112778	21400	-1.73811	2.77e-71	-1.53981	2.36e-29	-0.556775	3.18e-07	-0.358617	0.0263619
ENSMUSG00000054364	Rhob	12	8497762	8499985	2223	1.17398	3.86e-70	1.02383	5.4e-46	0.410363	3.02e-06	0.271879	1.05e-05
ENSMUSG00000023067	Cdkn1a	17	29090978	29100722	9744	1.0859	5.06e-70	0.802427	1.15e-11	0.102458	0.356744	-0.145591	0.515911
ENSMUSG00000056947	Mab21l1	3	55782509	55785001	2492	-2.26851	5.39e-70	-1.54276	2.91e-40	0.0532018	0.765422	0.731844	1.99e-06
ENSMUSG00000046722	Cdc42se1	3	95228731	95236409	7678	1.0888	1.7e-69	1.16913	1.69e-67	0.162356	0.0976359	0.252712	3.7e-06
ENSMUSG00000003032	Klf4	4	55527142	55532466	5324	1.21453	5.58e-69	1.64512	8.4e-64	-0.96246	7.82e-21	-0.516415	2.79e-13
ENSMUSG00000001467	Cyp51	5	4081144	4104746	23602	0.95796	9.74e-69	0.758359	3.46e-29	-0.357313	8.11e-08	-0.543519	2.78e-20
ENSMUSG00000026600	Soat1	1	156424524	156474331	49807	1.08609	1.12e-67	0.282797	0.00141353	0.526773	7.4e-11	-0.261142	0.00021984
ENSMUSG00000022951	Rcan1	16	92391952	92466146	74194	1.75608	1.68e-67	2.48822	4.82e-23	0.296467	0.0650003	1.0277	9.68e-06
ENSMUSG00000025340	Rabgef1	5	130171797	130214342	42545	1.4704	9.61e-67	1.15743	6.74e-34	0.173846	0.251847	-0.122025	0.166562
ENSMUSG00000060301	2610008E11Rik	10	79064373	79097600	33227	-1.55178	1.06e-66	-1.20383	7.07e-26	-0.508257	4.26e-07	-0.163455	0.273785
ENSMUSG00000021112	Mpp5	12	78748946	78840711	91765	1.23185	1.24e-66	0.961128	1.09e-22	0.215605	0.0940182	-0.0354277	0.733603
ENSMUSG00000056313	1810011O10Rik	8	24437179	24438984	1805	3.34399	2.24e-66	2.98605	4.47e-62	0.981385	0.000690069	0.644566	0.0080671
ENSMUSG00000005958	Ephb3	16	21204754	21223305	18551	-1.07508	4.13e-66	-0.351113	4.36e-05	-0.156351	0.0876493	0.564361	9.84e-16
ENSMUSG00000044147	Arf6	12	69372149	69375979	3830	0.862186	8.03e-66	0.665623	2.39e-24	0.389029	1.16e-07	0.203444	4.15e-05
ENSMUSG00000026305	Lrrfip1	1	90998736	91128944	130208	1.16299	1.04e-65	0.549184	2.42e-07	0.267989	0.00622759	-0.323685	0.000294537
ENSMUSG00000056758	Hmga2	10	120361274	120476469	115195	1.20156	1.07e-65	-0.444178	0.285233	1.53661	1.51e-58	-0.12227	0.76198
ENSMUSG00000034460	Six4	12	73099608	73113456	13848	-1.80747	1.19e-65	-1.47066	3.61e-39	0.128887	0.355084	0.444058	0.00108606
ENSMUSG00000037640	Zfp60	7	27731388	27753702	22314	-1.97079	1.23e-65	-1.64689	3.98e-42	-0.23149	0.0878319	0.0810503	0.711155
ENSMUSG00000039384	Dusp10	1	184013301	184075636	62335	1.23113	1.65e-65	1.09659	3.74e-23	-0.764195	5.49e-12	-0.876449	2.98e-30
ENSMUSG00000024048	Myl12a	17	70993655	71002878	9223	0.839602	3.27e-65	0.702985	1.69e-19	-0.161724	0.0968021	-0.286604	3.04e-10
ENSMUSG00000047554	Tmem41b	7	109972186	109986929	14743	1.3611	6.99e-65	1.14774	1.57e-40	-0.41889	4.56e-05	-0.61588	1.19e-15
ENSMUSG00000039477	Tnrc18	5	142724660	142817662	93002	0.825604	8.81e-65	0.351706	0.000547861	0.28184	0.00780164	-0.176435	0.000123519
ENSMUSG00000052040	Klf13	7	63886350	63938915	52565	1.06958	1.27e-64	0.993295	3.17e-24	-0.270515	0.0250492	-0.332885	1.99e-09
ENSMUSG00000020773	Trim47	11	116105751	116127210	21459	1.13929	1.34e-64	0.770102	2.88e-14	0.203037	0.0389832	-0.146939	0.155367
ENSMUSG00000002289	Angptl4	17	33773749	33781575	7826	-1.42513	7.34e-64	-1.0732	5.07e-25	0.144096	0.256162	0.48215	1.81e-06
ENSMUSG00000026535	Ifi202b	1	173962567	173982744	20177	1.45069	8.92e-64	1.36951	7.32e-41	-0.0136627	0.948572	-0.0753166	0.463294
ENSMUSG00000054808	Actn4	7	28893247	28962340	69093	0.841209	1.29e-63	-0.0177615	0.904761	0.622596	1.16e-14	-0.221855	8.25e-05
ENSMUSG00000026637	Traf5	1	191997204	192092559	95355	1.39608	2.2e-63	1.35385	2.2e-43	-0.320574	0.0107991	-0.345362	2.88e-05
ENSMUSG00000014599	Csf1	3	107741047	107760469	19422	2.13111	3.18e-63	2.18767	3.44e-255	0.463905	8.34e-09	0.481309	9.64e-05
ENSMUSG00000031972	Acta1	8	123891768	123894751	2983	5.66932	3.8e-63	2.957	1.84e-16	0.254308	0.580172	-1.67972	4.96e-20
ENSMUSG00000018428	Akap1	11	88830791	88864586	33795	1.10623	4.79e-63	0.868572	1.07e-25	-0.127465	0.243401	-0.350278	4.31e-07
ENSMUSG00000066278	Vps37b	5	124004640	124032270	27630	1.38004	6.56e-63	0.872531	1.7e-15	0.645049	2.98e-10	0.156386	0.179019
ENSMUSG00000075592	Nynrin	14	55854035	55874735	20700	-1.04803	1.03e-62	-0.633907	1.03e-08	-0.501828	5.16e-07	-0.0938075	0.390124
ENSMUSG00000020719	Ddx5	11	106780354	106789185	8831	0.643064	1.06e-62	0.327009	5.37e-07	0.389075	6.44e-10	0.0834395	0.0984201
ENSMUSG00000027313	Chac1	2	119351228	119354381	3153	2.39424	1.29e-62	2.46223	4.47e-31	-0.655956	0.0136193	-0.476403	0.00423311
ENSMUSG00000032802	Srxn1	2	152105515	152111376	5861	1.09326	3.36e-62	1.08057	7.24e-44	0.578616	1.39e-11	0.576884	3.31e-20
ENSMUSG00000048878	Hexim1	11	103116230	103119725	3495	-1.39009	1.57e-61	-1.05082	4.05e-44	0.169798	0.0477927	0.504417	1.58e-07
ENSMUSG00000027955	Fam198b	3	79884532	79946280	61748	1.44203	1.7e-61	0.206195	0.135028	0.957362	1.53e-19	-0.250294	0.0199333
ENSMUSG00000035898	Uba6	5	86109286	86172803	63517	1.17008	5.23e-61	0.635928	2.12e-07	0.119251	0.482678	-0.391416	2.4e-09
ENSMUSG00000055980	Irs1	1	82233100	82291416	58316	-1.25625	6.29e-61	-1.22253	1.35e-26	-0.544246	8.05e-09	-0.506262	5.98e-06
ENSMUSG00000051579	Tceal8	X	136168983	136172342	3359	1.01505	6.69e-61	0.764121	6.3e-17	0.0844418	0.542812	-0.150703	0.0119629
ENSMUSG00000016526	Dyrk3	1	131127454	131138340	10886	2.55434	6.84e-61	1.6234	1.62e-18	0.639835	0.0106498	-0.182006	0.306074
ENSMUSG00000057561	Eif1a	18	46597703	46610225	12522	0.966114	8.64e-61	0.683659	2.44e-22	0.233089	0.00673496	-0.0379372	0.643548
ENSMUSG00000022280	Rnf19a	15	36239933	36283147	43214	1.06748	9.28e-61	1.06129	1.13e-33	-0.328627	0.00194765	-0.320888	2.21e-07
ENSMUSG00000020250	Txnrd1	10	82859205	82897724	38519	0.872227	1.33e-60	0.278639	0.00103692	0.864108	3.07e-32	0.282816	3.82e-06
ENSMUSG00000041075	Fzd7	1	59482423	59486955	4532	1.37977	1.52e-60	1.05207	4.14e-32	0.597672	1.92e-07	0.286658	9.61e-05
ENSMUSG00000040663	Clcf1	19	4214237	4223490	9253	1.58965	4.78e-60	1.42738	2.94e-52	0.102347	0.578451	-0.0452269	0.689523
ENSMUSG00000001419	Mef2d	3	88142371	88172086	29715	0.948521	6.3e-60	0.897135	2.23e-24	0.105369	0.397942	0.0696128	0.35108
ENSMUSG00000073643	Wdfy1	1	79702261	79776143	73882	1.10224	7.27e-60	0.806559	1.06e-21	-0.272849	0.00623929	-0.553705	5.78e-17
ENSMUSG00000040565	Btaf1	19	36926078	37012752	86674	1.12035	1.47e-59	0.480694	7.16e-07	0.670405	4.77e-12	0.0494236	0.631156
ENSMUSG00000056962	Jmjd6	11	116837431	116843449	6018	1.43089	2.31e-59	0.84066	5.06e-18	0.410482	0.00102852	-0.158744	0.0760912
ENSMUSG00000026796	Fam129b	2	32876113	32925254	49141	0.812848	3.91e-59	0.60762	4.37e-12	0.362131	1.36e-07	0.168362	0.0390791
ENSMUSG00000006740	Kif5b	18	6201001	6242174	41173	0.831579	7.46e-59	0.417355	1.53e-06	0.328367	0.000107551	-0.0720354	0.347251
ENSMUSG00000109336	Samd4b	7	28399521	28598144	198623	1.04281	1.27e-58	0.97659	2.62e-27	-0.221196	0.0536945	-0.274263	5.29e-06
ENSMUSG00000035725	Prkx	X	77761410	77796278	34868	1.72755	1.83e-58	1.57404	1.59e-31	-0.352335	0.0654385	-0.479638	7.4e-07
ENSMUSG00000038375	Trp53inp2	2	155381058	155389850	8792	0.990295	2.79e-58	1.14216	4.12e-45	-0.819215	7.62e-20	-0.656891	1.74e-30
ENSMUSG00000029726	Mepce	5	137781905	137787655	5750	-1.4549	6.07e-58	-1.18006	9.35e-36	0.225058	0.025252	0.487579	1.19e-05
ENSMUSG00000038174	Fam126b	1	58522805	58586323	63518	1.32906	1.11e-57	0.969482	7.22e-17	-0.251205	0.0926316	-0.58715	4.45e-14
ENSMUSG00000027087	Itgav	2	83724396	83806916	82520	0.840633	1.74e-57	0.23198	0.0112827	0.235368	0.00921042	-0.359709	5e-11
ENSMUSG00000032349	Elovl5	9	77917363	77984519	67156	1.25527	2.6e-57	0.843905	1.09e-19	-0.512753	3.28e-08	-0.899381	6.85e-28
ENSMUSG00000030782	Tgfb1i1	7	128246811	128255699	8888	0.902221	4.22e-57	1.20883	1.66e-56	-0.92199	8.83e-29	-0.605965	3.62e-30
ENSMUSG00000039989	Cbx4	11	119077572	119086221	8649	1.22763	4.37e-57	1.24539	4.85e-41	-0.341782	0.00190419	-0.30878	0.000118237
ENSMUSG00000076431	Sox4	13	28948918	28953713	4795	-0.933777	4.46e-57	-0.524706	2.22e-16	-0.562908	4.85e-17	-0.148619	0.0298118
ENSMUSG00000017781	Pitpna	11	75588096	75628804	40708	0.934831	8.4e-57	0.552176	1.42e-13	0.302414	0.000147047	-0.0678427	0.411841
ENSMUSG00000047963	Stbd1	5	92603040	92606579	3539	2.83166	9.39e-57	2.23334	2.22e-25	-0.324633	0.394456	-0.843732	1.16e-09
ENSMUSG00000074221	Zfp568	7	29983954	30028282	44328	1.29817	2.1e-56	0.696227	1.87e-08	0.163131	0.326939	-0.411863	3.79e-07
ENSMUSG00000044551	9930012K11Rik	14	70154404	70159502	5098	-2.60119	7.01e-56	-2.16993	6.42e-23	-0.750366	2.76e-06	-0.33031	0.276001
ENSMUSG00000003752	Itpkc	7	27207171	27228661	21490	1.34601	3.07e-55	1.54072	2.08e-52	-0.200255	0.173283	0.00990751	0.947736
ENSMUSG00000025795	Rassf3	10	121410349	121476250	65901	1.44184	3.3e-55	0.854605	3.9e-12	-0.0616883	0.759492	-0.619165	1.51e-11
ENSMUSG00000024970	AI846148	19	7356463	7383026	26563	1.19803	5.87e-55	1.05841	3.16e-27	-0.0153849	0.934719	-0.137897	0.102859
ENSMUSG00000031604	Msmo1	8	64718138	64733792	15654	1.02496	8.5e-54	0.664379	3.04e-21	-0.408367	1.23e-07	-0.754542	4.41e-32
ENSMUSG00000039103	Nexn	3	152236981	152266350	29369	1.73562	3.29e-53	1.30854	1.43e-21	-0.566438	0.000638785	-0.957589	1.6e-19
ENSMUSG00000027800	Tm4sf1	3	57285610	57301988	16378	1.17715	3.57e-53	0.0677097	0.607603	0.77632	2.01e-15	-0.313542	1.41e-05
ENSMUSG00000021215	Net1	13	3882564	3918220	35656	1.29855	6.6e-53	0.754008	3.75e-09	0.660633	7.24e-08	0.144288	0.237961
ENSMUSG00000021149	Gtpbp4	13	8972070	8996017	23947	1.15269	1.16e-52	0.784002	3.75e-16	0.556346	3.22e-08	0.203756	0.0186253
ENSMUSG00000018476	Kdm6b	11	69398507	69413675	15168	0.855811	2.7e-52	1.18333	1.65e-28	-0.439716	0.000157715	-0.0958157	0.165542
ENSMUSG00000004500	Zfp324	7	12965837	12974236	8399	-1.73699	3.22e-52	-1.57701	8.1e-28	-0.268574	0.0295849	-0.119871	0.619629
ENSMUSG00000038400	Pmepa1	2	173224457	173276533	52076	1.8084	3.35e-52	1.95553	3.06e-29	-0.28879	0.11923	-0.0616725	0.882442
ENSMUSG00000034998	Foxn2	17	88440710	88490533	49823	1.23752	3.93e-52	0.939891	1.21e-28	0.431971	8.02e-05	0.148348	0.0630465
ENSMUSG00000048807	Slc35e4	11	3907020	3914664	7644	1.3035	4.2e-52	0.985679	2.14e-22	0.302256	0.0219222	0.00334612	0.982231
ENSMUSG00000033900	Map9	3	82358043	82395268	37225	1.47956	7.3e-52	0.927947	3.76e-14	-0.137119	0.457454	-0.660324	7.44e-13
ENSMUSG00000022533	Atp13a3	16	30312422	30388837	76415	0.834171	9.34e-52	0.88066	3.69e-38	0.0290612	0.810683	0.0857879	0.169697
ENSMUSG00000049800	Sertad2	11	20543252	20653021	109769	1.02266	9.95e-52	0.959381	2.47e-30	-0.335789	0.000941405	-0.387441	6.36e-11
ENSMUSG00000048482	Bdnf	2	109674699	109727007	52308	1.46585	2.05e-51	0.75363	3.79e-10	0.798504	7.96e-11	0.112698	0.396594
ENSMUSG00000029771	Irf5	6	29526624	29541871	15247	1.76143	2.94e-51	0.978945	3.5e-12	0.889218	7.25e-10	0.141415	0.37946
ENSMUSG00000036898	Zfp157	5	138441467	138460694	19227	-1.70235	9.73e-51	-1.11177	1.81e-20	-0.586138	6.28e-08	0.00200268	0.994913
ENSMUSG00000042659	Arrdc4	7	68736994	68749241	12247	-1.69395	1.52e-50	-0.416515	0.0290714	-1.89534	1.23e-53	-0.601442	0.000171059
ENSMUSG00000038949	Cnst	1	179546369	179627478	81109	1.22459	1.89e-50	0.836794	4.67e-13	-0.138242	0.400908	-0.504377	2e-10
ENSMUSG00000030888	Rrp8	7	105731729	105737385	5656	1.38961	3.5e-50	0.880598	9.95e-20	0.45338	0.000487078	-0.0363141	0.769367
ENSMUSG00000034430	Zxdc	6	90369491	90403490	33999	1.11436	3.57e-50	0.767057	2.29e-20	0.176284	0.140137	-0.157908	0.0332695
ENSMUSG00000027479	Mapre1	2	153741273	153773310	32037	0.840889	4.89e-50	0.77105	1.23e-26	-0.262364	0.00271122	-0.322101	2.54e-10
ENSMUSG00000046711	Hmga1	17	27556619	27563674	7055	1.00479	6.46e-50	0.0387869	0.849746	0.958321	5.96e-31	0.00660482	0.983697
ENSMUSG00000085148	Mir22hg	11	75461538	75466676	5138	1.87918	6.86e-50	1.43561	3.62e-36	0.500993	0.000587972	0.0659359	0.833202
ENSMUSG00000053931	Cnn3	3	121426496	121458207	31711	0.625663	7.75e-50	0.849825	4.19e-37	-0.808534	6.65e-33	-0.575582	7.95e-42
ENSMUSG00000035840	Lysmd3	13	81657805	81671888	14083	1.27048	8e-50	1.26363	8.03e-35	0.177487	0.218963	0.188093	0.0488449
ENSMUSG00000030208	Emp1	6	135362544	135383173	20629	0.787506	1.22e-49	0.694479	3.08e-29	-0.0676198	0.423602	-0.150691	0.0173571
ENSMUSG00000034612	Chst11	10	82985497	83195900	210403	0.980581	1.58e-49	0.571175	8.29e-11	0.0811738	0.540969	-0.314587	3.99e-07
ENSMUSG00000038894	Irs2	8	10984680	11008458	23778	0.99537	1.91e-49	0.26886	0.0719123	0.0637973	0.738476	-0.6416	2.86e-20
ENSMUSG00000026670	Uap1	1	170141937	170174957	33020	0.954643	2.17e-49	1.00208	2.42e-34	-0.2541	0.0114032	-0.194392	0.00450333
ENSMUSG00000024127	Prepl	17	85063476	85090267	26791	0.939355	2.72e-49	0.665221	1.12e-13	-0.110307	0.352715	-0.36899	3.87e-08
ENSMUSG00000079560	Hoxa3	6	52169061	52213336	44275	-1.6681	2.86e-49	-1.49597	2.53e-41	0.300098	0.0072101	0.448758	0.00253857
ENSMUSG00000031734	Irx3	8	91798524	91802067	3543	2.16859	3.95e-49	2.52725	2.25e-42	-0.89792	0.000585822	-0.533127	1.5e-05
ENSMUSG00000027806	Tsc22d2	3	58414714	58466783	52069	0.883873	1.68e-48	0.568022	6.23e-13	0.380128	7.78e-06	0.0767631	0.320103
ENSMUSG00000022351	Sqle	15	59315076	59331192	16116	0.713036	2.02e-48	0.563965	3.57e-18	-0.475135	5.2e-13	-0.61325	3.88e-35
ENSMUSG00000027954	Efna1	3	89271732	89281142	9410	-1.89436	3.84e-48	-0.762461	2.09e-07	-0.245115	0.0534574	0.806101	1.92e-06
ENSMUSG00000051223	Bzw1	1	58392897	58407353	14456	0.685212	4.84e-48	0.551822	2.98e-19	0.120743	0.136656	-0.00292845	0.972742
ENSMUSG00000029587	Zfp12	5	143235162	143248834	13672	-1.62159	5.38e-48	-1.48857	2.89e-39	-0.0568044	0.709682	0.0716926	0.746653
ENSMUSG00000026426	Arl8a	1	135146823	135156269	9446	0.935911	5.62e-48	0.870869	2.83e-30	-0.120616	0.266751	-0.174089	0.0101684
ENSMUSG00000036432	Siah2	3	58674937	58692400	17463	1.64525	9.75e-48	1.48324	4.74e-35	0.0858037	0.703863	-0.0533781	0.733242
ENSMUSG00000027787	Nmd3	3	69721984	69756373	34389	1.06315	2.19e-47	0.805747	1.02e-18	0.483025	4.11e-06	0.241823	0.000886929
ENSMUSG00000070284	Gmppb	9	108049241	108052801	3560	1.41456	2.22e-47	0.798608	1.2e-10	0.0722131	0.740882	-0.517694	9.24e-10
ENSMUSG00000008318	Relt	7	100845846	100863446	17600	3.27623	8.47e-47	2.24781	4.62e-26	0.545821	0.15786	-0.319924	0.0827844
ENSMUSG00000028955	Vamp3	4	151047299	151057963	10664	0.936778	8.53e-47	0.57536	7.94e-10	0.439434	1.83e-05	0.0951698	0.208237
ENSMUSG00000040435	Ppp1r15a	7	45522915	45526268	3353	1.46386	1.02e-46	1.43633	2.89e-52	0.0405211	0.839905	0.0231594	0.883095
ENSMUSG00000049265	Kcnk3	5	30588169	30625271	37102	3.21286	1.71e-46	1.52312	3.3e-11	1.25679	6.2e-05	-0.170782	0.442388
ENSMUSG00000038697	Taf5l	8	123996317	124021397	25080	1.09031	2.21e-46	0.814041	8.44e-21	0.248205	0.0301862	-0.0138335	0.914265
ENSMUSG00000030878	Cdr2	7	120957035	120982312	25277	1.26226	4.33e-46	0.731192	1.36e-13	0.709501	3.59e-10	0.196871	0.0306475
ENSMUSG00000042364	Snx18	13	113592179	113618564	26385	-1.12037	9.01e-46	-0.651873	3.35e-07	-1.38244	1.39e-49	-0.897155	3.37e-17
ENSMUSG00000049807	Arhgap23	11	97415532	97502402	86870	0.769455	1.63e-45	0.545194	1.41e-09	-0.516729	1.14e-08	-0.729282	4.32e-42
ENSMUSG00000022265	Ank	15	27466676	27594909	128233	0.617919	1.85e-45	-0.287578	0.0141862	1.05484	7.51e-51	0.148657	0.44132
ENSMUSG00000024949	Sf1	19	6363689	6378030	14341	0.762099	1.86e-45	0.442285	2.9e-09	0.379601	3.02e-06	0.071755	0.268253
ENSMUSG00000034343	Ube2f	1	91250303	91290337	40034	1.21086	3.2e-45	1.0871	1.23e-23	0.0795514	0.657012	-0.0241402	0.865126
ENSMUSG00000047821	Trim16	11	62820230	62850808	30578	1.21236	3.78e-45	1.02879	1.08e-13	-0.930534	2.8e-12	-1.08235	7.59e-32
ENSMUSG00000048756	Foxo3	10	42181840	42276755	94915	-0.978842	4.24e-45	-0.640263	2.38e-14	-0.492347	1.82e-10	-0.148984	0.126798
ENSMUSG00000027580	Helz2	2	181227614	181242027	14413	1.16321	4.24e-45	0.63346	2.82e-08	0.368757	0.00225988	-0.138854	0.201474
ENSMUSG00000036136	Fam110c	12	31073967	31079937	5970	4.70498	5.94e-45	1.779	2.84e-06	2.73475	2.07e-15	0.480442	0.141451
ENSMUSG00000030386	Zfp606	7	12478292	12496235	17943	-1.61866	6.14e-45	-1.0035	1.61e-17	-0.162196	0.238271	0.430351	0.0031162
ENSMUSG00000001504	Irx2	13	72628819	72634198	5379	-1.42763	6.28e-45	-0.727895	1.55e-12	0.00598167	0.974423	0.688304	4.05e-10
ENSMUSG00000018377	Vezf1	11	88068278	88084729	16451	0.885019	9.24e-45	0.858718	8.15e-20	-0.279416	0.0102408	-0.291813	3.92e-06
ENSMUSG00000047749	Zc3hav1l	6	38287395	38299259	11864	-1.73836	1.04e-44	-1.46183	2.46e-29	-0.445846	0.000141049	-0.161135	0.459206
ENSMUSG00000016319	Slc25a5	X	36795650	36798807	3157	0.816361	1.36e-44	0.135251	0.195337	0.889768	5.02e-25	0.224228	8.36e-05
ENSMUSG00000095253	Zfp799	17	32815448	32830261	14813	-1.654	3.02e-44	-1.3114	1.16e-25	-0.413901	0.000184344	-0.068764	0.782726
ENSMUSG00000070544	Top1	2	160645887	160722764	76877	0.68923	3.25e-44	0.501604	2.45e-13	0.362081	2.87e-07	0.184643	0.000777994
ENSMUSG00000001542	Ell2	13	75707483	75772356	64873	1.74366	3.79e-44	1.79766	1.52e-36	-0.131316	0.610354	-0.048737	0.785349
ENSMUSG00000019920	Lims1	10	58323465	58424691	101226	0.7821	4.55e-44	0.693861	3.54e-19	-0.411027	2.42e-07	-0.487037	3.24e-17
ENSMUSG00000027637	1110008F13Rik	2	156863127	156873563	10436	0.942267	6.6e-44	0.475534	8.86e-06	0.413173	0.000261562	-0.0347001	0.737712
ENSMUSG00000033763	Mtss1l	8	110721475	110741400	19925	1.01798	8.37e-44	1.07689	1.17e-46	0.163107	0.124211	0.231165	0.00150272
ENSMUSG00000038152	5033430I15Rik	13	45965252	45966508	1256	2.81297	1.17e-43	1.9643	9.82e-17	-0.0533417	0.917545	-0.780651	4.81e-07
ENSMUSG00000038683	Pak1ip1	13	41001022	41013019	11997	1.08884	1.17e-43	0.664126	5.27e-14	0.477862	2.9e-06	0.0675549	0.509136
ENSMUSG00000049516	Spty2d1	7	46990395	47008411	18016	1.07266	1.31e-43	1.19462	4.47e-51	0.32516	0.00208395	0.456756	4.81e-12
ENSMUSG00000028063	Lmna	3	88480146	88509956	29810	0.656111	1.47e-43	0.464547	1.24e-14	0.166552	0.027367	-0.0153319	0.835924
ENSMUSG00000050605	Zfp61	7	24291038	24301232	10194	-2.31986	2.27e-43	-1.72719	3.4e-26	0.252118	0.127935	0.715465	0.000976099
ENSMUSG00000089911	Mfsd14a	3	116631163	116662677	31514	0.957614	2.73e-43	0.501899	8.94e-09	0.0249523	0.8688	-0.415843	9.01e-10
ENSMUSG00000039405	Prss23	7	89507782	89527187	19405	0.907124	4.1e-43	1.39495	1.71e-70	-1.34375	1.98e-59	-0.843938	2.53e-40
ENSMUSG00000000184	Ccnd2	6	127125161	127152193	27032	0.788886	5.25e-43	0.353273	0.000809867	-0.169881	0.122979	-0.588983	2.05e-19
ENSMUSG00000063919	Srrm4	5	116439274	116591817	152543	2.05106	5.47e-43	1.74595	4.89e-26	-0.232238	0.448724	-0.514391	6.76e-06
ENSMUSG00000001497	Pax9	12	56691766	56712822	21056	-1.82789	6.2e-43	-0.913523	2.45e-08	-0.826457	1.5e-10	0.0659718	0.819696
ENSMUSG00000021359	Tfap2a	13	40715674	40733823	18149	-1.44222	6.21e-43	-1.225	3.48e-18	-0.587559	8.23e-07	-0.366437	0.0201786
ENSMUSG00000071172	Srsf3	17	29032672	29043366	10694	0.68066	8.49e-43	0.3363	0.000157788	0.357249	7.35e-05	0.0267402	0.718675
ENSMUSG00000021374	Nup153	13	46679904	46727940	48036	0.822357	9.46e-43	0.396529	7.27e-06	0.336521	0.000392506	-0.075594	0.313433
ENSMUSG00000003269	Cyth2	7	45806636	45814581	7945	0.863806	1.45e-42	0.748023	1.49e-17	0.0579275	0.678066	-0.0441328	0.62194
ENSMUSG00000020453	Patz1	11	3288873	3309083	20210	-1.38518	1.5e-42	-1.02714	1.02e-17	-0.507775	7.46e-07	-0.146502	0.409228
ENSMUSG00000020521	Rnft1	11	86484656	86499025	14369	1.13453	1.76e-42	0.78411	1.92e-16	0.0116585	0.946391	-0.321836	0.000190167
ENSMUSG00000033159	Cnppd1	1	75134553	75142711	8158	-1.10383	1.79e-42	-0.634835	2.24e-12	-0.0113737	0.936711	0.452166	1.41e-06
ENSMUSG00000040297	Suco	1	161816113	161876682	60569	0.857697	1.91e-42	0.916209	4.18e-26	-0.183762	0.109729	-0.113142	0.0763211
ENSMUSG00000075273	Ttc30b	2	75935848	75938585	2737	-2.06693	2.84e-42	-1.92783	1.42e-21	-0.596852	6.55e-05	-0.437419	0.0877935
ENSMUSG00000037119	Fam91a1	15	58415467	58457801	42334	0.713628	3.59e-42	0.411495	2.86e-08	0.113577	0.236121	-0.1775	0.000854156
ENSMUSG00000023852	Chd1	17	15704966	17394898	1689932	0.781027	5.03e-42	0.565005	1.12e-10	0.491076	2.79e-08	0.288737	2.18e-06
ENSMUSG00000025616	Usp16	16	87454702	87483517	28815	0.909536	5.59e-42	0.623712	2.23e-13	0.21357	0.0370729	-0.0589652	0.532329
ENSMUSG00000061244	Exoc5	14	49012145	49066653	54508	1.00489	6.1e-42	0.553374	1.39e-10	0.356168	0.000462642	-0.0808988	0.368087
ENSMUSG00000049791	Fzd4	7	89404354	89413134	8780	-1.44874	9.21e-42	-0.168362	0.560452	-1.54003	1.58e-35	-0.252653	0.252053
ENSMUSG00000032018	Sc5d	9	42251594	42264256	12662	0.855978	1.05e-41	0.575057	5.27e-13	-0.252236	0.00522583	-0.51989	9.19e-17
ENSMUSG00000023800	Tiam2	17	3326572	3519397	192825	0.728929	1.21e-41	0.545537	1.72e-10	-0.218723	0.0181442	-0.389498	3.02e-11
ENSMUSG00000002603	Tgfb1	7	25687001	25705077	18076	1.12984	1.44e-41	0.669492	2.9e-10	0.250691	0.0363011	-0.189685	0.0625859
ENSMUSG00000035373	Ccl7	11	82045711	82047525	1814	1.46804	1.6e-41	1.09214	1.52e-24	0.800005	7.8e-09	0.446727	6.16e-07
ENSMUSG00000046714	Foxc2	8	121116170	121118895	2725	1.1178	1.91e-41	2.79192	8.85e-110	-0.478625	0.000688662	1.21172	1.47e-39
ENSMUSG00000067586	S1pr3	13	51408617	51422797	14180	0.662966	1.96e-41	1.2083	4.17e-48	-0.75528	2.86e-19	-0.199379	0.000399621
ENSMUSG00000046574	Prr12	7	45027562	45052881	25319	-0.99561	2.2e-41	-1.08362	3.41e-26	-0.0930412	0.476937	-0.181446	0.0796231
ENSMUSG00000003031	Cdkn1b	6	134920400	134925513	5113	-0.895797	2.65e-41	-0.632508	2.41e-14	-0.031041	0.796857	0.232673	0.0054123
ENSMUSG00000005968	Tuft1	3	94612756	94658872	46116	1.8854	2.78e-41	1.44267	2.28e-20	-0.320729	0.189647	-0.729667	3.29e-10
ENSMUSG00000027782	Kpna4	3	69067148	69127113	59965	0.783134	3.41e-41	0.636598	2.1e-20	0.342669	1.55e-05	0.206426	0.000322804
ENSMUSG00000028634	Hivep3	4	119733783	120138045	404262	1.12105	3.67e-41	0.946518	0.000454208	-0.519322	0.00221102	-0.589677	4.32e-09
ENSMUSG00000039982	Dtx4	19	12466340	12501996	35656	-1.22425	4.29e-41	0.0597843	0.789404	-1.95017	1.1e-72	-0.657963	1.36e-08
ENSMUSG00000021959	Lats2	14	57642076	57758388	116312	0.964646	6.74e-41	0.713489	9.68e-12	0.171192	0.222516	-0.062758	0.486401
ENSMUSG00000067931	Zfp948	17	21567045	21588697	21652	1.10623	6.99e-41	0.822822	9.48e-15	0.241522	0.0333304	-0.0237898	0.88495
ENSMUSG00000025577	Cbx2	11	119022961	119031270	8309	-1.89975	7.71e-41	-1.72041	2.78e-33	0.110759	0.498735	0.253865	0.274394
ENSMUSG00000056204	Pgpep1	8	70646434	70660388	13954	-1.16815	1.28e-40	-0.499212	8.82e-05	-0.572226	1.28e-07	0.0876182	0.578955
ENSMUSG00000028464	Tpm2	4	43514710	43523765	9055	0.885571	1.64e-40	0.557198	5.53e-16	-0.14879	0.117242	-0.46568	2.46e-14
ENSMUSG00000020580	Rock2	12	16894977	16988274	93297	0.791873	1.65e-40	0.273084	0.0117756	0.599604	2.09e-09	0.0982196	0.160224
ENSMUSG00000089824	Rbm12	2	156091957	156111978	20021	1.27515	2.91e-40	0.919803	1.02e-17	0.148183	0.378764	-0.188697	0.0547641
ENSMUSG00000025024	Smndc1	19	53379213	53390573	11360	0.98833	3.04e-40	0.698681	1.7e-16	0.197802	0.0709764	-0.0787626	0.409514
ENSMUSG00000028211	Trp53inp1	4	11156430	11174379	17949	-1.29696	3.16e-40	-1.30801	4.54e-39	-0.133308	0.252871	-0.137395	0.378113
ENSMUSG00000019505	Ubb	11	62551170	62553213	2043	-0.676986	4.05e-40	-0.00989747	0.978184	-0.253807	0.0462295	0.389731	0.0073221
ENSMUSG00000024087	Cyp1b1	17	79706952	79715041	8089	-0.94385	5.83e-40	-0.647557	3.82e-08	0.151637	0.119377	0.401581	0.0389121
ENSMUSG00000069662	Marcks	10	37133374	37138920	5546	-0.825148	1.08e-39	0.124319	0.334339	-1.30389	1.88e-62	-0.334808	0.0215923
ENSMUSG00000038705	Gmeb2	2	181251448	181288035	36587	1.05813	1.18e-39	1.13843	2.86e-33	-0.396535	0.000552146	-0.30315	0.0001674
ENSMUSG00000037174	Elf2	3	51252719	51340663	87944	0.87022	1.32e-39	0.559439	7.74e-11	0.206652	0.0495903	-0.0907901	0.258805
ENSMUSG00000005148	Klf5	14	99298690	99313405	14715	1.70934	1.48e-39	1.20352	1.35e-14	0.477907	0.0119757	0.0193132	0.934597
ENSMUSG00000004891	Nes	3	87971077	87980451	9374	2.18115	2.38e-39	0.706908	0.000437779	0.661901	0.00652471	-0.708113	1.08e-06
ENSMUSG00000021270	Hsp90aa1	12	110690604	110702728	12124	0.574161	2.41e-39	0.230212	0.0133788	0.594085	4.22e-13	0.263637	3.79e-08
ENSMUSG00000021281	Tnfaip2	12	111442468	111455018	12550	1.22235	3.76e-39	1.05046	5.36e-34	0.674126	2.79e-08	0.518246	3.39e-16
ENSMUSG00000030533	Unc45a	7	80325291	80341005	15714	0.91309	3.76e-39	0.522826	7.91e-10	0.0395226	0.789594	-0.337734	2.24e-07
ENSMUSG00000047473	Zfp30	7	29783997	29794702	10705	-1.89119	4.26e-39	-1.3525	2.61e-13	-0.688186	1.86e-06	-0.162485	0.560847
ENSMUSG00000031681	Smad1	8	79338394	79399518	61124	1.17955	4.77e-39	1.13494	2.7e-31	0.0893996	0.607286	0.0589777	0.591415
ENSMUSG00000046962	Zbtb21	16	97947434	97962621	15187	1.10078	9.76e-39	0.701114	5.75e-10	-0.00700558	0.973838	-0.385374	9.36e-06
ENSMUSG00000028126	Pip5k1a	3	95058529	95106930	48401	0.850249	1.26e-38	0.701923	2.6e-21	0.266802	0.00477438	0.130098	0.0491654
ENSMUSG00000022565	Plec	15	76170973	76232574	61601	0.708337	1.34e-38	0.611746	2.41e-10	0.0539747	0.707758	-0.0280219	0.739854
ENSMUSG00000051379	Flrt3	2	140650913	140671469	20556	2.86445	1.42e-38	1.40322	6.25e-09	0.599579	0.0976224	-0.670452	0.000109956
ENSMUSG00000094483	Purb	11	6467598	6475917	8319	1.80172	1.73e-38	1.20393	8.29e-52	0.507897	5.84e-06	-0.0999322	0.148896
ENSMUSG00000027208	Fgf7	2	126034657	126091185	56528	0.896155	2.25e-38	0.236373	0.0165679	1.07525	4.07e-36	0.428413	1.16e-09
ENSMUSG00000070871	Ccnyl1	1	64690454	64725644	35190	0.879365	2.8e-38	0.872584	1.84e-24	-0.32577	0.00106644	-0.320179	3.33e-06
ENSMUSG00000024975	Pdcd4	19	53892230	53929861	37631	-0.768301	3.82e-38	0.18526	0.104179	-0.538095	2.72e-11	0.413303	1.42e-07
ENSMUSG00000056592	Zfp658	7	43562255	43575461	13206	-2.36016	4.22e-38	-1.86618	7.18e-25	0.000923843	0.997399	0.391284	0.147113
ENSMUSG00000020358	Hnrnpab	11	51600099	51606847	6748	0.595035	6.4e-38	0.37966	1.19e-08	0.472301	5.78e-14	0.266386	1.77e-07
ENSMUSG00000028675	Pnrc2	4	135870917	135873850	2933	-1.23966	6.67e-38	-0.890327	8.54e-17	-0.178725	0.160358	0.165112	0.221727
ENSMUSG00000078652	Psme3	11	101316212	101323537	7325	0.768109	8.66e-38	0.522834	2.34e-11	0.280476	0.00131985	0.046962	0.587238
ENSMUSG00000021733	Slc4a7	14	14703024	14799943	96919	1.18283	9.66e-38	0.916123	1.03e-19	0.260917	0.0568271	0.0111094	0.941808
ENSMUSG00000039568	Ubald1	16	4874777	4880315	5538	1.20782	1.14e-37	1.02961	1.48e-32	0.308766	0.0184515	0.14346	0.101359
ENSMUSG00000001964	Emd	X	74254686	74261548	6862	0.829612	1.32e-37	0.763922	9.08e-19	-0.160621	0.154618	-0.21383	0.00168838
ENSMUSG00000019850	Tnfaip3	10	19000909	19015657	14748	2.19104	1.67e-37	0.715576	0.0014379	0.0842318	0.820632	-1.28031	1.24e-17
ENSMUSG00000032870	Smap2	4	120968316	121017247	48931	0.758594	2.46e-37	0.654245	1.42e-13	-0.299308	0.0023461	-0.391486	5.33e-11
ENSMUSG00000041684	Bivm	1	44118956	44144770	25814	-1.55096	2.47e-37	-0.600619	7.16e-08	0.469021	3.92e-05	1.37205	2.46e-30
ENSMUSG00000037428	Vgf	5	137026391	137033351	6960	3.60947	4.56e-37	2.20909	3.21e-21	1.10078	0.0043814	0.0304158	0.919374
ENSMUSG00000001138	Cnnm3	1	36511866	36528237	16371	-1.43223	6.84e-37	-1.03197	2.71e-15	0.0749596	0.653793	0.446029	0.00259429
ENSMUSG00000033909	Usp36	11	118259650	118290244	30594	1.02062	7.25e-37	0.473644	1.03e-05	0.293461	0.022234	-0.235313	0.0021121
ENSMUSG00000021109	Hif1a	12	73901374	73947530	46156	0.720114	9.81e-37	0.694733	2.55e-23	-0.0284891	0.819934	-0.0441566	0.529934
ENSMUSG00000025856	Pdgfa	5	138976013	138997370	21357	1.85478	9.81e-37	2.2144	1.62e-37	-0.322741	0.208461	0.0743273	0.731911
ENSMUSG00000043090	Zfp866	8	69761325	69791178	29853	-1.23589	1.05e-36	-0.874485	9.04e-13	-0.200138	0.122178	0.150148	0.338311
ENSMUSG00000071652	Ints5	19	8888925	8897890	8965	-0.991436	1.08e-36	-1.0872	4.2e-34	0.0766913	0.513025	-0.0164747	0.92493
ENSMUSG00000036442	Thap11	8	105855131	105856950	1819	-1.42996	1.3e-36	-0.974629	3.57e-18	-0.164077	0.181137	0.280218	0.0745261
ENSMUSG00000005667	Mthfd2	6	83305690	83325908	20218	1.26271	2.13e-36	0.571443	4.15e-06	0.294097	0.0416939	-0.369117	0.000382736
ENSMUSG00000022433	Csnk1e	15	79417855	79443919	26064	0.794676	2.5e-36	0.804707	1.06e-17	-0.441369	7.08e-06	-0.417671	7.41e-10
ENSMUSG00000021823	Vcl	14	20929432	21033673	104241	1.59553	3.71e-36	1.04213	2.7e-31	-0.142733	0.148543	-0.651515	1.79e-05
ENSMUSG00000087370	Tmem170b	13	41606215	41641347	35132	1.50072	4.4e-36	1.08524	9.32e-18	0.175126	0.401261	-0.216206	0.0609081
ENSMUSG00000024927	Rela	19	5637482	5648130	10648	0.793056	5.23e-36	0.536679	1.57e-09	0.208663	0.0518982	-0.0349412	0.703982
ENSMUSG00000059273	Zc3h4	7	16400909	16437696	36787	-0.76228	5.7e-36	-1.06348	2.64e-33	0.197961	0.0374765	-0.101057	0.290975
ENSMUSG00000011427	Zfp790	7	29816113	29831005	14892	-1.60236	5.76e-36	-1.16694	2.6e-17	-0.228779	0.109631	0.185263	0.373186
ENSMUSG00000007659	Bcl2l1	2	152780667	152831728	51061	0.876566	5.91e-36	0.85217	1.02e-19	-0.251539	0.0239335	-0.261877	0.000456676
ENSMUSG00000021890	Eaf1	14	31495078	31509858	14780	0.953418	6.25e-36	0.726168	3.63e-15	0.354453	0.000885838	0.141074	0.10511
ENSMUSG00000049421	Zfp260	7	30094776	30107622	12846	-0.824197	8.04e-36	-0.457848	2.37e-08	-0.265432	0.00208395	0.103176	0.248715
ENSMUSG00000028944	Prkag2	5	24862743	25100642	237899	1.55068	8.81e-36	1.05385	7.87e-14	-0.116962	0.61461	-0.57857	7.72e-07
ENSMUSG00000075000	Nrbf2	10	67266688	67285305	18617	1.23534	9.27e-36	0.9277	3.91e-18	0.492097	0.000614667	0.205867	0.0117528
ENSMUSG00000062901	Klhl24	16	20097553	20127744	30191	-1.07018	1.06e-35	-0.95988	1.94e-22	0.106559	0.435019	0.21461	0.0321643
ENSMUSG00000022686	B3gnt5	16	19760207	19772753	12546	3.45834	1.53e-35	1.55297	0.000440158	-0.831007	0.0521172	-2.37413	6.1e-29
ENSMUSG00000041773	Enc1	13	97241104	97253039	11935	0.64551	1.75e-35	0.626948	1.89e-22	-0.0258494	0.81972	-0.0353129	0.622317
ENSMUSG00000053113	Socs3	11	117966078	117970047	3969	0.833035	2.06e-35	1.62424	3.46e-63	-0.496664	8.24e-07	0.306309	0.00013185
ENSMUSG00000057777	Mab21l2	3	86545580	86548629	3049	-2.15653	2.56e-35	-1.13152	4.9e-10	0.122918	0.583519	1.00054	5.5e-07
ENSMUSG00000068566	Myadm	7	3289079	3300442	11363	0.692265	2.62e-35	0.639701	1.64e-19	-0.57449	6.8e-16	-0.615301	2.46e-27
ENSMUSG00000051675	Trim32	4	65604985	65616238	11253	-0.868014	2.71e-35	-0.719304	1.34e-19	0.00933586	0.942362	0.160308	0.0830108
ENSMUSG00000026283	Ing5	1	93803964	93822101	18137	0.998596	2.78e-35	0.786223	6.41e-12	-0.309442	0.0197126	-0.503778	5.3e-10
ENSMUSG00000021379	Id4	13	48261426	48264036	2610	1.01595	3.41e-35	1.59413	3.29e-54	-0.597157	9.31e-07	-0.00723765	0.961571
ENSMUSG00000037887	Dusp8	7	142079489	142095843	16354	2.27373	3.67e-35	2.73618	1.31e-38	-0.723128	0.0223603	-0.249907	0.163176
ENSMUSG00000027075	Slc43a1	2	84838849	84863594	24745	1.49619	3.73e-35	1.23595	4.49e-16	-0.0500197	0.854644	-0.272895	0.0419971
ENSMUSG00000015202	Cnksr3	10	7119062	7212237	93175	1.09046	4.38e-35	0.787266	2.13e-12	-0.212232	0.150045	-0.496166	4.46e-09
ENSMUSG00000021025	Nfkbia	12	55489410	55492647	3237	0.911849	4.79e-35	0.682233	1.03e-11	-0.023508	0.889119	-0.236882	0.00429994
ENSMUSG00000022858	Tra2b	16	22244548	22266005	21457	0.715844	6.43e-35	0.478014	4.76e-11	0.218132	0.00948956	-0.00867067	0.934653
ENSMUSG00000022507	1810013L24Rik	16	8830099	8858916	28817	0.753523	8.33e-35	0.722015	3.01e-15	0.0579548	0.667514	0.0402941	0.68361
ENSMUSG00000046794	Ppp1r3b	8	35375738	35388139	12401	-1.97724	8.95e-35	-1.17021	1.92e-07	-1.3354	1.01e-17	-0.496198	0.0432467
ENSMUSG00000020044	Timp3	10	86300371	86349506	49135	0.728938	9.27e-35	1.21239	5.31e-53	-1.16566	3.09e-40	-0.6779	2.57e-52
ENSMUSG00000026121	Sema4c	1	36548638	36558349	9711	-1.13121	1.13e-34	-0.755856	1.44e-11	-0.128359	0.334774	0.239123	0.0557199
ENSMUSG00000067430	Zfp763	17	33016862	33033402	16540	-2.08383	1.23e-34	-1.87639	8.38e-19	-0.502436	0.00368747	-0.298271	0.306074
ENSMUSG00000004880	Lbr	1	181815334	181843046	27712	0.756952	1.27e-34	0.294516	0.000429171	-0.0452517	0.71744	-0.494965	2.5e-16
ENSMUSG00000053192	Mllt11	3	95219134	95232171	13037	1.31382	1.64e-34	1.43926	8.38e-32	0.407516	0.00705774	0.549995	1.37e-07
ENSMUSG00000062929	Cfl2	12	54858816	54862877	4061	0.797294	1.64e-34	0.332522	2.2e-05	0.393606	1.28e-05	-0.0590986	0.428863
ENSMUSG00000015176	Nolc1	19	46075862	46085528	9666	0.928764	1.7e-34	0.265237	0.0117766	0.833194	3.79e-19	0.183748	0.0383867
ENSMUSG00000025139	Tollip	7	141874812	141918507	43695	0.748714	1.79e-34	0.681822	2.62e-20	0.206774	0.0240733	0.150544	0.0200115
ENSMUSG00000056014	A430033K04Rik	5	138622858	138652414	29556	-2.01998	1.84e-34	-1.23948	6.75e-10	-0.686919	7.51e-06	0.0478815	0.901815
ENSMUSG00000111521	RP23-228B2.5	9	45930111	45933738	3627	2.51589	2.53e-34	1.72823	2.13e-15	-0.30617	0.394815	-1.00697	6.19e-09
ENSMUSG00000040128	Pnrc1	4	33245422	33290163	44741	-1.02292	2.68e-34	-0.483769	3.63e-05	-0.895857	1e-20	-0.351987	0.00130047
ENSMUSG00000032855	Pkd1	17	24549949	24596514	46565	0.593227	3.43e-34	0.525019	8.12e-09	-0.451777	4.11e-07	-0.509086	1.4e-22
ENSMUSG00000002250	Ppard	17	28232753	28301469	68716	0.861612	3.72e-34	0.871212	1.48e-18	-0.290953	0.0125381	-0.267536	0.00022521
ENSMUSG00000028557	Rnf11	4	109451097	109484728	33631	0.811453	4.82e-34	0.746771	5.84e-26	-0.0291748	0.839707	-0.0846802	0.159583
ENSMUSG00000035172	Plekhh3	11	101162678	101171351	8673	1.08711	5.07e-34	1.16385	5.22e-25	-0.397641	0.00377572	-0.304137	0.000781131
ENSMUSG00000028224	Nbn	4	15957924	15992589	34665	1.24925	5.61e-34	0.558332	5.33e-05	0.528824	0.000699838	-0.129182	0.267499
ENSMUSG00000028345	Tex10	4	48430857	48473459	42602	1.05747	6.07e-34	0.613592	1.62e-08	0.0458683	0.809938	-0.380579	1.7e-06
ENSMUSG00000023150	Ivns1abp	1	151344476	151364422	19946	0.772506	6.07e-34	0.0606871	0.59056	0.905839	1.77e-33	0.205147	0.00337548
ENSMUSG00000047264	Zfp358	8	3493137	3497208	4071	-1.07754	8.03e-34	-0.725536	3.61e-11	-0.488768	6.24e-07	-0.134098	0.352679
ENSMUSG00000042363	Lgalsl	11	20823575	20831056	7481	0.798409	9.97e-34	1.04702	1.16e-33	-0.032855	0.833991	0.227827	0.000328727
ENSMUSG00000031822	Gse1	8	120228455	120581390	352935	0.846435	1.34e-33	1.00575	6.37e-16	0.0610877	0.737692	0.243112	0.00797801
ENSMUSG00000053390	Zfp952	17	32993128	33005457	12329	-1.6848	1.38e-33	-1.0521	4.71e-11	-0.312259	0.045662	0.28129	0.175737
ENSMUSG00000066441	Rdh11	12	79174336	79192293	17957	0.737851	1.44e-33	0.644343	7.99e-15	-0.530416	4.33e-10	-0.61114	7.83e-23
ENSMUSG00000028040	Efna4	3	89333389	89338028	4639	-1.46451	1.72e-33	-1.07386	2.9e-12	-0.701151	8.78e-09	-0.301199	0.117612
ENSMUSG00000020397	Med7	11	46436924	46442721	5797	1.14635	1.72e-33	0.807589	3.28e-09	0.247528	0.157913	-0.0613043	0.645001
ENSMUSG00000020439	Smtn	11	3517522	3540612	23090	0.820479	1.98e-33	0.811909	3.48e-24	-0.355849	7.2e-05	-0.352507	4.21e-07
ENSMUSG00000015961	Adss	1	177762961	177796511	33550	0.831168	2.29e-33	0.477046	3.39e-10	0.149997	0.104662	-0.192521	0.012625
ENSMUSG00000015143	Actn1	12	80167541	80260371	92830	0.573985	2.43e-33	-0.0745741	0.582242	0.128471	0.254657	-0.50814	2.31e-22
ENSMUSG00000045598	Zfp553	7	127233060	127238179	5119	-1.3529	2.44e-33	-0.66214	2.64e-07	-0.206918	0.127242	0.460127	0.00100812
ENSMUSG00000020300	Cpeb4	11	31872210	31935634	63424	0.987793	2.46e-33	0.846215	2.66e-13	0.0154872	0.939751	-0.107078	0.28407
ENSMUSG00000022200	Golph3	15	12321495	12351265	29770	0.769232	2.48e-33	0.605323	1.48e-18	-0.0167018	0.898166	-0.170829	0.00762244
ENSMUSG00000011960	Ccnt1	15	98538688	98570923	32235	0.80389	2.63e-33	0.583662	1.74e-13	0.251465	0.00947858	0.042414	0.645895
ENSMUSG00000021134	Srsf5	12	80945503	80950507	5004	0.75313	3.6e-33	0.364942	2.26e-06	0.287044	0.00131541	-0.0893716	0.196123
ENSMUSG00000034327	Kctd9	14	67715936	67742310	26374	0.99065	3.93e-33	0.402755	0.000306125	0.154346	0.277221	-0.414769	3.15e-07
ENSMUSG00000054027	Nt5dc3	10	86779004	86838389	59385	1.21711	4.03e-33	0.812316	2.83e-11	0.509518	0.00057104	0.129824	0.245767
ENSMUSG00000020135	Apc2	10	80295976	80318263	22287	-0.987253	4.47e-33	-0.848639	3.8e-13	-0.691588	1.77e-14	-0.539343	2.99e-06
ENSMUSG00000038332	Sesn1	10	41809934	41908424	98490	-0.945776	5.51e-33	-0.407223	3.82e-06	-0.115944	0.30464	0.420721	3.64e-07
ENSMUSG00000023092	Fhl1	X	56731786	56793346	61560	3.3882	6.12e-33	1.61007	0.0001007	-0.480091	0.326671	-1.88661	6.03e-19
ENSMUSG00000048109	Rbm15	3	107325420	107333673	8253	1.05573	6.43e-33	0.345862	0.000989717	0.615685	6.8e-08	-0.0757804	0.486059
ENSMUSG00000034075	Zdhhc5	2	84687969	84715180	27211	0.692187	9.05e-33	0.607683	8.87e-15	0.0357677	0.785602	-0.037913	0.645895
ENSMUSG00000016262	Sertad4	1	192844487	192855756	11269	0.769282	9.73e-33	-0.220126	0.0249164	0.0853977	0.438958	-0.885371	1.97e-38
ENSMUSG00000068551	Zfp467	6	48427696	48445825	18129	-1.3943	1.15e-32	-0.46543	0.00333163	-0.640986	4.26e-07	0.263304	0.126
ENSMUSG00000027007	Ssfa2	2	79635351	79672966	37615	0.819519	1.3e-32	0.829469	1.01e-17	-0.0768	0.579265	-0.0524015	0.629923
ENSMUSG00000030315	Vgll4	6	114860627	114969994	109367	0.786123	1.8e-32	0.776434	1.04e-23	0.271496	0.00450686	0.27202	1.52e-05
ENSMUSG00000060969	Irx1	13	71957920	71963723	5803	-1.27032	2.03e-32	-1.07381	1.08e-20	-0.110725	0.404756	0.0814525	0.686148
ENSMUSG00000071281	Zfp65	13	67705305	67729119	23814	-1.92059	2.61e-32	-1.48764	3.94e-16	0.0748494	0.741915	0.416253	0.0775706
ENSMUSG00000028413	B4galt1	4	40804601	40854005	49404	0.811647	3.2e-32	0.766978	1.23e-23	0.087963	0.462476	0.0532897	0.546888
ENSMUSG00000034101	Ctnnd1	2	84600070	84650765	50695	0.945792	3.85e-32	0.542839	5.87e-07	-0.141734	0.313801	-0.526074	1.01e-10
ENSMUSG00000032803	Cdv3	9	103353093	103365840	12747	0.624511	4.72e-32	0.356519	6.15e-05	0.330583	2.11e-05	0.0744226	0.397802
ENSMUSG00000007476	Lrrc8a	2	30237714	30263790	26076	1.39054	5e-32	1.08524	4.55e-16	-0.00290969	0.992955	-0.283171	0.00845768
ENSMUSG00000010095	Slc3a2	19	8706881	8723369	16488	0.599177	7.94e-32	0.932469	1.29e-37	-0.453314	6.86e-10	-0.109911	0.103028
ENSMUSG00000019907	Ppp1r12a	10	108162399	108277575	115176	0.718556	8.51e-32	0.440568	2.39e-06	-0.0766339	0.528574	-0.340884	4.44e-07
ENSMUSG00000063727	Tnfrsf11b	15	54250618	54278484	27866	1.84485	1.01e-31	0.397067	0.0663735	1.76471	3.68e-26	0.29437	0.33789
ENSMUSG00000041037	Irgq	7	24530688	24538600	7912	-0.848604	1.05e-31	-0.681785	4.61e-10	-0.170904	0.121614	-0.0054616	0.976335
ENSMUSG00000058355	Abce1	8	79683461	79711740	28279	0.672453	1.11e-31	0.205946	0.00871046	0.615502	4.23e-17	0.159644	0.00988913
ENSMUSG00000073557	Ppp1r12b	1	134754657	134955942	201285	1.25932	1.29e-31	0.715186	3.31e-12	0.516074	0.000162488	-0.00946044	0.954469
ENSMUSG00000025757	Hspa4l	3	40744494	40796103	51609	0.844608	1.75e-31	0.0457694	0.759564	0.914531	1.49e-21	0.131634	0.111472
ENSMUSG00000079092	Prl2c2	13	12996131	13005383	9252	1.29901	2.16e-31	-0.527865	0.146893	0.988291	6.28e-14	-0.642064	0.0205677
ENSMUSG00000005124	Wisp1	15	66891319	66923201	31882	0.870836	2.4e-31	1.63163	6.85e-44	-0.553356	4.36e-07	0.212936	0.267481
ENSMUSG00000048106	4632415L05Rik	3	19894885	19898984	4099	-1.56458	3.5e-31	-1.17845	3.52e-16	-0.0375168	0.856888	0.315662	0.097005
ENSMUSG00000059796	Eif4a1	11	69666935	69672423	5488	0.500421	5.01e-31	0.368963	6.29e-07	0.232624	0.00244332	0.111685	0.0327003
ENSMUSG00000029407	Uso1	5	92137937	92202798	64861	0.582323	5.28e-31	0.426356	3.85e-09	0.11505	0.208078	-0.0305464	0.691804
ENSMUSG00000019302	Atp6v0a1	11	101009451	101063719	54268	0.75975	5.33e-31	0.374464	0.000162518	0.00495165	0.97598	-0.365551	2.95e-07
ENSMUSG00000049672	Zbtb14	17	69383049	69390750	7701	-1.40855	6.03e-31	-0.804805	2.19e-10	-0.200013	0.166439	0.383767	0.0102469
ENSMUSG00000016559	H3f3b	11	116021911	116027962	6051	0.67708	7.85e-31	1.05331	2.01e-57	-0.160129	0.0487741	0.223997	0.000266883
ENSMUSG00000030934	Oat	7	132557477	132576398	18921	0.612164	7.99e-31	0.551371	7.29e-13	-0.0180886	0.89164	-0.0684849	0.303384
ENSMUSG00000049482	Ctu2	8	122476142	122484138	7996	1.23564	8.68e-31	0.43475	0.000293964	0.621518	1.49e-06	-0.155966	0.207852
ENSMUSG00000038806	Sde2	1	180851126	180868113	16987	0.856059	9.45e-31	0.869539	1.2e-25	-0.0842347	0.535844	-0.0607499	0.506294
ENSMUSG00000024778	Fas	19	34290658	34327770	37112	1.4027	1.2e-30	1.65939	1.9e-31	-0.803504	1.81e-06	-0.524867	9.01e-06
ENSMUSG00000027995	Tlr2	3	83836271	83841767	5496	-0.935205	1.65e-30	0.00626068	0.971869	-0.32214	0.000883466	0.610442	2.84e-11
ENSMUSG00000026020	Nop58	1	59684970	59719044	34074	0.619966	1.9e-30	0.296997	0.000129366	0.615425	7.43e-18	0.302478	2e-07
ENSMUSG00000019951	Uhrf1bp1l	10	89744990	89819869	74879	0.894947	2.04e-30	0.525643	1.22e-05	0.440368	0.000428109	0.09257	0.364505
ENSMUSG00000036002	Fam214b	4	43032413	43046220	13807	0.851561	3.11e-30	1.20563	1.21e-40	-0.440783	6.01e-05	-0.0762468	0.409975
ENSMUSG00000040028	Elavl1	8	4285381	4325413	40032	0.693523	4e-30	0.51379	1.88e-11	0.283204	0.0012367	0.114261	0.0941051
ENSMUSG00000031207	Msn	X	96096041	96168552	72511	0.58058	7.02e-30	0.449611	2.89e-10	-0.413859	4e-08	-0.535568	1.29e-29
ENSMUSG00000018405	Mrm1	11	84813060	84819515	6455	-1.5693	1.1e-29	-0.956374	7.68e-10	0.0885091	0.666903	0.646256	8.25e-05
ENSMUSG00000020707	Rnf135	11	80183850	80199757	15907	-1.82825	1.42e-29	-1.35313	1.91e-14	-0.0840068	0.708558	0.327102	0.170799
ENSMUSG00000024576	Csnk1a1	18	61555273	61590061	34788	0.577392	1.47e-29	0.52975	4.84e-17	-0.034177	0.751871	-0.0727743	0.197891
ENSMUSG00000041734	Kirrel	3	87078592	87174747	96155	0.602888	1.56e-29	0.332937	2.83e-05	0.195982	0.0294285	-0.0629738	0.351451
ENSMUSG00000022358	Fbxo32	15	58175878	58214892	39014	-1.53015	1.75e-29	-1.56557	3.5e-22	-0.183377	0.261553	-0.219548	0.352423
ENSMUSG00000002983	Relb	7	19606216	19629438	23222	0.835817	2.54e-29	1.11809	1.27e-33	-0.534344	5.8e-07	-0.240676	0.00143879
ENSMUSG00000033105	Lss	10	76531587	76557138	25551	0.579644	2.65e-29	0.218676	0.00986605	-0.647966	1.57e-16	-1.00022	2.15e-105
ENSMUSG00000000275	Trim25	11	88999375	89020293	20918	-0.819177	3.6e-29	-0.437653	3.35e-05	-0.415056	2.53e-05	-0.0338645	0.808786
ENSMUSG00000025153	Fasn	11	120805845	120824547	18702	0.631395	3.66e-29	0.16819	0.0873165	-0.277237	0.004726	-0.732704	2.15e-70
ENSMUSG00000037370	Enpp1	10	24637913	24712159	74246	0.873165	4.2e-29	0.658225	3.48e-13	0.233493	0.0126001	0.0297602	0.836883
ENSMUSG00000095115	Itpripl2	7	118485110	118491975	6865	0.680584	4.27e-29	0.283039	0.0106974	0.492294	1.9e-06	0.110915	0.126479
ENSMUSG00000049739	Zfp646	7	127876220	127885996	9776	-0.976438	4.53e-29	-0.809154	1.13e-13	-0.204798	0.0737601	-0.0380053	0.831781
ENSMUSG00000021127	Zfp36l1	12	80107759	80113013	5254	0.708182	5.76e-29	1.6232	2.49e-67	-0.328289	0.000244971	0.576609	5.3e-06
ENSMUSG00000029552	Tes	6	17065148	17105828	40680	0.916547	8.1e-29	0.0338959	0.832382	0.316088	0.00412075	-0.547212	3.46e-12
ENSMUSG00000030393	Zik1	7	10487228	10495394	8166	-2.11113	1.07e-28	-1.76022	1.47e-19	0.123937	0.597947	0.371535	0.172469
ENSMUSG00000029405	G3bp2	5	92052145	92083719	31574	0.59488	1.23e-28	0.283443	0.00197155	0.456653	3.66e-07	0.158305	0.00347199
ENSMUSG00000066150	Slc31a1	4	62360726	62391769	31043	0.699751	1.3e-28	0.634529	7.9e-15	-0.46089	2.3e-07	-0.515472	1.27e-17
ENSMUSG00000024521	Pmaip1	18	66458603	66465550	6947	2.75735	1.33e-28	1.3059	0.00117841	-0.572241	0.205418	-1.6393	2.72e-14
ENSMUSG00000018648	Dusp14	11	84048040	84069261	21221	1.61003	1.45e-28	0.970476	3.57e-14	0.721299	1.6e-05	0.103605	0.554013
ENSMUSG00000000056	Narf	11	121237252	121255856	18604	-1.00142	1.47e-28	-0.76124	3.13e-14	-0.262407	0.00734375	-0.019068	0.924828
ENSMUSG00000026436	Elk4	1	132007606	132032612	25006	0.735702	1.5e-28	0.516263	3.04e-07	0.0743623	0.601943	-0.130553	0.106704
ENSMUSG00000033453	Adamts15	9	30899154	30922452	23298	-3.34676	1.5e-28	-1.38748	0.00137477	-2.12051	3.38e-16	-0.265587	0.434438
ENSMUSG00000004044	Ptrf	11	100956732	100970887	14155	0.413545	1.57e-28	0.449108	4.41e-14	-0.181673	0.00525896	-0.137443	0.00127308
ENSMUSG00000031016	Wee1	7	110122045	110143286	21241	1.02372	1.86e-28	0.375337	0.00315393	0.594677	2.97e-06	-0.0310964	0.838341
ENSMUSG00000042772	Smg7	1	152836994	152902646	65652	0.717075	2.29e-28	0.343748	0.001145	0.0804466	0.580442	-0.279096	5.26e-06
ENSMUSG00000060397	Zfp128	7	12881176	12893422	12246	-2.68677	2.98e-28	-1.93197	8.14e-14	-0.515142	0.0116098	0.112008	0.801017
ENSMUSG00000044030	Irf2bp1	7	19004043	19006777	2734	-0.844332	3.03e-28	-0.501246	4.88e-09	-0.0179256	0.892964	0.324883	0.00025292
ENSMUSG00000039005	Tlr4	4	66827583	66930284	102701	1.03988	3.03e-28	0.362414	0.0021536	0.531718	2.5e-05	-0.125816	0.235739
ENSMUSG00000020099	Unc5b	10	60762609	60831581	68972	0.838023	3.29e-28	0.177102	0.210446	0.55208	2.57e-08	-0.0905831	0.481611
ENSMUSG00000049600	Zbtb45	7	13003897	13010034	6137	-1.32034	3.49e-28	-1.17704	9.53e-19	0.0204551	0.913657	0.14766	0.47322
ENSMUSG00000037692	Ahdc1	4	133011259	133078110	66851	-0.89087	3.54e-28	-0.392712	0.000283322	-0.736973	4.11e-15	-0.235158	0.0231656
ENSMUSG00000026641	Usf1	1	171411312	171419142	7830	-1.00801	3.98e-28	-0.50156	1.54e-07	-0.0257142	0.873225	0.476129	5.46e-07
ENSMUSG00000018736	Ndel1	11	68821433	68871858	50425	0.717972	4.01e-28	0.68748	7.93e-20	0.0258802	0.853557	0.00560898	0.960637
ENSMUSG00000022682	Rrn3	16	13780698	13814840	34142	0.737598	4.03e-28	0.414649	1.15e-06	0.466315	3.06e-07	0.155439	0.0272758
ENSMUSG00000024812	Tjp2	19	24094522	24225026	130504	1.28382	6.83e-28	0.881866	2.09e-07	-0.424455	0.0179625	-0.774077	8e-10
ENSMUSG00000049470	Aff4	11	53350832	53421830	70998	0.636862	9.36e-28	0.675482	2e-13	0.080002	0.54752	0.131772	0.0269221
ENSMUSG00000033454	Zbtb1	12	76370265	76396950	26685	0.80697	9.66e-28	0.685697	2.59e-15	0.285657	0.00808272	0.176757	0.0137275
ENSMUSG00000023025	Larp4	15	99970073	100016351	46278	0.765202	1.06e-27	0.368319	2.87e-06	0.622424	4.5e-12	0.238236	5.88e-05
ENSMUSG00000090877	Hspa1b	17	34956435	34959238	2803	1.19543	1.34e-27	0.539495	4.49e-07	0.195598	0.261383	-0.442977	1.22e-07
ENSMUSG00000036097	Fam178a	19	44931118	44983787	52669	-0.924937	1.65e-27	-0.763653	5.31e-13	0.614273	8.93e-10	0.765308	5.49e-17
ENSMUSG00000072915	Gm12258	11	58847157	58861956	14799	-1.70824	1.68e-27	-1.57106	9.48e-16	-0.458471	0.00479391	-0.317652	0.218518
ENSMUSG00000046658	Zfp316	5	143249696	143270022	20326	-0.942308	1.95e-27	-0.930961	2.27e-20	0.0267018	0.859633	0.0380567	0.828961
ENSMUSG00000030232	Aebp2	6	140622662	140678472	55810	0.609297	2.77e-27	0.604408	1.6e-13	-0.0558933	0.60297	-0.0493145	0.605403
ENSMUSG00000025195	Dnmbp	19	43846820	43940191	93371	-0.787832	4.19e-27	-0.644837	1.21e-15	0.074618	0.524276	0.220071	0.00635779
ENSMUSG00000059824	Dbp	7	45705087	45710203	5116	-1.11764	5.18e-27	-0.191431	0.348693	-1.24951	1.27e-24	-0.322093	0.0326187
ENSMUSG00000028364	Tnc	4	63959784	64047015	87231	0.60223	6.07e-27	0.220701	0.0587993	0.13157	0.253545	-0.235727	0.00139699
ENSMUSG00000027808	Serp1	3	58519816	58525892	6076	0.607151	6.07e-27	0.619932	3.26e-18	0.122651	0.210093	0.145575	0.00763825
ENSMUSG00000037933	Bicd2	13	49341548	49387025	45477	0.748003	6.41e-27	0.876812	1.25e-24	-0.306003	0.00287569	-0.167157	0.0230671
ENSMUSG00000027346	Gpcpd1	2	132529081	132587729	58648	1.0488	7.32e-27	1.14487	2.68e-29	-0.224669	0.155455	-0.119448	0.198207
ENSMUSG00000019947	Arid5b	10	68095592	68278726	183134	0.818182	7.85e-27	0.62191	1.7e-07	-0.0825695	0.645446	-0.264343	3.99e-05
ENSMUSG00000039361	Picalm	7	90130212	90213465	83253	0.538095	8.06e-27	0.389396	4.11e-07	0.000762354	0.995719	-0.137645	0.0148995
ENSMUSG00000029557	Mrm2	5	140327673	140331898	4225	-2.59841	8.06e-27	-2.16198	1.15e-21	0.10204	0.697398	0.351335	0.299131
ENSMUSG00000035342	Lzts2	19	45015175	45027104	11929	0.589034	8.42e-27	0.328773	1.08e-05	0.0986166	0.318535	-0.151034	0.00861097
ENSMUSG00000026736	4930426L09Rik	2	18998342	18999801	1459	3.29598	1.13e-26	1.64953	3.21e-05	-0.0408246	0.949198	-1.14233	9.03e-07
ENSMUSG00000008348	Ubc	5	125385964	125390202	4238	0.762035	1.38e-26	0.342843	0.168357	0.231136	0.0244125	-0.134785	0.640412
ENSMUSG00000035372	1810055G02Rik	19	3708332	3717881	9549	0.787542	1.73e-26	0.612529	2.91e-13	0.212459	0.0484842	0.0485068	0.633156
ENSMUSG00000062580	Timm17a	1	135295212	135313778	18566	0.851469	1.8e-26	0.612276	2.32e-09	0.0316639	0.865524	-0.192098	0.00946851
ENSMUSG00000044807	Zfp354c	11	50811085	50827724	16639	-0.949827	1.93e-26	-0.574465	3.26e-07	-0.444478	1.76e-05	-0.0682559	0.665392
ENSMUSG00000025199	Chuk	19	44073334	44107480	34146	0.68756	1.98e-26	0.298613	0.00123882	-0.0537042	0.68415	-0.429167	1.52e-11
ENSMUSG00000019731	Slc35e1	8	72480640	72492614	11974	0.687538	2.24e-26	0.547435	5.89e-13	0.0677298	0.580442	-0.0620375	0.428863
ENSMUSG00000046694	Fam46b	4	133480131	133487938	7807	1.41363	2.25e-26	0.436383	0.033683	-0.166347	0.511833	-1.08113	5.24e-17
ENSMUSG00000021273	Fdft1	14	63145152	63177793	32641	0.533014	2.42e-26	0.488995	1.56e-10	-0.473549	1.24e-09	-0.507743	3.64e-25
ENSMUSG00000031353	Rbbp7	X	162760401	162779092	18691	0.497	2.5e-26	0.256117	0.000230169	0.0921994	0.281086	-0.13913	0.00747672
ENSMUSG00000055305	Zfp93	7	24270419	24277794	7375	-1.603	2.67e-26	-1.20618	3.39e-12	-0.210213	0.260977	0.151341	0.562087
ENSMUSG00000036580	Spg20	3	55112107	55137322	25215	-0.674039	3.31e-26	-0.281066	0.000665935	0.0072951	0.956143	0.40219	1.1e-09
ENSMUSG00000028771	Ptpn12	5	20986644	21055911	69267	0.765224	3.47e-26	0.394756	0.000472316	0.336885	0.000440079	-0.0184319	0.909761
ENSMUSG00000094870	Zfp131	13	119765186	119790805	25619	0.923929	4.4e-26	0.492481	2.42e-07	0.209172	0.105684	-0.208481	0.0129212
ENSMUSG00000040033	Stat2	10	128270575	128292849	22274	-0.807076	4.98e-26	-0.471371	8.62e-06	-0.871791	4.58e-24	-0.526112	3.68e-08
ENSMUSG00000022136	Dnajc3	14	118937931	118981702	43771	0.64149	5.41e-26	0.569904	2.52e-12	-0.00132341	0.99382	-0.0624333	0.427194
ENSMUSG00000038797	Zscan2	7	80860919	80876537	15618	-1.9433	5.72e-26	-1.51635	1.61e-11	-0.635795	0.000310854	-0.215383	0.506107
ENSMUSG00000056043	Rgs9bp	7	35578992	35585582	6590	-1.85467	8.54e-26	-1.15918	1.54e-09	-0.447794	0.00800219	0.19584	0.506665
ENSMUSG00000010067	Rassf1	9	107551554	107562267	10713	0.872366	9.78e-26	0.893996	1.14e-24	0.33506	0.00272581	0.367758	7.16e-07
ENSMUSG00000097333	Zfp87	13	67515780	67526177	10397	-1.81338	1.24e-25	-1.42823	2.4e-14	-0.323719	0.0822748	0.0317206	0.933716
ENSMUSG00000029863	Casp2	6	42264984	42282508	17524	-1.05875	1.43e-25	-1.02172	3.18e-24	0.0647513	0.663814	0.102555	0.50242
ENSMUSG00000063406	Tmed5	5	108106365	108132620	26255	1.03784	1.99e-25	0.671046	8.06e-14	0.220353	0.12391	-0.13442	0.130486
ENSMUSG00000035329	Fbxo33	12	59200654	59219725	19071	1.27804	3.37e-25	0.735086	5.39e-10	0.530819	0.000418144	0.00744981	0.971864
ENSMUSG00000036995	Asap3	4	136206364	136245216	38852	-1.09295	3.9e-25	-0.0680765	0.82367	-1.28404	3.92e-27	-0.247598	0.219011
ENSMUSG00000073489	Ifi204	1	173747292	173766943	19651	1.25079	4.1e-25	0.846354	6.18e-12	0.578204	0.000264905	0.19749	0.0948017
ENSMUSG00000020605	Hs1bp3	12	8313432	8343824	30392	-0.979882	4.41e-25	-1.06364	1.28e-22	-0.229652	0.0463218	-0.305767	0.0137484
ENSMUSG00000029817	Tra2a	6	49243923	49264033	20110	0.6159	4.86e-25	0.169771	0.0728845	0.335614	0.000140041	-0.0985488	0.16209
ENSMUSG00000038485	Socs7	11	97362550	97398542	35992	0.8249	5.25e-25	0.708217	4.6e-12	0.178547	0.168434	0.0763098	0.489194
ENSMUSG00000021306	Gpr137b	13	13357622	13393624	36002	0.657916	5.59e-25	-0.162219	0.187508	0.559917	1.55e-10	-0.24482	0.00389633
ENSMUSG00000074886	Grk6	13	55445333	55460925	15592	0.747509	6.86e-25	0.533227	1.92e-09	-0.155489	0.160749	-0.356203	1.83e-06
ENSMUSG00000027763	Mbnl1	3	60472829	60629750	156921	0.548045	8.63e-25	-0.129955	0.211985	0.829636	1.52e-27	0.162999	0.0137754
ENSMUSG00000047126	Cltc	11	86694350	86757565	63215	0.42976	9.97e-25	0.0917009	0.406211	0.257961	0.00304505	-0.0692517	0.192938
ENSMUSG00000028036	Ptgfr	3	151796501	151837630	41129	-0.874143	1.07e-24	-0.854164	1.24e-26	0.0600827	0.654994	0.0849828	0.439633
ENSMUSG00000030203	Dusp16	6	134715467	134792625	77158	0.918175	1.07e-24	0.873637	3.79e-17	0.115641	0.468334	0.0850749	0.444107
ENSMUSG00000005718	Tfap4	16	4544660	4559720	15060	-1.8271	1.32e-24	-1.72254	4.09e-30	0.72583	1e-07	0.728876	0.000570616
ENSMUSG00000025979	Mob4	1	55131230	55154899	23669	0.652044	1.5e-24	0.717721	1.11e-18	-0.0675015	0.591712	0.00861521	0.939159
ENSMUSG00000000134	Tfe3	X	7762559	7775202	12643	0.637603	1.72e-24	0.480454	7.28e-11	0.355804	2.2e-05	0.208909	0.000643217
ENSMUSG00000045822	Zswim3	2	164805097	164822130	17033	-2.09491	1.98e-24	-1.68132	1.31e-13	-0.14254	0.546001	0.16982	0.641218
ENSMUSG00000047603	Zfp235	7	24134168	24143241	9073	-1.79439	2.09e-24	-1.56346	4.75e-17	-0.293665	0.110747	-0.077163	0.829812
ENSMUSG00000090582	Gm17024	12	40209486	40211073	1587	3.20102	2.14e-24	2.15777	1.38e-10	0.0254727	0.96961	-0.720594	0.00229638
ENSMUSG00000020100	Slc29a3	10	60712071	60752794	40723	-0.850534	2.59e-24	-0.305252	0.0500773	-0.344862	0.0130784	0.189115	0.0961796
ENSMUSG00000054715	Zscan22	7	12897814	12909083	11269	-1.95218	2.79e-24	-1.77571	7.29e-18	-0.0600308	0.823952	0.061967	0.878934
ENSMUSG00000024095	Hnrnpll	17	80029486	80062334	32848	0.646321	2.83e-24	0.51703	1.09e-12	0.22522	0.00965656	0.105747	0.144495
ENSMUSG00000005802	Slc30a4	2	122681232	122702663	21431	0.858978	2.84e-24	1.04075	1.37e-40	0.0868905	0.564973	0.276999	3.84e-06
ENSMUSG00000002910	Arrdc2	8	70835128	70839720	4592	-1.64778	2.96e-24	-1.42643	3.44e-17	-0.246216	0.13128	-0.0324222	0.930896
ENSMUSG00000032010	Usp2	9	44067020	44095627	28607	1.57038	3.56e-24	1.50468	1.46e-18	-0.0684772	0.847777	-0.102902	0.557253
ENSMUSG00000043342	Hoxd9	2	74697726	74700208	2482	-1.33869	4.11e-24	-0.631933	8.44e-05	-0.632495	3.32e-06	0.0600254	0.819916
ENSMUSG00000030083	Abtb1	6	88835913	88841984	6071	-1.19784	5.45e-24	-0.96192	3.47e-14	0.19106	0.167617	0.404553	0.00720205
ENSMUSG00000035007	Rundc1	11	101425084	101435673	10589	0.875981	5.61e-24	0.561326	2.88e-08	0.0745988	0.649566	-0.225628	0.00818188
ENSMUSG00000030168	Adipor2	6	119353149	119417704	64555	0.64857	5.78e-24	0.510656	2.04e-09	-0.0333522	0.802852	-0.159845	0.034764
ENSMUSG00000038520	Tbc1d17	7	44834622	44849079	14457	-0.817212	6.28e-24	-0.585284	2.32e-10	0.0220773	0.880334	0.253067	0.00961219
ENSMUSG00000034245	Hdac11	6	91156664	91174692	18028	-0.853442	6.83e-24	-0.000776435	0.996888	-0.423064	7.16e-05	0.420698	3.34e-05
ENSMUSG00000031861	Lpar2	8	69822428	69831102	8674	-1.16603	7.64e-24	-0.85352	2.93e-07	-0.483599	0.000143017	-0.175333	0.413604
ENSMUSG00000003308	Keap1	9	21229729	21239361	9632	-0.781849	8.12e-24	-0.543207	2.49e-08	-0.00665975	0.965942	0.230247	0.0232514
ENSMUSG00000047466	8030462N17Rik	18	77633280	77714010	80730	1.11456	8.76e-24	0.858664	6.79e-10	-0.00782206	0.976411	-0.237744	0.052231
ENSMUSG00000021282	Eif5	12	111538100	111546753	8653	0.538543	9.34e-24	0.313754	5.61e-06	0.385591	9.91e-08	0.170399	0.00146483
ENSMUSG00000000378	Ccm2	11	6546886	6596744	49858	0.661868	9.57e-24	0.431394	7.36e-05	0.0342785	0.83234	-0.18071	0.0255395
ENSMUSG00000051306	Usp42	5	143710324	143732280	21956	0.79519	9.89e-24	0.61173	4.09e-10	0.175738	0.175315	0.00545881	0.969815
ENSMUSG00000005615	Pcyt1a	16	32430920	32475070	44150	0.56135	9.92e-24	0.833213	1.4e-18	-1.04025	1.33e-28	-0.760779	2.08e-44
ENSMUSG00000032038	St3gal4	9	35046575	35119268	72693	0.754876	1.15e-23	0.934638	3.35e-24	-0.543837	2.69e-08	-0.35112	9.07e-06
ENSMUSG00000079037	Prnp	2	131909927	131938429	28502	0.546215	1.35e-23	0.405999	6.59e-09	0.0443585	0.690328	-0.0865553	0.165101
ENSMUSG00000063550	Nup98	7	102119397	102210176	90779	0.639365	1.51e-23	0.176896	0.141293	0.331623	0.00234033	-0.116434	0.108297
ENSMUSG00000037007	Zfp113	5	138139701	138155744	16043	-1.2879	1.56e-23	-1.28376	1.48e-14	-0.382004	0.0099721	-0.370278	0.0549276
ENSMUSG00000060477	Irak2	6	113638466	113695026	56560	1.18173	2.33e-23	1.04125	9.69e-14	-0.0791	0.735169	-0.19304	0.157438
ENSMUSG00000034674	Tdg	10	82629827	82650799	20972	0.910473	2.75e-23	0.581	1.46e-08	0.287114	0.0278293	-0.0276197	0.843224
ENSMUSG00000009406	Elk1	X	20933394	20950608	17214	0.804249	2.79e-23	0.439996	0.000204372	-0.00886101	0.964128	-0.354934	5.56e-05
ENSMUSG00000029570	Lfng	5	140607319	140615545	8226	2.27246	3.53e-23	2.15459	3.99e-18	-0.753295	0.0391046	-0.89808	5.34e-08
ENSMUSG00000030539	Sema4b	7	80186840	80226527	39687	-0.838973	3.9e-23	-0.82696	6.73e-19	0.00114717	0.994615	0.015503	0.931076
ENSMUSG00000058748	Zfp958	8	4613166	4630231	17065	-1.48901	3.91e-23	-1.31097	5.76e-15	-0.115474	0.56158	0.0402917	0.902602
ENSMUSG00000016382	Pls3	X	75785653	75875182	89529	0.530754	4.07e-23	0.251488	0.00526599	0.137264	0.114838	-0.130488	0.084304
ENSMUSG00000024395	Lims2	18	31931506	31958619	27113	3.24692	4.26e-23	1.73001	3.91e-05	-0.39315	0.427078	-1.46408	6.1e-10
ENSMUSG00000053293	Pom121	5	135376140	135394546	18406	0.661502	4.26e-23	0.283741	0.00246663	0.420969	1.12e-05	0.0559861	0.517795
ENSMUSG00000042032	Mat2b	11	40679313	40695203	15890	-0.735553	4.29e-23	-0.497684	9.18e-08	0.0660557	0.600179	0.303931	0.000362562
ENSMUSG00000037408	Cnnm4	1	36471619	36508764	37145	1.02305	5.46e-23	0.602094	2.82e-06	-0.150037	0.397758	-0.547859	5.1e-08
ENSMUSG00000031960	Aars	8	111033143	111057664	24521	0.512157	5.91e-23	0.143317	0.106094	0.144651	0.108778	-0.213434	6.38e-05
ENSMUSG00000013089	Etv5	16	22381308	22439719	58411	1.00553	6.59e-23	0.367763	0.00576032	0.357536	0.00878199	-0.256688	0.0253442
ENSMUSG00000024290	Rock1	18	10064400	10181792	117392	0.725457	6.97e-23	0.425779	1.31e-07	0.131041	0.270778	-0.157506	0.0202368
ENSMUSG00000037526	Atg14	14	47540893	47568434	27541	-1.51572	7.09e-23	-1.36829	2.58e-18	0.165995	0.33072	0.274808	0.237768
ENSMUSG00000054091	1810037I17Rik	3	122924202	122926184	1982	0.949756	7.33e-23	0.521692	0.000673367	0.314494	0.0753725	-0.082565	0.475395
ENSMUSG00000049225	Pdp1	4	11958183	11966452	8269	-0.753579	8.45e-23	-0.830592	3.83e-18	0.0463732	0.72306	-0.0284587	0.858377
ENSMUSG00000021385	Ippk	13	49421310	49462990	41680	1.17007	9.4e-23	0.662341	2.05e-05	0.286458	0.12791	-0.187583	0.187597
ENSMUSG00000052397	Ezr	17	6738040	6782784	44744	1.04876	9.91e-23	0.608448	6.1e-06	-0.00768222	0.975792	-0.42339	4.65e-05
ENSMUSG00000036057	Ptpn23	9	110385081	110408213	23132	0.670713	1.11e-22	0.174466	0.0880777	0.276933	0.00373802	-0.206057	0.0061065
ENSMUSG00000048376	F2r	13	95601803	95618459	16656	0.647963	1.37e-22	0.562269	4.36e-13	0.671288	3.31e-16	0.594817	1.35e-22
ENSMUSG00000022797	Tfrc	16	32608919	32632794	23875	0.650353	1.78e-22	-0.203984	0.067725	0.105004	0.355228	-0.730706	1.19e-22
ENSMUSG00000026864	Hspa5	2	34771969	34777547	5578	0.55074	1.8e-22	0.460257	1.93e-11	-0.174421	0.0285749	-0.2551	1.39e-05
ENSMUSG00000042367	Gjb3	4	127325234	127330844	5610	1.17052	1.97e-22	0.907128	2.89e-09	0.413775	0.00629683	0.173038	0.314893
ENSMUSG00000030557	Mef2a	7	67231162	67372858	141696	0.828893	2.04e-22	0.675416	1.38e-11	0.274555	0.0366612	0.135672	0.084304
ENSMUSG00000022894	Adamts5	16	85858169	85901125	42956	-0.504151	2.07e-22	0.419569	0.00327471	-1.05353	1.23e-32	-0.110351	0.680597
ENSMUSG00000022634	Yaf2	15	93284277	93336935	52658	1.03926	2.21e-22	1.02038	1.95e-16	-0.179226	0.330893	-0.181246	0.114596
ENSMUSG00000026615	Eprs	1	185363043	185428360	65317	0.453301	2.23e-22	0.256077	0.000866152	0.223528	0.00507282	0.0363945	0.590576
ENSMUSG00000029192	Tbc1d14	5	36490603	36593276	102673	-0.712912	2.28e-22	-0.511903	2.5e-07	-0.644873	2.8e-13	-0.437089	3.95e-07
ENSMUSG00000024991	Eif3a	19	60761115	60790693	29578	0.436275	2.31e-22	0.0371843	0.755786	0.518201	2.25e-12	0.129816	0.0134061
ENSMUSG00000069114	Zbtb10	3	9250601	9285333	34732	1.21791	2.45e-22	1.42289	3.61e-27	0.27327	0.196206	0.500483	1.57e-07
ENSMUSG00000034342	Cbl	9	44142975	44234049	91074	0.765006	2.6e-22	0.548145	8.78e-06	0.298006	0.0310207	0.100598	0.30988
ENSMUSG00000020361	Hspa4	11	53259813	53300457	40644	0.477914	2.82e-22	0.153093	0.0648054	0.397746	1.02e-08	0.0825661	0.222348
ENSMUSG00000028525	Pde4b	4	102087542	102607259	519717	-1.37386	2.91e-22	-0.947122	1.21e-07	0.0995957	0.639805	0.467999	0.0133627
ENSMUSG00000016510	Mtif3	5	146951572	146963800	12228	-1.40254	2.99e-22	-1.14619	2.07e-13	0.129953	0.470037	0.345808	0.0854782
ENSMUSG00000027602	Map1lc3a	2	155276296	155278073	1777	0.743642	3.07e-22	1.01182	1.7e-26	-0.453013	6.22e-05	-0.174548	0.0228196
ENSMUSG00000022905	Kpna1	16	35978749	36037131	58382	0.975505	3.1e-22	1.23578	6.53e-27	-0.344097	0.0245791	-0.0721535	0.572022
ENSMUSG00000055866	Per2	1	91415981	91459324	43343	1.02462	3.17e-22	0.548891	0.000354409	-0.20397	0.273369	-0.648833	1.38e-09
ENSMUSG00000025016	Tm9sf3	19	41210841	41264004	53163	0.507773	3.6e-22	0.360571	1.47e-07	-0.0689899	0.466092	-0.206834	0.000121869
ENSMUSG00000030704	Rab6a	7	100607409	100641268	33859	0.637694	3.6e-22	0.564905	1.06e-14	0.0151349	0.916292	-0.0484204	0.536728
ENSMUSG00000040133	Gpr176	2	118277109	118373419	96310	1.65006	4.08e-22	1.4844	3.32e-09	-0.905003	0.00150508	-1.01364	3.08e-11
ENSMUSG00000055041	Commd5	15	76899909	76901305	1396	-1.47512	4.08e-22	-0.944633	6.2e-09	0.0863208	0.690085	0.561991	0.0020144
ENSMUSG00000026970	Rbms1	2	60750192	60963192	213000	0.522225	5.12e-22	0.397591	1.35e-06	-0.1156	0.265166	-0.230236	2.16e-05
ENSMUSG00000028370	Pappa	4	65124173	65357509	233336	0.724303	5.44e-22	0.894379	7.05e-16	0.257796	0.0624459	0.44647	3.7e-12
ENSMUSG00000054499	Dedd2	7	25199914	25220615	20701	-1.50635	5.46e-22	-0.981917	3.85e-11	-0.266175	0.0883959	0.23775	0.293373
ENSMUSG00000028410	Dnaja1	4	40722149	40737149	15000	0.510873	5.51e-22	0.672176	2.49e-17	-0.304236	0.000398978	-0.132983	0.0303402
ENSMUSG00000001349	Cnn1	9	22099215	22109630	10415	2.26286	6.72e-22	1.38963	6.49e-06	-0.273077	0.558639	-0.994271	2.24e-07
ENSMUSG00000007458	M6pr	6	122308719	122317680	8961	0.54359	7.51e-22	0.340885	1.36e-05	0.188562	0.0275815	-0.0040286	0.972393
ENSMUSG00000024097	Srsf7	17	80200088	80207305	7217	0.621248	7.76e-22	0.161193	0.14036	0.613265	2.61e-10	0.168805	0.00484645
ENSMUSG00000038930	Rccd1	7	80293228	80324454	31226	1.4651	8.48e-22	0.689855	5.2e-05	0.292719	0.206075	-0.434978	0.00263099
ENSMUSG00000057604	Lmcd1	6	112273757	112330425	56668	1.07619	9.36e-22	3.49144	1.74e-76	-2.73366	7.34e-40	-0.349909	0.0018482
ENSMUSG00000036391	Sec24a	11	51692263	51763634	71371	0.71995	1.16e-21	0.426745	3.89e-06	0.495076	9.11e-07	0.214503	0.00285419
ENSMUSG00000029344	Tpst2	5	112276690	112315361	38671	0.785553	1.19e-21	0.556954	2.39e-09	0.163237	0.197898	-0.0519267	0.644026
ENSMUSG00000026821	Ralgds	2	28513124	28553081	39957	-0.50381	1.25e-21	-0.248974	0.00655819	-1.13078	4.17e-54	-0.869472	9.92e-49
ENSMUSG00000034165	Ccnd3	17	47505050	47599691	94641	0.520416	1.38e-21	0.577864	1.85e-16	-0.24243	0.00274349	-0.175936	0.00195302
ENSMUSG00000053475	Tnfaip6	2	52038008	52056686	18678	0.77812	1.38e-21	1.40871	1.46e-30	-0.819646	4.62e-11	-0.173131	0.0954506
ENSMUSG00000026107	Nabp1	1	51465861	51478425	12564	1.14522	1.42e-21	0.58451	0.000203575	-0.166706	0.437376	-0.69334	8.33e-10
ENSMUSG00000004451	Ralb	1	119470304	119504794	34490	0.622659	1.5e-21	0.524403	5.94e-10	-0.001877	0.990841	-0.088527	0.311973
ENSMUSG00000050567	Maml1	11	50255633	50292311	36678	0.610225	1.75e-21	0.494301	2.05e-07	-0.102438	0.423602	-0.206719	0.00180738
ENSMUSG00000067071	Hes6	1	91411482	91414038	2556	-1.11106	1.79e-21	-0.493915	0.00048173	-0.370368	0.00702211	0.233129	0.131436
ENSMUSG00000002881	Nab1	1	52457293	52500679	43386	0.798144	1.94e-21	0.645152	2.08e-11	0.139632	0.240675	-0.00112449	0.995139
ENSMUSG00000052727	Map1b	13	99421463	99516602	95139	0.494131	2.04e-21	0.41371	5.81e-05	-0.193252	0.0908986	-0.262844	1.41e-06
ENSMUSG00000020922	Lsm12	11	102162496	102185296	22800	0.686499	2.07e-21	0.667305	5.02e-14	0.0731477	0.601433	0.0659351	0.468448
ENSMUSG00000049532	Sall2	14	52311171	52328762	17591	-0.859015	2.25e-21	-0.322604	0.0104417	-0.531438	4.37e-07	0.00402858	0.984159
ENSMUSG00000026123	Plekhb2	1	34849975	34879580	29605	0.628266	2.38e-21	0.56437	4.08e-11	-0.0429184	0.751474	-0.0958685	0.253096
ENSMUSG00000029627	Zkscan14	5	145194945	145201868	6923	-2.27651	2.56e-21	-2.20767	4.21e-22	0.0528064	0.852723	0.0539271	0.910495
ENSMUSG00000027247	Arhgap1	2	91649859	91672326	22467	0.533653	2.75e-21	0.297506	0.000125962	0.0564599	0.608358	-0.169672	0.00502186
ENSMUSG00000024143	Rhoq	17	86963081	87000069	36988	0.592129	2.95e-21	0.908073	3.1e-25	-0.322553	0.000599798	0.00436838	0.972742
ENSMUSG00000031974	Abcb10	8	123952458	123983122	30664	0.665598	3.57e-21	0.744791	5.47e-12	-1.2977	1.94e-41	-1.19847	1.8e-56
ENSMUSG00000041911	Dlx1	2	71528112	71533981	5869	0.883733	3.58e-21	0.669823	3.89e-12	0.429661	0.000494648	0.229203	0.00627114
ENSMUSG00000020482	Ccdc117	11	5528886	5542187	13301	-1.10103	3.65e-21	-1.0129	1.39e-12	-0.56967	1.31e-05	-0.470324	0.00156237
ENSMUSG00000031971	Ccsap	8	123840830	123860209	19379	1.29042	3.7e-21	0.638335	1.6e-05	0.567151	0.000429619	-0.0570537	0.787289
ENSMUSG00000032035	Ets1	9	32636220	32757820	121600	0.694723	3.77e-21	0.466674	2.66e-07	0.381332	9.05e-05	0.164999	0.0431648
ENSMUSG00000064127	Med14	X	12675368	12762073	86705	0.673027	4.38e-21	0.352789	0.00228278	-0.0963302	0.464604	-0.398494	2.99e-06
ENSMUSG00000027859	Ngf	3	102469918	102521013	51095	1.22492	4.85e-21	0.995606	2.46e-16	0.262778	0.174378	0.0526414	0.740795
ENSMUSG00000021840	Mapk1ip1l	14	47298313	47323204	24891	0.661841	4.95e-21	0.450155	5.22e-10	0.435165	1.71e-06	0.233588	3.65e-05
ENSMUSG00000039485	Tspyl4	10	34297441	34301320	3879	-0.709511	5.06e-21	-0.433233	3.54e-06	-0.320416	0.00043107	-0.0406278	0.761436
ENSMUSG00000016940	Kctd2	11	115420127	115431274	11147	-0.978828	5.51e-21	-0.838476	2.33e-11	0.059679	0.72328	0.190083	0.216912
ENSMUSG00000062961	Ccdc177	12	80754045	80760541	6496	-2.66314	5.72e-21	-1.61582	9.68e-06	-1.39357	1.85e-08	-0.313125	0.38639
ENSMUSG00000037085	Trmt12	15	58872648	58876781	4133	-1.65212	5.8e-21	-1.46875	3.53e-13	-0.228886	0.260896	-0.0721482	0.844534
ENSMUSG00000055491	Pprc1	19	46044885	46072915	28030	0.66705	5.95e-21	0.338001	0.00132693	0.577808	6.23e-09	0.262401	0.000512842
ENSMUSG00000003200	Sh3gl1	17	56016752	56036637	19885	0.532563	6.5e-21	0.78313	8.14e-26	-0.671102	5.16e-18	-0.411034	6.24e-13
ENSMUSG00000097789	Gm2115	7	84528953	84583531	54578	0.64397	6.88e-21	1.053	5.66e-41	0.00030054	0.998588	0.419241	2.85e-14
ENSMUSG00000052957	Gas1	13	60174404	60177365	2961	-0.430659	6.9e-21	-0.103369	0.448678	-0.420294	5.62e-11	-0.0838108	0.651725
ENSMUSG00000054057	A930004D18Rik	2	18025192	18037737	12545	-1.16073	6.97e-21	-1.07137	1.15e-10	-0.685664	1.47e-07	-0.572127	0.000976539
ENSMUSG00000031578	Mak16	8	31159462	31168764	9302	0.905906	7.2e-21	0.652307	1.49e-09	0.597705	1.07e-06	0.359705	4.93e-05
ENSMUSG00000026753	Ppp6c	2	39194353	39226451	32098	0.733042	8.22e-21	0.671351	9.04e-13	0.16469	0.197601	0.114542	0.197547
ENSMUSG00000018848	Rars	11	35808380	35834506	26126	0.553438	8.3e-21	0.369382	2.25e-06	0.388658	7.88e-07	0.214515	0.000793703
ENSMUSG00000029767	Calu	6	29348068	29377110	29042	0.432743	8.37e-21	1.15476	7.42e-68	-1.88793	3.9e-203	-1.15481	6.78e-120
ENSMUSG00000060860	Ube2s	7	4794545	4812590	18045	0.594714	1.02e-20	0.296096	0.00369854	0.566323	1.29e-08	0.283449	1.11e-06
ENSMUSG00000022389	Tef	15	81802420	81826861	24441	-0.553694	1.02e-20	-0.133713	0.182622	-0.591485	5.2e-15	-0.166673	0.0279143
ENSMUSG00000031976	Urb2	8	124021507	124048505	26998	0.857569	1.03e-20	0.475408	3.98e-05	0.30652	0.029984	-0.058576	0.61393
ENSMUSG00000044641	Pard6b	2	168081003	168101203	20200	1.46777	1.53e-20	1.9987	8.65e-21	-1.02155	8.52e-05	-0.476691	0.00114742
ENSMUSG00000037032	Apbb1	7	105558482	105581653	23171	-0.90312	1.58e-20	-0.369937	0.00637417	-0.443732	5.54e-05	0.0846338	0.629735
ENSMUSG00000018481	Appbp2	11	85187261	85235130	47869	0.619445	1.75e-20	0.375565	0.000134329	0.234165	0.0408113	0.00327498	0.97594
ENSMUSG00000041957	Pkp2	16	16213317	16272712	59395	1.74652	1.89e-20	0.423188	0.172869	0.0594534	0.888979	-1.12294	1.1e-10
ENSMUSG00000074916	Chst14	2	118926495	118928585	2090	-0.738074	2.03e-20	-0.539468	5.07e-06	-0.371725	0.00015927	-0.170739	0.18127
ENSMUSG00000064145	Arih2	9	108602941	108649386	46445	0.704365	2.03e-20	0.485937	3.16e-07	0.237232	0.0326039	0.0319	0.79174
ENSMUSG00000021009	Ptpn21	12	98676740	98737405	60665	0.670791	2.04e-20	0.315462	0.00121439	-0.0855982	0.512928	-0.427568	2.51e-09
ENSMUSG00000052214	Opa3	7	19228333	19256543	28210	0.737884	2.04e-20	0.372568	2.09e-05	0.327199	0.00145989	-0.0261799	0.829761
ENSMUSG00000111394	RP23-320D23.6	9	59672813	59676700	3887	1.22868	2.24e-20	-0.113194	0.53323	1.21044	3.36e-19	-0.0950176	0.743173
ENSMUSG00000045092	S1pr1	3	115710432	115715072	4640	0.660929	2.48e-20	1.21242	6.74e-40	-0.466412	3e-06	0.0950808	0.324605
ENSMUSG00000040010	Slc7a5	8	121881149	121907694	26545	0.677584	2.52e-20	1.31778	8.45e-36	-1.28548	8.02e-30	-0.641618	8.78e-27
ENSMUSG00000067219	Nipal1	5	72647794	72671078	23284	1.39699	2.81e-20	0.970858	2.04e-08	-0.172822	0.513061	-0.557543	9.18e-05
ENSMUSG00000038150	Ormdl3	11	98581255	98587368	6113	-0.951959	3.36e-20	-0.459345	1.38e-05	0.0787903	0.608514	0.563549	4.82e-08
ENSMUSG00000020950	Foxg1	12	49382659	49386861	4202	-0.679855	4.04e-20	-0.614895	7.66e-15	0.301224	0.000606003	0.368353	1.11e-06
ENSMUSG00000027293	Ehd4	2	120089174	120154606	65432	0.864298	4.71e-20	0.839445	1.48e-13	-0.00854599	0.969706	-0.0184284	0.9035
ENSMUSG00000020149	Rab1a	11	20201431	20226856	25425	0.45269	4.76e-20	0.439964	2.34e-11	0.0339522	0.745717	0.0301187	0.683942
ENSMUSG00000042508	Dmtf1	5	9118800	9161776	42976	0.612751	5.18e-20	0.434507	1.14e-06	-0.256059	0.0101698	-0.421976	1.82e-10
ENSMUSG00000006304	Arpc2	1	74236083	74268209	32126	0.509469	5.23e-20	0.413782	2.8e-10	0.0215056	0.85379	-0.0652564	0.322292
ENSMUSG00000022673	Mcm4	16	15623896	15637400	13504	0.58881	5.38e-20	-0.151015	0.102669	0.770167	1.22e-22	0.0420779	0.65885
ENSMUSG00000018379	Srsf1	11	88047372	88053755	6383	0.578753	5.88e-20	0.159779	0.0748408	0.479136	8.44e-11	0.069639	0.449001
ENSMUSG00000056537	Rlim	X	103957162	103981284	24122	0.65651	6.24e-20	0.611487	2.1e-16	0.125465	0.292522	0.0896259	0.157785
ENSMUSG00000067825	Pex26	6	121183666	121198837	15171	-1.57033	6.44e-20	-1.26475	1e-10	-0.157014	0.410571	0.10313	0.762386
ENSMUSG00000022434	Fam118a	15	85037061	85062828	25767	0.820477	6.71e-20	0.740155	1e-08	-0.744093	1.18e-08	-0.805662	1.05e-19
ENSMUSG00000043831	Lysmd4	7	67222543	67307330	84787	-1.20446	6.82e-20	-0.972061	3.18e-10	-0.396858	0.00364705	-0.162145	0.468604
ENSMUSG00000029238	Clock	5	76209867	76304792	94925	0.762914	6.99e-20	0.495261	4.13e-05	0.122081	0.425462	-0.128384	0.232465
ENSMUSG00000064289	Tank	2	61578584	61654171	75587	0.780061	8.3e-20	0.495651	9.33e-06	0.168387	0.230902	-0.0989379	0.374381
ENSMUSG00000046733	Gprc5a	6	135065650	135084709	19059	1.85133	8.51e-20	0.624464	0.00785034	0.367957	0.252231	-0.759677	5.98e-06
ENSMUSG00000003345	Csnk1g2	10	80622779	80640771	17992	0.459396	8.56e-20	0.507219	3.59e-14	-0.274928	0.000129615	-0.21788	4.65e-05
ENSMUSG00000061689	Dlgap4	2	156613704	156764363	150659	0.571373	8.91e-20	0.590557	2.85e-10	-0.398148	4.19e-05	-0.367699	2.11e-08
ENSMUSG00000030265	Kras	6	145216698	145250239	33541	0.763501	8.93e-20	0.808178	1.23e-17	-0.52035	4.83e-07	-0.461927	1.8e-08
ENSMUSG00000021188	Trip11	12	101834042	101913267	79225	0.584316	8.93e-20	0.277388	0.00621759	0.160118	0.163841	-0.134207	0.0685351
ENSMUSG00000024817	Uhrf2	19	30030512	30093722	63210	-0.661857	9e-20	-0.620804	8.2e-15	0.306093	0.00024768	0.348889	1.13e-05
ENSMUSG00000059689	Zfp637	6	117841179	117845956	4777	-0.726683	9.2e-20	-0.641752	7.6e-09	-0.0056716	0.975792	0.078282	0.533695
ENSMUSG00000050069	Grem2	1	174833784	174921819	88035	0.711562	9.67e-20	-0.271227	0.13244	0.682595	1.19e-11	-0.24616	0.359671
ENSMUSG00000030104	Edem1	6	108828640	108859356	30716	0.612923	9.95e-20	0.248372	0.00386895	0.160246	0.114074	-0.192774	0.00534909
ENSMUSG00000033430	Terf2ip	8	112011397	112020528	9131	-1.03215	1.03e-19	-0.59694	1.85e-06	-0.0462478	0.789976	0.374511	0.00746678
ENSMUSG00000037608	Bclaf1	10	20312468	20344613	32145	0.476345	1.08e-19	0.236321	0.00807134	0.289852	0.0011934	0.0609762	0.332937
ENSMUSG00000029714	Gigyf1	5	137518547	137527935	9388	-0.719938	1.1e-19	-0.943524	2.22e-16	0.290775	0.0149522	0.0652806	0.630549
ENSMUSG00000008855	Hdac5	11	102194431	102230166	35735	0.665413	1.12e-19	0.50433	5.46e-11	0.489023	2.24e-10	0.334193	1.08e-05
ENSMUSG00000032652	Crebl2	6	134830153	134858931	28778	-1.05401	1.15e-19	-0.370573	0.00378223	0.472186	5.32e-05	1.12192	7.19e-22
ENSMUSG00000026131	Dst	1	33908224	34308661	400437	0.420379	1.15e-19	0.0196528	0.922681	0.221979	0.0847111	-0.164892	0.00601188
ENSMUSG00000020273	Papolg	11	23862645	23895253	32608	0.85806	1.41e-19	0.47453	0.000164817	0.148386	0.380528	-0.216114	0.0295211
ENSMUSG00000005397	Nid1	13	13437601	13512275	74674	0.428672	1.44e-19	-0.176226	0.125243	0.197195	0.0683121	-0.397228	1.72e-16
ENSMUSG00000028277	Ube2j1	4	33031415	33052363	20948	0.662157	1.5e-19	0.506695	4.13e-09	0.457642	2.56e-06	0.313253	2.97e-06
ENSMUSG00000024732	Ccdc86	19	10941480	10949266	7786	0.98441	1.65e-19	0.477244	1.33e-05	0.881962	2.97e-13	0.388087	8.32e-05
ENSMUSG00000039763	Dnajc28	16	91614256	91619026	4770	-2.53375	1.68e-19	-1.84473	2.19e-10	-0.259576	0.372978	0.202054	0.613057
ENSMUSG00000030213	Atf7ip	6	136506166	136610862	104696	-0.70426	1.7e-19	-0.592009	5.56e-09	-0.159275	0.208433	-0.0462233	0.691804
ENSMUSG00000039234	Sec24d	3	123267454	123365641	98187	0.458305	1.83e-19	0.34873	8.6e-07	-0.0365253	0.746473	-0.13711	0.00774744
ENSMUSG00000022508	Bcl6	16	23965051	23988852	23801	-1.18834	2.12e-19	-1.90438	6.9e-39	0.478356	0.000283978	-0.231511	0.277027
ENSMUSG00000002996	Hbp1	12	31926253	31950535	24282	-0.650287	2.15e-19	-0.530353	9.08e-11	0.137294	0.168622	0.259742	0.00102857
ENSMUSG00000034160	Ogt	X	101640059	101684351	44292	-0.705614	2.17e-19	-0.993883	1.23e-37	0.0544958	0.629317	-0.224891	0.0149807
ENSMUSG00000020152	Actr2	11	20062303	20112913	50610	0.550635	2.19e-19	0.397948	4.75e-07	-0.0187955	0.887599	-0.161388	0.0109249
ENSMUSG00000018965	Ywhah	5	33018815	33027966	9151	0.479544	2.19e-19	0.314123	3.11e-05	0.0470681	0.655046	-0.108342	0.0980447
ENSMUSG00000062098	Btbd3	2	138256564	138589292	332728	-0.928491	2.22e-19	-0.69436	1.05e-06	-0.273615	0.0487018	-0.0450986	0.831781
ENSMUSG00000022261	Sdc2	15	32920722	33034730	114008	0.636972	2.64e-19	0.424938	7.2e-10	0.384485	7.08e-06	0.181491	0.00576513
ENSMUSG00000052681	Rap1b	10	117814470	117845935	31465	0.513633	2.66e-19	0.423111	1.13e-09	0.0337388	0.773825	-0.0475732	0.511476
ENSMUSG00000034006	Pqlc1	18	80253291	80292725	39434	0.944205	2.78e-19	1.16831	5.6e-21	-0.390463	0.0125764	-0.150846	0.206308
ENSMUSG00000000531	Grasp	15	101224206	101232755	8549	0.987019	2.98e-19	1.68135	1.21e-38	-0.762002	1.5e-06	-0.0609502	0.686466
ENSMUSG00000014704	Hoxa2	6	52162416	52164831	2415	-1.59766	3.01e-19	-1.52872	5.05e-18	0.0541727	0.819912	0.096976	0.771506
ENSMUSG00000045639	Zfp629	7	127607030	127615797	8767	-1.09688	3.13e-19	-0.919728	9.15e-11	-0.030742	0.882812	0.13413	0.497334
ENSMUSG00000100017	2410022M11Rik	14	56811952	56815597	3645	-1.93489	3.49e-19	-1.28256	2.67e-09	-0.24115	0.275414	0.312588	0.30988
ENSMUSG00000022553	Maf1	15	76351293	76354380	3087	-0.613181	3.57e-19	-0.235033	0.0116597	0.0903519	0.418188	0.469827	1.92e-11
ENSMUSG00000018293	Pfn1	11	70651849	70654644	2795	0.458247	3.58e-19	0.344195	5.62e-07	0.00258131	0.985643	-0.102382	0.0347459
ENSMUSG00000034189	Hsdl1	8	119561988	119575183	13195	-0.900417	3.65e-19	-0.441993	0.000676535	-0.0578873	0.740882	0.38947	0.000946568
ENSMUSG00000048661	Lemd3	10	120923412	120979332	55920	0.736546	3.71e-19	0.512218	6.69e-06	-0.0596577	0.729555	-0.268229	0.00173019
ENSMUSG00000018604	Tbx3	5	119670668	119684724	14056	0.86266	3.9e-19	1.59252	7.77e-49	0.0605848	0.761133	0.800296	1.21e-22
ENSMUSG00000049657	Zbtb5	4	44991241	45012412	21171	-1.36257	4.42e-19	-0.897304	7.63e-08	-0.222901	0.190217	0.213312	0.36782
ENSMUSG00000054855	Rnd1	15	98663420	98677461	14041	2.32299	4.49e-19	2.92783	1.8e-23	-0.638984	0.143026	-0.0252485	0.94289
ENSMUSG00000089857	Zfp882	8	71908607	71916354	7747	-1.95864	4.85e-19	-1.30081	4.36e-08	-0.331475	0.147615	0.220604	0.516625
ENSMUSG00000035382	Pcsk7	9	45906496	45929726	23230	0.845105	5.05e-19	0.61212	5.54e-09	0.154408	0.293271	-0.0642059	0.618081
ENSMUSG00000000568	Hnrnpd	5	99955934	99978938	23004	0.456596	5.42e-19	0.210923	0.00530043	0.221744	0.00400777	-0.0142868	0.874679
ENSMUSG00000032412	Atp1b3	9	96332654	96364442	31788	0.652333	6.25e-19	-0.113293	0.360338	0.771559	3.59e-18	0.0186112	0.894021
ENSMUSG00000062300	Nectin2	7	19716643	19750483	33840	0.729364	6.32e-19	1.35022	8.13e-42	-0.803667	1.12e-14	-0.17184	0.0860104
ENSMUSG00000024622	Hmgxb3	18	61131278	61177050	45772	0.722788	6.36e-19	0.560676	1.52e-09	0.184665	0.125641	0.0340541	0.782654
ENSMUSG00000092416	Zfp141	7	42473385	42505740	32355	-1.56048	6.57e-19	-0.562391	0.000871414	0.0891248	0.685342	0.990535	5.09e-08
ENSMUSG00000033233	Trim45	3	100922201	100936920	14719	-1.17679	6.76e-19	-0.994016	6.68e-12	-0.155579	0.335232	0.0204435	0.944859
ENSMUSG00000051351	Zfp46	4	136284682	136293942	9260	-0.909069	7.54e-19	-0.618288	3.51e-05	-0.50088	2.44e-05	-0.208752	0.207498
ENSMUSG00000058093	Zfp729b	13	67589442	67609707	20265	-1.26987	7.89e-19	-0.963709	5.5e-09	-0.039198	0.871617	0.236638	0.249054
ENSMUSG00000074063	Osgin1	8	119434123	119446256	12133	-1.59048	7.95e-19	-0.640743	0.000176106	0.213244	0.258883	1.0513	1.55e-08
ENSMUSG00000057396	Zfp759	13	67128227	67141787	13560	-2.41898	8.21e-19	-1.55597	1.51e-07	-0.587013	0.0161662	0.117496	0.791196
ENSMUSG00000044134	Fam109a	5	121848983	121854632	5649	-1.15182	8.23e-19	-0.550073	0.000200918	-0.273749	0.0632098	0.308092	0.068536
ENSMUSG00000069045	Ddx3y	Y	1260770	1286629	25859	0.687887	8.47e-19	0.598499	9.27e-09	0.056303	0.734119	-0.0193644	0.879849
ENSMUSG00000026977	March7	2	60209886	60250676	40790	0.576176	8.82e-19	0.356015	2.7e-06	0.0754604	0.508351	-0.134701	0.0387024
ENSMUSG00000034485	Uaca	9	60794541	60880370	85829	0.631202	8.86e-19	0.301896	0.00385368	0.792096	4.49e-16	0.47671	1.55e-12
ENSMUSG00000020349	Ppp2ca	11	52098680	52127778	29098	0.443743	1.05e-18	0.409079	6.22e-09	0.124894	0.158662	0.09971	0.0703706
ENSMUSG00000034110	Kctd7	5	130144860	130155806	10946	-1.49326	1.05e-18	-0.769491	0.000803303	-0.918732	3.8e-08	-0.202137	0.483712
ENSMUSG00000021365	Nedd9	13	41309915	41487320	177405	0.780155	1.06e-18	1.12705	5.47e-32	-0.670493	6.42e-09	-0.317351	4.88e-05
ENSMUSG00000067424	Zfp563	17	33089309	33106203	16894	-1.60254	1.1e-18	-1.24326	5.63e-09	-0.49595	0.00545984	-0.146824	0.654093
ENSMUSG00000027957	Slc35a3	3	116669469	116712831	43362	0.783854	1.18e-18	0.363938	0.000781818	0.47405	4.22e-05	0.069284	0.551164
ENSMUSG00000001632	Brpf1	6	113307136	113324860	17724	0.646993	1.28e-18	0.53531	7.24e-09	0.237816	0.0340143	0.137926	0.0830108
ENSMUSG00000022526	Zfp251	15	76852147	76871435	19288	-0.914725	1.3e-18	-0.606191	1.98e-09	0.101536	0.44901	0.404104	0.00042486
ENSMUSG00000031328	Flna	X	74223460	74249820	26360	0.47408	1.41e-18	0.255563	0.00255702	-0.326791	0.000131344	-0.53636	6.72e-29
ENSMUSG00000027111	Itga6	2	71745615	71858416	112801	0.678171	1.51e-18	0.193003	0.208575	-0.07524	0.626553	-0.537683	1.68e-08
ENSMUSG00000020869	Lrrc59	11	94629766	94645216	15450	0.561978	1.51e-18	0.30469	1.68e-05	0.371746	1.1e-05	0.124648	0.0346907
ENSMUSG00000078580	E430018J23Rik	7	127389672	127393629	3957	-1.78073	1.74e-18	-1.10774	2.99e-07	-0.35808	0.0883716	0.241848	0.425467
ENSMUSG00000029364	Wsb2	5	117357303	117378601	21298	0.537867	1.88e-18	0.699422	6.08e-17	-0.367379	1.21e-05	-0.194255	0.00785674
ENSMUSG00000028587	Orc1	4	108579422	108614833	35411	1.45338	1.95e-18	0.40383	0.0431714	0.865734	1.35e-05	-0.128235	0.537098
ENSMUSG00000107476	Zfp862-ps	6	48504336	48534832	30496	-0.580029	2.13e-18	-0.275436	0.0113295	0.0510218	0.714832	0.355338	3.25e-06
ENSMUSG00000021133	Susd6	12	80790531	80880832	90301	0.584791	2.16e-18	0.652356	1.42e-10	-0.569241	7.47e-08	-0.491512	5.1e-15
ENSMUSG00000037857	Nufip2	11	77686154	77741921	55767	0.663749	2.3e-18	0.652796	3.31e-13	0.187741	0.130064	0.188759	0.0040881
ENSMUSG00000031652	N4bp1	8	86808159	86885258	77099	-0.61773	2.43e-18	-0.579028	2.08e-10	0.0866655	0.455073	0.12768	0.189549
ENSMUSG00000022272	Myo10	15	25622524	25813673	191149	0.58265	2.44e-18	0.0929397	0.557948	0.727366	4.22e-11	0.256058	0.000146511
ENSMUSG00000027091	Zc3h15	2	83644434	83664622	20188	0.599893	2.44e-18	0.500482	1.49e-09	0.129567	0.238712	0.0404355	0.682031
ENSMUSG00000061371	Zfp873	10	82048122	82064745	16623	-1.56261	2.72e-18	-1.03969	7.98e-08	-0.258426	0.200565	0.215278	0.433274
ENSMUSG00000041548	Hspb8	5	116408490	116422864	14374	0.579422	2.86e-18	0.683614	1.44e-18	0.0253896	0.852723	0.139076	0.0602227
ENSMUSG00000025060	Slk	19	47579677	47645246	65569	0.484209	2.88e-18	-0.0203381	0.895382	0.365167	2.81e-05	-0.127581	0.0699129
ENSMUSG00000086965	Gm16314	16	18498900	18501658	2758	-2.26782	2.96e-18	-0.982606	0.000283322	-0.565759	0.0185064	0.505937	0.0949553
ENSMUSG00000016257	Slmo2	2	174465066	174473081	8015	0.781105	3.08e-18	0.504797	1.07e-06	0.427246	0.000173171	0.163875	0.101505
ENSMUSG00000020015	Cdk17	10	93160874	93267071	106197	0.824987	3.22e-18	0.571468	5.48e-05	0.227719	0.105754	-0.00391878	0.985234
ENSMUSG00000066571	4931406P16Rik	7	34236706	34313551	76845	0.619382	3.34e-18	-0.0413566	0.786456	0.523112	5.14e-08	-0.123356	0.160929
ENSMUSG00000063382	Bcl9l	9	44499135	44510388	11253	-0.680149	3.65e-18	-0.328534	0.00412144	-0.0506825	0.759394	0.300494	9.76e-05
ENSMUSG00000020134	Peli1	11	21091290	21150323	59033	0.925124	3.8e-18	0.926837	7.15e-19	-0.0372887	0.859597	-0.0254956	0.869515
ENSMUSG00000032423	Syncrip	9	88447008	88482574	35566	0.535388	3.89e-18	0.345903	2.63e-06	0.135958	0.159093	-0.0438751	0.579546
ENSMUSG00000074282	Zfp94	7	24301703	24316666	14963	-2.34591	3.98e-18	-1.81807	1.79e-10	-0.195637	0.521205	0.150726	0.718566
ENSMUSG00000069833	Ahnak	19	8989283	9076919	87636	0.509189	4.03e-18	0.123595	0.382867	-0.0991207	0.477198	-0.473123	1.99e-15
ENSMUSG00000028251	Tstd3	4	21757381	21767212	9831	1.0682	4.12e-18	0.685409	5.13e-06	-0.108946	0.635846	-0.464036	8.86e-05
ENSMUSG00000038253	Hoxa5	6	52201753	52204587	2834	-0.948584	4.47e-18	-0.889788	5.2e-17	0.429439	4.45e-05	0.47655	0.000137422
ENSMUSG00000029328	Hnrnpdl	5	100033576	100039664	6088	0.450813	4.62e-18	0.145185	0.0977534	0.166154	0.0506505	-0.12913	0.031048
ENSMUSG00000022836	Mylk	16	34745209	35002420	257211	1.22658	4.63e-18	0.104462	0.598947	1.34638	1.89e-18	0.255641	0.0609359
ENSMUSG00000032637	Atxn2l	7	126491707	126503437	11730	0.539978	4.99e-18	0.0228192	0.884598	0.335737	0.000614724	-0.168603	0.01089
ENSMUSG00000018547	Pip4k2b	11	97715156	97744704	29548	-0.499488	5.09e-18	-0.404343	8.72e-05	-1.02651	4.81e-38	-0.921408	1.1e-36
ENSMUSG00000037211	Spry1	3	37639946	37644598	4652	1.30655	5.09e-18	1.24825	6.8e-14	-0.50596	0.0252902	-0.546875	1.7e-05
ENSMUSG00000041570	Camsap2	1	136268122	136346104	77982	0.572203	5.22e-18	0.283061	0.00686669	0.0996083	0.45758	-0.177378	0.00580583
ENSMUSG00000040711	Sh3pxd2b	11	32347819	32428173	80354	0.499691	5.39e-18	0.502782	2.64e-08	-0.109927	0.36915	-0.0967492	0.102672
ENSMUSG00000042079	Hnrnpf	6	117900323	117925622	25299	0.374786	5.46e-18	0.19599	0.0114589	0.337114	7.22e-07	0.1675	0.00141071
ENSMUSG00000056201	Cfl1	19	5490454	5495201	4747	0.429659	6.58e-18	0.250575	0.00161127	0.241332	0.00506314	0.0727085	0.149401
ENSMUSG00000030614	Tmem126b	7	90467437	90476001	8564	-1.0435	6.9e-18	-0.710416	1.22e-08	0.137897	0.380237	0.454615	0.000883623
ENSMUSG00000027940	Tpm3	3	90072648	90100902	28254	0.42427	8.16e-18	0.242698	0.00152362	-0.0569488	0.572675	-0.228905	9.37e-06
ENSMUSG00000029729	Zkscan1	5	138085083	138107822	22739	-0.726689	8.43e-18	-0.59418	1.72e-10	0.0678027	0.620211	0.201817	0.0364735
ENSMUSG00000061894	Zscan20	4	128583538	128610098	26560	-1.47642	8.89e-18	-1.45982	2.74e-13	-0.0427302	0.876814	-0.0518315	0.887609
ENSMUSG00000075271	Ttc30a1	2	75978246	75981967	3721	-2.13602	9.9e-18	-1.81883	2.8e-13	0.0766626	0.80181	0.24218	0.510597
ENSMUSG00000050394	Armcx6	X	134748460	134751417	2957	-1.04985	1.03e-17	-0.566863	5.85e-05	-0.4576	0.000594134	0.0202677	0.936705
ENSMUSG00000036461	Elf1	14	79481193	79582476	101283	0.671756	1.06e-17	0.519278	1.38e-06	-0.152518	0.264016	-0.291388	0.000222708
ENSMUSG00000021116	Eif2s1	12	78861818	78887010	25192	0.529234	1.06e-17	0.327227	0.000413295	0.364652	9.08e-06	0.172633	0.0307752
ENSMUSG00000039328	Rnf122	8	31111819	31131482	19663	-1.05686	1.07e-17	0.249378	0.405546	-1.72547	4.49e-25	-0.421843	0.0216478
ENSMUSG00000041598	Cdc42ep4	11	113726849	113751881	25032	0.560261	1.13e-17	0.587229	8.8e-10	-0.420443	1.92e-05	-0.381717	2.52e-08
ENSMUSG00000087598	Zfp111	7	24193946	24211443	17497	-0.871718	1.36e-17	-0.703245	9.55e-10	-0.0399883	0.809938	0.125365	0.425621
ENSMUSG00000035873	Pawr	10	108332188	108414391	82203	1.30484	1.43e-17	0.450905	0.0153076	0.0132585	0.969098	-0.796614	7.83e-10
ENSMUSG00000022285	Ywhaz	15	36770769	36794547	23778	0.396549	1.43e-17	0.380433	5.4e-09	-0.0438167	0.646137	-0.051139	0.411237
ENSMUSG00000059839	Zfp874b	13	67471513	67484225	12712	-1.86851	1.63e-17	-1.40792	3.37e-09	-0.225267	0.373651	0.148914	0.686417
ENSMUSG00000022414	Tab1	15	80133153	80161701	28548	-0.866213	1.64e-17	-0.654343	1.01e-09	0.047035	0.763051	0.254217	0.0467957
ENSMUSG00000039461	Tcta	9	108302957	108306160	3203	-0.895913	1.64e-17	-0.568368	2.06e-06	-0.232762	0.060181	0.0917492	0.596666
ENSMUSG00000059195	Gm12715	4	103563401	103564529	1128	1.67764	1.64e-17	1.68804	1.34e-75	-0.034342	0.876335	-0.0697943	0.599712
ENSMUSG00000026924	Sec16a	2	26409430	26445216	35786	0.444781	1.78e-17	0.355228	0.000414404	-0.0286648	0.852948	-0.107479	0.0699129
ENSMUSG00000033985	Tesk2	4	116720947	116805956	85009	1.00053	2.22e-17	0.934746	2.55e-11	-0.517239	0.0016212	-0.560589	5.16e-07
ENSMUSG00000029484	Anxa3	5	96793338	96845966	52628	0.771557	2.41e-17	0.23596	0.207382	-0.449628	0.00419629	-0.962646	1.8e-25
ENSMUSG00000029169	Dhx15	5	52150202	52190514	40312	0.44962	2.42e-17	0.140598	0.095165	0.406569	1.07e-08	0.106883	0.106652
ENSMUSG00000046312	AI464131	4	41495603	41503076	7473	-0.729868	2.49e-17	-0.110233	0.606815	-1.10112	7.74e-27	-0.466184	0.000400455
ENSMUSG00000091764	Zfp964	8	69654478	69666982	12504	-1.77351	2.54e-17	-0.903595	0.000432756	-0.571539	0.00629997	0.202898	0.545804
ENSMUSG00000022772	Senp5	16	31962505	32003287	40782	0.601835	2.78e-17	0.300377	0.00838509	0.365677	0.000997161	0.0791595	0.408614
ENSMUSG00000022604	Cep97	16	55899887	55934855	34968	-1.81896	2.96e-17	-1.05785	5.58e-05	-0.200477	0.439223	0.392848	0.190175
ENSMUSG00000032280	Tle3	9	61372365	61418497	46132	0.532272	3.27e-17	0.389647	2.31e-05	0.0638579	0.632533	-0.067683	0.399669
ENSMUSG00000020184	Mdm2	10	117688887	117710758	21871	0.560605	3.4e-17	0.427375	1.26e-07	0.0753844	0.506634	-0.0474819	0.620673
ENSMUSG00000028494	Plin2	4	86648385	86670060	21675	-0.548368	3.46e-17	-0.494886	2.14e-09	0.0019222	0.989949	0.0596275	0.558369
ENSMUSG00000036822	Topors	4	40259600	40269850	10250	0.615815	3.51e-17	0.294527	0.00981792	0.224087	0.048544	-0.083236	0.440246
ENSMUSG00000030522	Mtmr10	7	64287652	64340806	53154	0.749168	3.53e-17	0.367718	0.00189007	0.130148	0.370797	-0.234339	0.020179
ENSMUSG00000032580	Rbm5	9	107740370	107770996	30626	-0.562842	3.71e-17	-0.73179	6.71e-21	0.0290227	0.815789	-0.133889	0.115507
ENSMUSG00000042766	Trim46	3	89234176	89246309	12133	-1.1506	3.75e-17	-0.743377	7.14e-06	-0.664921	1.47e-06	-0.248171	0.221766
ENSMUSG00000027162	Lin7c	2	109890852	109901003	10151	0.667831	3.77e-17	0.783361	2.83e-18	0.32823	0.00340495	0.454555	8.69e-12
ENSMUSG00000045757	Zfp764	7	127403667	127406822	3155	-1.72575	3.87e-17	-1.51164	6.18e-12	-0.114371	0.646721	0.046539	0.915134
ENSMUSG00000048271	Rbm33	5	28317120	28419239	102119	0.641467	4.17e-17	0.341886	0.00308472	0.376104	0.000820148	0.091444	0.378113
ENSMUSG00000042305	Tmem183a	1	134346096	134361979	15883	0.570095	4.91e-17	0.184803	0.0533984	0.45849	1e-07	0.084346	0.345118
ENSMUSG00000034801	Sos2	12	69583761	69681852	98091	0.789168	5.09e-17	0.704784	2.61e-12	-0.0440265	0.811722	-0.116891	0.265689
ENSMUSG00000027243	Harbi1	2	91710851	91721545	10694	-1.7988	5.44e-17	-1.20373	2.52e-09	-0.01401	0.964317	0.478938	0.066519
ENSMUSG00000035530	Eif1	11	100319884	100322096	2212	0.400288	5.44e-17	0.500307	2.44e-09	-0.0626028	0.603888	0.0477753	0.446531
ENSMUSG00000050373	Snx21	2	164785822	164793816	7994	-0.797785	5.45e-17	-0.350093	0.0107232	-0.404561	0.000323062	0.0394296	0.84269
ENSMUSG00000028140	Mrpl9	3	94443317	94451130	7813	-0.763442	5.7e-17	-0.40574	0.000246423	0.0121907	0.942152	0.365544	0.000418999
ENSMUSG00000045268	Zfp691	4	119169512	119174195	4683	-2.18023	5.74e-17	-1.40852	1.29e-08	-0.123357	0.673635	0.448038	0.156063
ENSMUSG00000025821	Zfp282	6	47877203	47908485	31282	-0.752782	5.91e-17	-0.367321	0.00255702	-0.269255	0.0176338	0.113972	0.418838
ENSMUSG00000018500	Adora2b	11	62248983	62266453	17470	1.36423	5.95e-17	1.51909	6.96e-24	-0.118546	0.67824	0.045022	0.846809
ENSMUSG00000040795	Iqcc	4	129615125	129619099	3974	-1.36884	6.95e-17	-0.96988	1.29e-07	-0.122101	0.561902	0.231914	0.357077
ENSMUSG00000037062	Sh3glb1	3	144683677	144720335	36658	0.447442	7.29e-17	0.421238	7.46e-09	-0.000808018	0.995215	-0.017679	0.847498
ENSMUSG00000026193	Fn1	1	71585519	71653200	67681	0.409728	7.46e-17	-0.216661	0.0515985	0.371838	0.000238481	-0.2432	1.51e-07
ENSMUSG00000049658	Bdp1	13	100017993	100104070	86077	0.721548	8.2e-17	0.408389	7.28e-05	0.312317	0.0103515	0.0122003	0.93094
ENSMUSG00000042650	Alkbh5	11	60536380	60558512	22132	-0.532459	9.59e-17	-0.237849	0.00311237	-0.111895	0.235207	0.186812	0.00826403
ENSMUSG00000037552	Plekhg2	7	28359603	28372599	12996	1.32275	1.02e-16	1.21118	3.02e-43	-0.653276	1.32e-11	-0.721075	6.7e-06
ENSMUSG00000030966	Trim21	7	102557920	102565486	7566	-1.33723	1.02e-16	-0.940256	1.55e-06	-0.356171	0.057974	0.0135487	0.97086
ENSMUSG00000074030	Exoc8	8	124893107	124897705	4598	-0.883606	1.05e-16	-0.670908	2.83e-07	-0.156326	0.293976	0.052656	0.789362
ENSMUSG00000032508	Myd88	9	119335933	119341411	5478	0.83771	1.07e-16	0.786424	1.03e-11	0.0686493	0.719945	0.0316139	0.846307
ENSMUSG00000078249	Hmga1-rs1	11	120762793	120764419	1626	0.749475	1.1e-16	-0.0608094	0.749778	0.847469	2.67e-17	0.0501521	0.772459
ENSMUSG00000025982	Sf3b1	1	54985168	55027481	42313	0.380303	1.16e-16	0.154324	0.0781862	0.191003	0.0221793	-0.0250421	0.7297
ENSMUSG00000029430	Ran	5	129020068	129024323	4255	0.418449	1.21e-16	-0.0673214	0.635312	0.666674	4.68e-13	0.1944	0.000915808
ENSMUSG00000025068	Gsto1	19	47854969	47864790	9821	0.530366	1.21e-16	-0.0935542	0.449361	0.552788	5.73e-12	-0.0593508	0.578715
ENSMUSG00000058672	Tubb2a	13	34074300	34078008	3708	0.449151	1.25e-16	0.853271	2.32e-30	-0.790478	4.09e-25	-0.377659	9.14e-12
ENSMUSG00000002617	Zfp40	17	23173868	23193252	19384	-1.43188	1.38e-16	-0.693504	0.000233512	-0.0254653	0.920588	0.630712	0.00198808
ENSMUSG00000039671	Zmynd8	2	165784151	165899016	114865	-0.534135	1.48e-16	-0.500375	3.24e-06	-0.00750579	0.966862	0.0269608	0.807324
ENSMUSG00000075376	Rc3h2	2	37370068	37422903	52835	0.588993	1.53e-16	0.485268	3.46e-07	0.325348	0.00270038	0.23439	0.000322274
ENSMUSG00000026842	Abl1	2	31688375	31804227	115852	-0.442156	1.58e-16	-0.236654	0.00526631	-0.303363	0.000104986	-0.093168	0.19891
ENSMUSG00000026520	Pycr2	1	180904292	180908088	3796	-0.785148	1.66e-16	-0.666733	9.55e-10	0.142028	0.291747	0.257649	0.0230671
ENSMUSG00000074656	Eif2s2	2	154871409	154892935	21526	0.48963	1.83e-16	0.383346	9.08e-05	0.117339	0.341397	0.0232654	0.807324
ENSMUSG00000038172	Ttc39b	4	83220299	83324255	103956	0.80434	1.88e-16	0.137711	0.363502	0.853787	3.32e-13	0.203867	0.0578975
ENSMUSG00000032898	Fbxo21	5	117976729	118010201	33472	-0.632214	1.9e-16	-0.421365	0.000588918	-0.313485	0.00198509	-0.100175	0.468144
ENSMUSG00000026478	Lamc1	1	153218921	153332786	113865	0.434092	1.97e-16	0.311393	0.00228278	0.119557	0.311318	0.00848117	0.9361
ENSMUSG00000045973	Slc25a51	4	45395922	45408766	12844	-0.673129	2.08e-16	-0.520958	2.51e-06	-0.621749	1.57e-09	-0.464937	3.46e-07
ENSMUSG00000048911	Rnf24	2	131298063	131352892	54829	0.600546	2.17e-16	0.680198	1.1e-11	0.101564	0.474846	0.193572	0.0103215
ENSMUSG00000044952	Kctd21	7	97332326	97350213	17887	-1.99858	2.22e-16	-1.47159	4.71e-09	-0.327013	0.155551	0.114698	0.78653
ENSMUSG00000034071	Zfp551	7	12415152	12422751	7599	-2.0651	2.26e-16	-2.07706	1.26e-13	-0.35744	0.135718	-0.318688	0.373477
ENSMUSG00000055435	Maf	8	115682941	115707794	24853	-1.09986	2.34e-16	-0.272132	0.113995	-0.424162	0.00323344	0.379476	0.0188347
ENSMUSG00000046185	Zfp84	7	29768551	29779821	11270	-0.916787	2.34e-16	-0.68781	7.07e-06	-0.234556	0.122029	-0.0139866	0.957282
ENSMUSG00000041945	Mfsd9	1	40772037	40790687	18650	-1.69056	2.35e-16	-1.0474	2.6e-05	-0.635186	0.000822236	-0.0317299	0.94414
ENSMUSG00000028677	Rnf220	4	117271462	117497052	225590	-0.670435	2.38e-16	-0.831849	1.89e-20	0.114463	0.325239	-0.0417945	0.768214
ENSMUSG00000022952	Runx1	16	92601465	92826149	224684	1.14348	2.4e-16	0.618462	0.000386484	1.13902	7.63e-13	0.630981	1.03e-05
ENSMUSG00000029710	Ephb4	5	137350108	137378669	28561	-0.415681	2.53e-16	-0.0136955	0.939517	-0.956436	6.12e-37	-0.543122	4.64e-11
ENSMUSG00000097994	Gm26982	6	113714970	113716121	1151	2.27185	2.53e-16	1.54	9.78e-11	0.790048	0.0299814	0.199929	0.419288
ENSMUSG00000068134	Zfp120	2	150114405	150136708	22303	-1.09636	2.53e-16	-0.954576	8.79e-10	-0.0870398	0.651336	0.0428135	0.879173
ENSMUSG00000056069	Fam105a	15	27655070	27681542	26472	-0.835014	2.56e-16	-0.0676288	0.770716	-1.08522	6.39e-21	-0.310518	0.0326605
ENSMUSG00000017765	Slc12a4	8	105943589	105966097	22508	0.560993	2.65e-16	0.405816	2.82e-06	-0.10715	0.343431	-0.251138	0.000500123
ENSMUSG00000026596	Abl2	1	156558785	156649568	90783	0.519783	2.71e-16	0.329713	0.00583325	-0.00186556	0.992796	-0.177366	0.0291193
ENSMUSG00000097418	Mir155hg	16	84703166	84715245	12079	2.87091	2.74e-16	2.15966	5.74e-09	-0.078363	0.899131	-0.490489	0.0682649
ENSMUSG00000036975	Tmem177	1	119907889	119913208	5319	-1.71808	3e-16	-1.79828	8.69e-18	0.0877893	0.731004	-0.0158093	0.973271
ENSMUSG00000099689	Zfp383	7	29908222	29916813	8591	-0.936024	3.01e-16	-0.639701	8.96e-05	-0.471846	0.000270351	-0.175709	0.370264
ENSMUSG00000042918	Mamstr	7	45639976	45646521	6545	-1.41474	3.35e-16	0.113123	0.781464	-1.22416	1.7e-10	0.228883	0.433112
ENSMUSG00000031715	Smarca5	8	80698506	80739497	40991	0.480314	3.4e-16	0.260337	0.00061634	0.229458	0.00533362	0.0191346	0.841042
ENSMUSG00000000148	Brat1	5	140705010	140719379	14369	-0.806678	3.6e-16	-0.862185	4.06e-12	-0.43162	0.000193709	-0.475761	0.000103609
ENSMUSG00000042354	Gnl3	14	31012433	31019089	6656	0.757629	3.64e-16	0.198892	0.107619	0.892281	3.21e-18	0.343507	0.000410345
ENSMUSG00000052423	B4galt3	1	171270327	171276896	6569	0.893036	3.76e-16	0.539436	1.65e-06	-0.128499	0.472914	-0.466288	4.5e-07
ENSMUSG00000026694	Mettl13	1	162532126	162548551	16425	-0.924261	3.86e-16	-1.35328	2.71e-26	-0.0857451	0.583198	-0.491975	0.000893902
ENSMUSG00000027823	Gmps	3	63976105	64022579	46474	0.559273	4.1e-16	0.436205	7.85e-09	0.309361	0.000515492	0.195335	0.00304879
ENSMUSG00000035759	Bbs10	10	111298678	111301736	3058	-1.89184	4.34e-16	-1.6926	1.9e-12	-0.247177	0.295981	-0.0730164	0.870014
ENSMUSG00000020621	Rdh14	12	10390779	10395562	4783	-1.09443	4.36e-16	-0.757783	1.73e-06	-0.204479	0.193989	0.116811	0.621932
ENSMUSG00000038250	Usp38	8	80980732	81014928	34196	0.609683	4.5e-16	0.401042	1.71e-05	0.189891	0.0949014	-0.00738356	0.956864
ENSMUSG00000037992	Rara	11	98927817	98974942	47125	-0.559687	4.86e-16	0.405132	8.36e-06	-0.657945	3.8e-14	0.307453	2.3e-05
ENSMUSG00000038976	Ppp1r9b	11	94991034	95006899	15865	-0.495957	4.88e-16	-0.12332	0.266453	-0.536227	8.24e-11	-0.159601	0.0375881
ENSMUSG00000030823	9130019O22Rik	7	127382259	127387166	4907	-1.48838	5.58e-16	-1.18086	4.98e-09	-0.0968787	0.699534	0.161843	0.59515
ENSMUSG00000041025	Iffo2	4	139530547	139620382	89835	1.00712	6.45e-16	0.789721	1.89e-08	0.172823	0.395243	-0.0231573	0.910879
ENSMUSG00000042682	Selenok	14	29968307	29975074	6767	0.558482	7.21e-16	0.309251	0.00258853	-0.0994937	0.448368	-0.336181	1.14e-06
ENSMUSG00000082286	Pisd-ps1	11	3125903	3131004	5101	-0.791766	7.35e-16	-0.938155	2.39e-30	0.10847	0.436517	-0.0283271	0.848159
ENSMUSG00000053617	Sh3pxd2a	19	47260173	47464411	204238	0.334723	7.44e-16	0.369032	5.03e-06	-0.346466	1.58e-05	-0.303949	4.4e-13
ENSMUSG00000034379	Wdr5b	16	36041189	36042973	1784	-1.71194	7.53e-16	-0.785291	0.00156452	-0.37906	0.0642554	0.411455	0.152244
ENSMUSG00000038069	Cdkn2aip	8	47709343	47713932	4589	0.832536	7.65e-16	0.795727	5.88e-14	-0.0149646	0.943546	-0.0407723	0.777437
ENSMUSG00000028796	Phc2	4	128654701	128752881	98180	0.532613	7.83e-16	0.351584	4.73e-05	0.213677	0.0385602	0.0441081	0.599316
ENSMUSG00000036114	Rpp25l	4	41712032	41713534	1502	-1.22023	7.95e-16	-0.718948	0.000791356	0.063936	0.82466	0.500002	0.00693212
ENSMUSG00000040225	Prrc2c	1	162670724	162740556	69832	0.378212	7.95e-16	-0.0695407	0.687628	0.523764	3.91e-06	0.0920403	0.093685
ENSMUSG00000043572	Pars2	4	106651068	106655282	4214	-1.93213	8.01e-16	-1.73968	5.32e-18	0.136644	0.546988	0.255163	0.460401
ENSMUSG00000035673	Sbno2	10	80057415	80102698	45283	0.59292	8.36e-16	1.02945	2.74e-36	-0.308478	0.00187027	0.135203	0.100526
ENSMUSG00000035493	Tgfbi	13	56609602	56639339	29737	0.5626	8.92e-16	0.670432	3.82e-12	-0.185975	0.075387	-0.0661352	0.559391
ENSMUSG00000044167	Foxo1	3	52268335	52353221	84886	-1.01017	9.68e-16	-0.524793	0.000150102	-0.250358	0.0830025	0.224193	0.18127
ENSMUSG00000018171	Vmp1	11	86583864	86683836	99972	0.844457	1.01e-15	0.133106	0.214146	0.922817	1.09e-23	0.202701	0.317939
ENSMUSG00000012640	Zfp715	7	43296196	43313294	17098	0.822108	1.03e-15	0.109778	0.443598	0.555633	4.77e-06	-0.139109	0.218145
ENSMUSG00000070867	Trabd2b	4	114406723	114615098	208375	0.427495	1.07e-15	0.305713	0.000195041	-0.0863072	0.425965	-0.198929	0.000135968
ENSMUSG00000061898	Rbak	5	143172185	143180775	8590	-0.97779	1.07e-15	-1.02738	7.61e-16	0.106833	0.49878	0.0531811	0.821359
ENSMUSG00000025324	Atp10a	7	58656165	58829420	173255	0.553588	1.18e-15	0.142623	0.200227	0.381328	9.12e-05	-0.0171057	0.88582
ENSMUSG00000071256	Zfp213	17	23556768	23564226	7458	-1.1364	1.38e-15	-0.596297	2.37e-05	0.190551	0.237186	0.692117	5.96e-06
ENSMUSG00000029624	Ptcd1	5	145147513	145167108	19595	-0.977938	1.49e-15	-0.768035	7.95e-09	0.218027	0.108778	0.405711	0.00819343
ENSMUSG00000053581	Zfand2a	5	139471210	139484549	13339	0.730931	1.51e-15	0.585099	2.12e-07	0.590202	1.45e-07	0.454442	1.41e-06
ENSMUSG00000034673	Pbx2	17	34591265	34597400	6135	-0.594485	1.58e-15	-0.4299	2.13e-06	-0.130066	0.194264	0.0385798	0.776404
ENSMUSG00000037001	Zfp39	11	58888152	58904225	16073	-1.65223	1.58e-15	-1.46676	1.42e-10	-0.0698298	0.807689	0.0561665	0.894298
ENSMUSG00000002083	Bbc3	7	16308392	16318205	9813	-1.18705	1.62e-15	-0.731538	1.28e-05	-0.383745	0.0216619	0.0572757	0.836123
ENSMUSG00000020458	Rtn4	11	29692946	29744331	51385	0.416152	1.64e-15	0.473079	7.81e-15	-0.570073	3.11e-18	-0.504666	5.75e-26
ENSMUSG00000095440	Fignl2	15	101050193	101078567	28374	-1.11474	1.71e-15	-0.161198	0.497977	-0.925449	1.5e-10	0.0147809	0.962205
ENSMUSG00000031889	D230025D16Rik	8	105225144	105253053	27909	-0.912165	1.82e-15	-0.979519	2.86e-15	0.175842	0.22177	0.1044	0.573265
ENSMUSG00000040734	Ppp1r13l	7	19359748	19378533	18785	0.918339	2.06e-15	0.826588	4.2e-10	-0.1085	0.605015	-0.180494	0.156022
ENSMUSG00000005506	Celf1	2	90940381	91019497	79116	0.468992	2.08e-15	0.186347	0.0487507	0.286266	0.00134588	0.014425	0.891003
ENSMUSG00000070705	Eid2b	7	28277738	28279489	1751	-1.4601	2.21e-15	-1.44148	1.23e-15	0.0546971	0.800656	0.054033	0.887981
ENSMUSG00000048379	Socs4	14	47276930	47296098	19168	0.752444	2.22e-15	0.628412	2.52e-11	0.296347	0.024413	0.184007	0.0226763
ENSMUSG00000053198	Prx	7	27499323	27520214	20891	0.795021	2.35e-15	0.714073	1.25e-06	-0.86979	7.92e-10	-0.925061	4.39e-20
ENSMUSG00000054723	Vmac	17	56713931	56717699	3768	-0.717416	2.55e-15	0.0159804	0.936868	-0.701923	8.71e-11	0.0295875	0.867807
ENSMUSG00000043421	Hilpda	6	29272487	29275446	2959	-1.42651	2.74e-15	-0.707734	2.07e-05	0.0437092	0.857599	0.687337	0.000470659
ENSMUSG00000039630	Hnrnpu	1	178321107	178337797	16690	0.335184	2.76e-15	0.116642	0.143016	0.354368	1.39e-07	0.14504	0.00171284
ENSMUSG00000007216	Zfp775	6	48602062	48623227	21165	-1.92109	2.81e-15	-1.80045	5.47e-12	-0.299038	0.222033	-0.171096	0.66457
ENSMUSG00000024101	Wash1	17	66111545	66120503	8958	-0.649166	2.92e-15	-0.491857	4.73e-08	0.220438	0.0212899	0.376483	4.2e-05
ENSMUSG00000061130	Ppm1b	17	84956740	85023991	67251	0.523306	3.04e-15	0.726657	8.04e-20	-0.342766	6.13e-05	-0.129552	0.103454
ENSMUSG00000041763	Tpp2	1	43933646	44003000	69354	0.450445	3.05e-15	0.113124	0.243952	0.418591	8.59e-08	0.0913929	0.201241
ENSMUSG00000002845	Tmem39a	16	38558697	38592162	33465	0.618175	3.14e-15	0.41558	5.75e-07	0.168807	0.110952	-0.0235312	0.855445
ENSMUSG00000024583	Txnl1	18	63662800	63692359	29559	0.53309	3.22e-15	0.187346	0.05204	0.511379	1.17e-08	0.177428	0.01013
ENSMUSG00000024122	Pdpk1	17	24073679	24150924	77245	0.483131	3.35e-15	0.348824	3.85e-05	0.0481072	0.71363	-0.0763563	0.27303
ENSMUSG00000107092	Gm7993	5	95974239	95975623	1384	1.44832	3.5e-15	1.51405	3.1e-16	-0.278512	0.381949	-0.198614	0.250621
ENSMUSG00000038366	Lasp1	11	97798999	97838764	39765	0.453949	3.91e-15	0.30022	3.12e-05	-0.0925784	0.350241	-0.237358	1.18e-05
ENSMUSG00000025939	Ube2w	1	16540789	16619489	78700	0.565581	4.06e-15	0.709429	5.09e-14	-0.209232	0.0607346	-0.0541232	0.60958
ENSMUSG00000056019	Zfp709	8	71882018	71895727	13709	-1.16304	4.06e-15	-1.08636	5.04e-13	0.0177098	0.935935	0.0845752	0.753039
ENSMUSG00000059013	Sh2d3c	2	32721054	32755512	34458	-1.24591	4.28e-15	-0.885542	0.000260054	-1.16875	9.85e-13	-0.747144	0.000626259
ENSMUSG00000026563	Tada1	1	166379096	166393621	14525	-0.72843	4.39e-15	-0.397646	0.000433726	-0.0880641	0.531956	0.239893	0.0361529
ENSMUSG00000017831	Rab5a	17	53479233	53507671	28438	0.470725	4.78e-15	0.460639	1.17e-09	0.00804328	0.952946	0.00722711	0.945713
ENSMUSG00000062040	Zfp27	7	29893332	29906572	13240	-1.08057	4.87e-15	-0.954145	3.61e-09	-0.120981	0.485909	-0.00298953	0.993614
ENSMUSG00000024073	Birc6	17	74528294	74703356	175062	0.403608	4.88e-15	0.00164823	0.99315	0.34262	0.0027634	-0.0453314	0.526254
ENSMUSG00000078190	Dnm3os	1	162217622	162225550	7928	-1.44916	5.16e-15	-1.29573	1.27e-49	0.256447	0.012873	0.412248	0.032806
ENSMUSG00000005893	Nr2c2	6	92091389	92174294	82905	-0.539379	5.24e-15	-0.60748	8.63e-11	-0.114445	0.323607	-0.177947	0.0332505
ENSMUSG00000030051	Aplf	6	87628423	87672193	43770	-0.661518	5.73e-15	0.307995	0.0152687	-1.13605	1.41e-30	-0.163755	0.172442
ENSMUSG00000048755	Mcat	15	83546796	83555711	8915	-0.97633	5.88e-15	-0.895753	3.05e-15	0.229755	0.0821875	0.302676	0.0427291
ENSMUSG00000028159	Dapp1	3	137931006	137981545	50539	-1.14499	6.34e-15	-0.315719	0.13333	-0.437639	0.00569	0.352066	0.0771849
ENSMUSG00000005374	Tbl2	5	135149656	135165760	16104	0.55962	6.41e-15	0.237083	0.0391804	-0.206715	0.0562011	-0.513085	1.48e-10
ENSMUSG00000084497	Gm22107	15	77840656	77840756	100	2.89019	7.61e-15	2.76496	2.26e-15	-0.0460364	0.939628	-0.00830522	0.984485
ENSMUSG00000036430	Tbcc	17	46890683	46891847	1164	0.612068	7.84e-15	0.858991	4.51e-17	0.0309109	0.8599	0.28953	0.000402938
ENSMUSG00000020954	Strn3	12	51608540	51691914	83374	0.450728	8.02e-15	0.492366	1.07e-10	-0.162645	0.0729491	-0.111629	0.0961796
ENSMUSG00000047881	Rell1	5	63908896	63968897	60001	0.794391	8.34e-15	0.871997	4.5e-15	-0.0821896	0.670883	0.00629996	0.970653
ENSMUSG00000040407	Akap9	5	3928053	4081310	153257	0.526278	8.65e-15	0.235874	0.0520905	0.34445	0.00285403	0.0691465	0.434129
ENSMUSG00000040717	Il17rd	14	27039000	27107286	68286	-0.620397	9.03e-15	-0.485182	0.000624353	-0.958904	4.17e-21	-0.80862	6.21e-14
ENSMUSG00000015579	Nkx2-5	17	26838663	26841565	2902	1.07328	9.05e-15	0.722845	9.34e-07	0.0311323	0.911131	-0.294182	0.0283862
ENSMUSG00000043889	Gm8399	13	81064683	81065803	1120	1.88095	9.67e-15	1.74731	1.32e-12	0.042466	0.935862	-0.0233151	0.943081
ENSMUSG00000025220	Mgea5	19	45750260	45783520	33260	0.391113	9.8e-15	0.353328	6.37e-06	0.0140022	0.909037	-0.014338	0.883916
ENSMUSG00000059811	Atl2	17	79848391	79896123	47732	0.62432	1e-14	0.46913	2.01e-07	0.389179	0.000142084	0.244098	0.00184142
ENSMUSG00000021819	Zswim8	14	20707551	20723618	16067	0.463418	1.04e-14	0.216179	0.0271286	-0.0195994	0.896188	-0.25682	2.97e-06
ENSMUSG00000028840	Zfp593	4	134243288	134245592	2304	0.975056	1.08e-14	1.28348	9.16e-22	-0.188312	0.377455	0.130841	0.356724
ENSMUSG00000050295	Foxc1	13	31806690	31810643	3953	-0.95433	1.1e-14	0.525725	0.000196934	-1.27041	8.24e-26	0.199295	0.232465
ENSMUSG00000020329	Polrmt	10	79736122	79746581	10459	-0.795433	1.11e-14	-0.912758	2.78e-23	0.436077	3.42e-05	0.31988	0.00354808
ENSMUSG00000073755	5730409E04Rik	4	126609817	126614371	4554	-0.58839	1.11e-14	-0.531331	1.94e-07	-0.184998	0.0941883	-0.124905	0.24975
ENSMUSG00000021877	Arf4	14	26638073	26665084	27011	0.413613	1.11e-14	0.513013	1.06e-14	-0.0840973	0.376442	0.0236792	0.760688
ENSMUSG00000025209	Twnk	19	45006557	45012762	6205	-1.02961	1.13e-14	-1.23026	4.18e-21	0.353934	0.0105628	0.145864	0.464119
ENSMUSG00000030536	Iqgap1	7	80711582	80825974	114392	0.372127	1.15e-14	-0.125393	0.315431	0.466579	4.09e-07	-0.0192789	0.843562
ENSMUSG00000062761	Zfp512	5	31452430	31481754	29324	-0.654249	1.18e-14	-0.634235	6.61e-07	-0.849597	5.1e-18	-0.810788	7.59e-14
ENSMUSG00000035021	Baz1a	12	54892988	55014348	121360	0.930832	1.27e-14	0.268088	0.12083	0.673826	7.92e-07	0.0320158	0.889083
ENSMUSG00000016984	Etaa1	11	17938755	17953875	15120	-1.07168	1.28e-14	-1.53824	5.25e-28	0.460161	0.000463032	-0.00974968	0.975787
ENSMUSG00000031015	Swap70	7	110221710	110283506	61796	0.62635	1.34e-14	0.630729	9.29e-15	0.44441	2.52e-06	0.45612	4.98e-10
ENSMUSG00000021510	Zfp729a	13	67617000	67637791	20791	-1.22007	1.38e-14	-0.778715	4.5e-05	-0.120206	0.608514	0.280508	0.193318
ENSMUSG00000027351	Spred1	2	117121373	117182279	60906	0.510966	1.4e-14	-0.0665724	0.633897	0.803123	1.39e-23	0.234081	0.00576547
ENSMUSG00000038037	Socs1	16	10783807	10785536	1729	0.735737	1.42e-14	1.13092	1.8e-30	0.519216	2.63e-05	0.924664	3.25e-34
ENSMUSG00000026339	Ccdc93	1	121431048	121506460	75412	-0.589626	1.42e-14	-0.583444	3.38e-10	0.177983	0.106159	0.186385	0.0334291
ENSMUSG00000010047	Hyal2	9	107567944	107572779	4835	-0.838722	1.47e-14	-0.850663	7.98e-12	-0.139744	0.35513	-0.14797	0.360755
ENSMUSG00000041199	Rpusd1	17	25727750	25731456	3706	-0.993725	1.58e-14	-0.852428	2.36e-10	0.0984891	0.584397	0.228752	0.182097
ENSMUSG00000030166	Rad52	6	119902697	119922828	20131	-0.924812	1.62e-14	-0.743099	1.68e-08	0.132406	0.393655	0.299662	0.0543925
ENSMUSG00000075700	Selenot	3	58576635	58593133	16498	0.467335	1.64e-14	0.306652	0.000289477	0.113021	0.305918	-0.0372652	0.644837
ENSMUSG00000026319	2310035C23Rik	1	105663860	105755191	91331	0.513241	1.75e-14	0.400129	4.71e-06	-0.0173473	0.902668	-0.120107	0.142491
ENSMUSG00000037752	Xkr8	4	132724896	132732546	7650	-1.41231	1.81e-14	-1.09201	1.09e-09	0.12452	0.596491	0.393077	0.0823382
ENSMUSG00000041609	Ccdc64	5	115648174	115731621	83447	-1.41114	1.87e-14	-1.57879	8.54e-13	-0.237512	0.282092	-0.383426	0.154175
ENSMUSG00000035666	Gtf3c4	2	28822298	28840360	18062	-0.544595	1.92e-14	-0.319118	0.00025916	0.0690392	0.549169	0.297298	8.02e-05
ENSMUSG00000028458	Tesk1	4	43441938	43448064	6126	0.62439	2e-14	0.683821	1.31e-10	-0.181822	0.169284	-0.109543	0.29529
ENSMUSG00000078899	Gm4631	2	175321954	175338197	16243	-0.757721	2.07e-14	-0.65593	6.7e-09	-0.12292	0.388711	-0.0192407	0.923778
ENSMUSG00000027309	4930402H24Rik	2	130706199	130906406	200207	0.452096	2.31e-14	0.576454	2.07e-08	-0.788652	2.05e-15	-0.655904	8.38e-30
ENSMUSG00000027803	Wwtr1	3	57455648	57575910	120262	0.481914	2.34e-14	0.20678	0.0439368	0.126147	0.253712	-0.137342	0.0667138
ENSMUSG00000044636	Csrnp2	15	100479569	100495239	15670	-0.951539	2.36e-14	-0.903763	8.23e-11	-0.452254	0.000341868	-0.384869	0.0174398
ENSMUSG00000034930	Rtkn	6	83135462	83152579	17117	-0.634841	2.45e-14	-0.7208	6.27e-11	0.151279	0.234859	0.0654965	0.640791
ENSMUSG00000097119	B230354K17Rik	17	45433851	45442544	8693	-0.717341	2.55e-14	-0.234624	0.0810117	-0.116862	0.433928	0.360709	0.000497719
ENSMUSG00000092417	Gpank1	17	35121454	35124814	3360	-1.70832	2.57e-14	-1.63574	2.04e-16	0.45374	0.0166586	0.417351	0.141451
ENSMUSG00000046556	Zfp319	8	95323010	95331950	8940	-0.722199	2.64e-14	-0.589802	3.28e-06	-0.372332	0.00170946	-0.236609	0.0635491
ENSMUSG00000047832	Cdca4	12	112820236	112829389	9153	0.602709	2.66e-14	0.385652	0.000101729	0.347621	0.00116218	0.142543	0.110261
ENSMUSG00000032135	Mcam	9	44134468	44142727	8259	1.43798	3.13e-14	1.12247	0.000145023	-0.896652	0.00142298	-1.05829	5.3e-08
ENSMUSG00000038170	Pde4dip	3	97689823	97888707	198884	0.454226	3.9e-14	0.0192773	0.896568	0.0424148	0.747767	-0.381877	4.45e-11
ENSMUSG00000074825	Itpripl1	2	127138771	127143442	4671	-1.05493	3.98e-14	-1.75054	3.73e-21	-0.683942	1.81e-06	-1.27734	2.57e-12
ENSMUSG00000032875	Arhgef17	7	100869751	100932107	62356	0.411153	4e-14	0.554915	3.32e-10	-0.378396	5.28e-05	-0.225698	1.64e-05
ENSMUSG00000054226	Tprkb	6	85911864	85930284	18420	-0.82397	4.03e-14	-0.294673	0.00392995	-0.0380706	0.791773	0.483038	2.96e-05
ENSMUSG00000026360	Rgs2	1	143999337	144004161	4824	0.647072	4.52e-14	-0.531686	3.35e-07	0.341165	0.00087217	-0.812799	1.22e-19
ENSMUSG00000023827	Agpat4	17	12118703	12219645	100942	0.842268	4.53e-14	0.58665	8.47e-06	-0.333822	0.0166586	-0.562483	1.2e-06
ENSMUSG00000029466	Anapc7	5	122421692	122444912	23220	-0.602471	4.63e-14	-0.265627	0.00606086	0.143326	0.173412	0.478484	1.56e-08
ENSMUSG00000046679	C87436	6	86438373	86473500	35127	-1.27973	4.65e-14	-0.972003	1.19e-10	0.227528	0.196187	0.492306	0.0111477
ENSMUSG00000069171	Nr2f1	13	78188972	78199757	10785	-0.525071	4.7e-14	-0.774919	8.9e-18	0.752821	2.87e-23	0.499238	3.69e-09
ENSMUSG00000021738	Atxn7	14	14012490	14107296	94806	0.790672	4.7e-14	0.72957	3.98e-08	0.311757	0.0568989	0.270449	0.00867255
ENSMUSG00000025225	Nfkb2	19	46304736	46312090	7354	0.477898	4.8e-14	0.699153	3.01e-21	-0.874197	3.7e-27	-0.645072	8.78e-31
ENSMUSG00000003421	Nosip	7	45062428	45078210	15782	-0.775741	5.16e-14	-0.422418	0.00106564	-0.058093	0.743557	0.288995	0.016659
ENSMUSG00000013646	Sh3bp5l	11	58330723	58347728	17005	-0.725507	5.34e-14	-1.00356	8.45e-15	-0.928909	4.83e-18	-1.17509	1.23e-24
ENSMUSG00000002393	Nr2f6	8	71374122	71381960	7838	0.473095	5.4e-14	0.705575	2.8e-16	-0.487363	8.83e-08	-0.245194	0.000168723
ENSMUSG00000013150	Gfod2	8	105713853	105758664	44811	-1.01388	5.53e-14	-0.762482	2.13e-06	-0.357411	0.017093	-0.107413	0.64665
ENSMUSG00000040021	Lats1	10	7681208	7716458	35250	0.560774	5.55e-14	0.366693	1.64e-05	0.396579	8.89e-05	0.213546	0.000335114
ENSMUSG00000030678	Maz	7	127022129	127027037	4908	-0.428579	6.42e-14	-0.240312	0.00166502	0.0273094	0.815042	0.220647	0.000209617
ENSMUSG00000024968	Rcor2	19	7267324	7275225	7901	-1.0137	6.77e-14	-0.126295	0.648232	-1.51872	9.51e-26	-0.605686	0.000410495
ENSMUSG00000006301	Tmbim1	1	74288246	74305622	17376	0.608827	7.31e-14	0.631869	2.22e-12	-0.321209	0.000562477	-0.28506	0.00162433
ENSMUSG00000026499	Acbd3	1	180726042	180754204	28162	0.479276	7.34e-14	0.50874	1.9e-09	0.0196104	0.892892	0.0588725	0.472345
ENSMUSG00000063694	Cycs	6	50562562	50566538	3976	0.704903	7.56e-14	0.195674	0.199028	0.677072	2.44e-07	0.189514	0.0560909
ENSMUSG00000029782	Tmem209	6	30479052	30509783	30731	-0.62504	7.66e-14	-0.280035	0.0255093	-0.664828	7.57e-12	-0.312622	0.00361108
ENSMUSG00000022463	Srebf2	15	82147265	82205376	58111	0.36326	8.17e-14	0.241201	0.00217605	-0.33438	2.77e-05	-0.448676	4.55e-27
ENSMUSG00000037204	Atg101	15	101284300	101290934	6634	-0.950697	8.27e-14	-0.36381	0.00428796	0.262885	0.0587783	0.825723	2.04e-11
ENSMUSG00000074918	Inafm2	2	118745757	118748810	3053	0.730341	8.3e-14	1.19318	7.75e-33	-0.0492408	0.796848	0.420744	7.36e-07
ENSMUSG00000031150	Ccdc120	X	7731713	7750905	19192	-1.23353	9.27e-14	-0.941848	3.52e-08	-0.159625	0.401194	0.115053	0.687397
ENSMUSG00000039428	Tmem135	7	89139713	89404222	264509	0.630228	9.49e-14	0.681986	1.72e-11	-0.114455	0.423409	-0.0515611	0.681749
ENSMUSG00000019779	Frk	10	34483398	34611278	127880	0.733505	9.82e-14	0.524643	5.32e-05	-0.254098	0.0961885	-0.445556	3.29e-06
ENSMUSG00000014496	Ankrd28	14	31700014	31830415	130401	0.622223	9.99e-14	0.300645	0.00254629	0.529994	4.92e-07	0.221102	0.00459598
ENSMUSG00000042298	Ttc19	11	62281472	62328451	46979	0.833685	1.02e-13	0.677301	7.17e-07	-0.151318	0.441263	-0.289012	0.00823952
ENSMUSG00000090213	Tmem189	2	167642607	167689822	47215	0.871027	1.02e-13	0.80794	1.72e-12	0.146969	0.427209	0.0959446	0.47248
ENSMUSG00000078578	Ube2d3	3	135438148	135468198	30050	0.408358	1.04e-13	0.426714	3.85e-09	0.0725881	0.498735	0.100161	0.0599405
ENSMUSG00000031600	Vps37a	8	40511782	40551134	39352	0.706711	1.04e-13	0.404575	8.58e-05	0.455957	8.12e-05	0.166322	0.0955372
ENSMUSG00000028869	Gnl2	4	125016584	125055380	38796	0.503328	1.06e-13	0.332577	0.000125116	0.365809	3.36e-05	0.205145	0.00457982
ENSMUSG00000026790	Odf2	2	29889220	29931746	42526	0.460242	1.07e-13	0.224701	0.0216899	-0.0224551	0.880404	-0.247111	3.44e-05
ENSMUSG00000035790	Cep19	16	32099799	32108069	8270	-1.01431	1.07e-13	-0.639506	5.31e-06	-0.0733361	0.690545	0.286047	0.105709
ENSMUSG00000049489	Fam58b	11	78750505	78751729	1224	-1.02122	1.09e-13	-0.912707	2.13e-11	0.0436358	0.831796	0.143598	0.486514
ENSMUSG00000052915	Msl1	11	98795515	98807859	12344	-0.462605	1.09e-13	-0.24483	0.00589471	-0.15982	0.079598	0.0626196	0.501808
ENSMUSG00000010290	AI597479	1	43098709	43115947	17238	-0.73552	1.09e-13	-0.524113	1.29e-06	-0.202952	0.0903264	0.0107472	0.958403
ENSMUSG00000028156	Eif4e	3	138526178	138559696	33518	0.474807	1.23e-13	0.415727	3.5e-07	0.144824	0.146854	0.0954817	0.217431
ENSMUSG00000069874	Irgm2	11	58199617	58222782	23165	-1.89237	1.32e-13	-0.820519	0.0180279	-1.07602	8.49e-06	-0.0766859	0.868707
ENSMUSG00000043964	Orai3	7	127769814	127775150	5336	-0.681484	1.35e-13	-0.656151	1.03e-07	-0.260006	0.0247372	-0.229657	0.0807647
ENSMUSG00000002052	Supt6	11	78206745	78245987	39242	0.414552	1.36e-13	0.142492	0.166327	0.248807	0.00955866	-0.0125867	0.890806
ENSMUSG00000024539	Ptpn2	18	67665510	67724595	59085	0.736904	1.45e-13	0.590719	6.58e-06	-0.0381218	0.859182	-0.166384	0.156791
ENSMUSG00000017667	Zfp334	2	165374263	165388259	13996	-0.765069	1.48e-13	-0.0465315	0.796118	0.191093	0.134807	0.892452	7.99e-18
ENSMUSG00000069727	Zfp975	7	42660104	42692742	32638	-1.47393	1.52e-13	-0.878612	1.22e-05	0.100519	0.683672	0.593261	0.0104778
ENSMUSG00000057409	Zfp53	17	21491255	21509764	18509	-1.50825	1.55e-13	-1.89976	5.91e-26	0.69894	1.26e-05	0.249844	0.407125
ENSMUSG00000010307	Tmem86a	7	47050600	47054777	4177	-1.43303	1.59e-13	-0.685834	0.000839147	-0.176578	0.435994	0.491136	0.034598
ENSMUSG00000072812	Ahnak2	12	112772193	112802657	30464	-0.585918	1.64e-13	-1.02828	8.26e-30	0.165142	0.130708	-0.269863	0.00261826
ENSMUSG00000063894	Zkscan8	13	21513221	21531120	17899	-0.793068	1.83e-13	-0.771933	6.78e-12	0.103069	0.480744	0.123729	0.432745
ENSMUSG00000026728	Vim	2	13573926	13582826	8900	0.304718	2.07e-13	0.387715	2.7e-09	-0.484475	2.79e-15	-0.39271	4.35e-18
ENSMUSG00000030057	Cnbp	6	87842614	87851106	8492	0.384581	2.07e-13	0.331775	5.21e-05	0.271767	0.00181354	0.229417	1.88e-06
ENSMUSG00000037242	Clic4	4	135213968	135272814	58846	0.472131	2.1e-13	0.811625	1.69e-25	-0.423515	3.82e-06	-0.0769304	0.256723
ENSMUSG00000028382	Ptbp3	4	59471867	59549364	77497	0.533482	2.1e-13	0.449435	3.71e-06	-0.0026375	0.989579	-0.0760108	0.304684
ENSMUSG00000036904	Fzd8	18	9212855	9216201	3346	-1.28296	2.31e-13	-1.46447	7.54e-13	0.0492645	0.849955	-0.143134	0.650115
ENSMUSG00000033313	Fbxl8	8	105264647	105269326	4679	-1.24695	2.34e-13	-1.03998	6e-07	-0.334092	0.0770293	-0.13915	0.644026
ENSMUSG00000034903	Cobll1	2	65088338	65239403	151065	0.767722	2.46e-13	-0.414032	0.0009654	1.13403	4.11e-28	-0.0334781	0.864478
ENSMUSG00000021286	Zfyve21	12	111814169	111828388	14219	-0.716074	2.63e-13	-0.823603	7.99e-09	-0.428048	0.000124263	-0.520681	0.000170414
ENSMUSG00000025408	Ddit3	10	127290773	127296288	5515	0.644707	2.77e-13	1.29639	2.08e-28	-0.116447	0.433928	0.542682	7.19e-08
ENSMUSG00000048429	1810026J23Rik	9	21592721	21595970	3249	-0.800016	2.86e-13	-0.427763	9.77e-05	0.660458	1.02e-10	1.01085	3.01e-21
ENSMUSG00000024068	Spast	17	74338986	74391113	52127	-0.579235	3.18e-13	-0.407378	7.05e-06	-0.128992	0.230449	0.0467511	0.719623
ENSMUSG00000031668	Eif2ak3	6	70844514	70905245	60731	-0.534125	3.31e-13	-0.340411	0.00163891	-0.322684	0.000865101	-0.1256	0.245783
ENSMUSG00000029575	Mmab	5	114431033	114444060	13027	-0.524536	3.32e-13	-0.24697	0.0511083	-1.03496	8.63e-30	-0.746579	9.74e-18
ENSMUSG00000020941	Map3k14	11	103219761	103267472	47711	0.660127	3.35e-13	1.52143	3.64e-57	-0.394892	0.00156652	0.470483	7.27e-10
ENSMUSG00000031558	Slit2	5	47983137	48307733	324596	0.451884	3.51e-13	-0.0546326	0.744086	-0.314022	0.00099025	-0.802456	2.07e-25
ENSMUSG00000037251	Pomk	8	25980603	25994133	13530	-0.844111	3.53e-13	-0.494165	0.000161809	0.0259368	0.89164	0.363252	0.00830331
ENSMUSG00000066595	Mfsd7b	1	191005846	191026158	20312	0.878167	3.8e-13	0.291544	0.00924795	0.895869	1.19e-12	0.322332	0.00205914
ENSMUSG00000079144	A130010J15Rik	1	193168045	193177832	9787	-1.22778	3.87e-13	-0.911747	2.66e-08	-0.280349	0.144503	0.0295519	0.927024
ENSMUSG00000013465	Nelfb	2	25199711	25211489	11778	-0.553754	4.22e-13	-0.337441	0.000890356	-0.57054	3.59e-10	-0.347607	5.56e-05
ENSMUSG00000037235	Mxd4	5	34173882	34187720	13838	-0.366522	4.29e-13	-0.132458	0.2264	-0.822978	9.21e-32	-0.580194	1.26e-18
ENSMUSG00000062175	Tgif2	2	156840006	156855570	15564	0.779308	4.55e-13	0.959816	1.08e-09	-0.896944	1.14e-08	-0.692326	1.96e-10
ENSMUSG00000027428	Rbbp9	2	144542264	144550869	8605	-0.841964	4.73e-13	-0.645495	2.1e-05	-0.465529	0.000656	-0.266765	0.0880955
ENSMUSG00000026926	Pmpca	2	26389338	26397122	7784	0.457543	5.01e-13	0.230146	0.00442182	0.390062	1.56e-06	0.172374	0.00856194
ENSMUSG00000022360	Atad2	15	58094046	58135082	41036	0.60735	5.03e-13	-0.636965	5.7e-12	1.38933	6.67e-55	0.157224	0.111039
ENSMUSG00000034297	Med13	11	86267032	86357602	90570	0.49158	5.19e-13	0.388525	0.00110866	0.23344	0.0711873	0.145369	0.0489482
ENSMUSG00000002871	Tpra1	6	88902250	88912238	9988	-0.812288	5.25e-13	-0.664211	7.22e-09	-0.257316	0.0328647	-0.10295	0.556235
ENSMUSG00000005312	Ubqln1	13	58176155	58215653	39498	0.469095	5.31e-13	0.39525	3.31e-06	-0.0134145	0.928652	-0.0776512	0.292164
ENSMUSG00000027109	Sp3	2	72936426	72980446	44020	-0.587833	5.41e-13	-0.273795	0.000585093	-0.257287	0.00644584	0.061239	0.563007
ENSMUSG00000019189	Rnf145	11	44518963	44565520	46557	-0.437106	5.71e-13	-0.670537	3.93e-15	-0.38504	5.3e-07	-0.608765	1.91e-17
ENSMUSG00000039031	Arhgap18	10	26753420	26918648	165228	0.656478	5.89e-13	-0.122636	0.459539	0.483329	8.52e-05	-0.27632	0.00667266
ENSMUSG00000059486	Kbtbd2	6	56777523	56797813	20290	0.552957	6.1e-13	0.36442	6.2e-06	0.134468	0.242877	-0.044519	0.642246
ENSMUSG00000075232	Amd1	10	40287457	40302186	14729	0.475676	6.27e-13	0.100412	0.363502	0.408192	2.95e-07	0.0429691	0.692344
ENSMUSG00000026767	Fam188a	2	12347262	12419470	72208	0.764134	6.35e-13	0.309478	0.0164193	0.284525	0.0462295	-0.152191	0.21939
ENSMUSG00000108413	BC026762	7	26009888	26012391	2503	2.03163	6.4e-13	1.76497	2.87e-08	-0.286632	0.567648	-0.438287	0.0681055
ENSMUSG00000048118	Arid4a	12	71015989	71098592	82603	0.581294	6.6e-13	0.529717	4.34e-06	-0.247109	0.0555681	-0.284857	0.00111213
ENSMUSG00000043099	Hic1	11	75164564	75169519	4955	-0.526348	6.71e-13	0.714512	5.72e-13	-1.54878	2.15e-64	-0.304955	0.000201068
ENSMUSG00000054611	Kdm2a	19	4314418	4398285	83867	-0.406414	6.75e-13	-0.289101	0.00596147	-0.0989748	0.428753	0.0215818	0.827307
ENSMUSG00000026353	Ubxn4	1	128243963	128279378	35415	0.37832	7e-13	0.210129	0.00489003	0.0781349	0.406365	-0.0809507	0.208547
ENSMUSG00000022516	Nudt16l1	16	4939110	4941020	1910	-0.618056	7.05e-13	-0.107355	0.50023	-0.287464	0.0166586	0.220958	0.0348946
ENSMUSG00000083287	Gm13502	2	53696120	53696804	684	0.92568	7.11e-13	1.03555	1.24e-08	-1.10255	1.13e-09	-0.961603	7.9e-15
ENSMUSG00000018821	Avpi1	19	42123272	42129059	5787	0.700982	7.19e-13	0.570047	0.000408507	-0.299786	0.0939323	-0.410377	4.44e-05
ENSMUSG00000055210	Foxd2	4	114906281	114908873	2592	-1.5175	7.22e-13	-0.426052	0.17666	-0.944734	1.38e-05	0.0775211	0.84419
ENSMUSG00000003039	Fam32a	8	72219729	72224418	4689	-0.529191	7.94e-13	-0.245298	0.0102514	-0.022452	0.871589	0.26336	0.00170859
ENSMUSG00000018363	Smurf2	11	106820065	106920715	100650	0.510929	8.09e-13	0.341957	8.54e-05	-0.117192	0.299287	-0.275364	7.65e-05
ENSMUSG00000046519	Golph3l	3	95588933	95619247	30314	-0.757979	8.09e-13	-0.554217	6.06e-06	-0.204211	0.107384	-0.000159602	0.999532
ENSMUSG00000036777	Anln	9	22332011	22389188	57177	0.498927	9.12e-13	-0.400796	7.33e-07	0.746234	1.24e-19	-0.140676	0.0664248
ENSMUSG00000026439	Rbbp5	1	132477364	132505659	28295	-0.649239	1.01e-12	-0.601683	7.84e-08	0.134824	0.283408	0.180728	0.152591
ENSMUSG00000032305	Fam219b	9	57537527	57543184	5657	-0.805281	1.05e-12	-0.51532	3.95e-05	0.162737	0.239036	0.438659	0.000818675
ENSMUSG00000052751	Repin1	6	48593882	48599082	5200	-0.992212	1.05e-12	-0.886155	1.02e-12	0.335697	0.0117058	0.42477	0.00704963
ENSMUSG00000024235	Map3k8	18	4331326	4353015	21689	2.03157	1.06e-12	1.53266	1.47e-07	0.163634	0.751474	-0.202173	0.489194
ENSMUSG00000055239	Kcmf1	6	72841113	72899979	58866	0.471387	1.08e-12	0.440454	1.03e-06	0.0783314	0.519959	0.0578462	0.544015
ENSMUSG00000001131	Timp1	X	20870165	20874735	4570	1.22762	1.11e-12	1.06697	2.15e-20	0.125519	0.416949	-0.0403353	0.895886
ENSMUSG00000006262	Mob1b	5	88720854	88764220	43366	0.545889	1.12e-12	0.466273	1.17e-06	0.141206	0.257218	0.0728019	0.45814
ENSMUSG00000070047	Fat1	8	44935446	45052257	116811	0.460336	1.13e-12	-0.045911	0.796118	-0.274479	0.0258757	-0.772157	2.18e-41
ENSMUSG00000043140	Tmem186	16	8633883	8637712	3829	-1.09829	1.15e-12	-0.999348	2.16e-11	0.220352	0.17498	0.292499	0.15432
ENSMUSG00000000325	Arvcf	16	18348181	18407076	58895	-0.704899	1.16e-12	0.00869171	0.96811	-0.539027	3.12e-06	0.169864	0.202448
ENSMUSG00000053094	Tmem248	5	130217080	130243765	26685	0.496944	1.16e-12	0.299187	0.00413365	0.160935	0.175365	-0.02502	0.832059
ENSMUSG00000048249	Crebrf	17	26715649	26776635	60986	-0.691335	1.2e-12	-0.740472	3.99e-12	0.437115	0.000318843	0.390044	9.49e-06
ENSMUSG00000037826	Ppm1k	6	57506501	57535468	28967	-1.28557	1.21e-12	-0.698828	0.00184092	-0.0831227	0.741078	0.416871	0.0860104
ENSMUSG00000042419	Nfkbil1	17	35220174	35235792	15618	-0.835806	1.22e-12	-0.430098	0.00711272	-0.131743	0.432782	0.257303	0.116012
ENSMUSG00000032333	Stoml1	9	58253163	58262520	9357	-0.855547	1.24e-12	-0.58304	6.42e-06	-0.02299	0.906493	0.241433	0.118236
ENSMUSG00000025337	Sbds	5	130245730	130255530	9800	0.638593	1.24e-12	0.570496	2.49e-08	0.103369	0.506366	0.0467904	0.702268
ENSMUSG00000048895	Cdk5r1	11	80477022	80481184	4162	1.07583	1.25e-12	1.22143	2.77e-15	0.0266687	0.933132	0.189646	0.217115
ENSMUSG00000044197	Gpr146	5	139377696	139396415	18719	-2.22014	1.25e-12	-1.59384	3.85e-08	-0.205876	0.491502	0.224032	0.567523
ENSMUSG00000053483	Usp21	1	171281944	171287991	6047	-0.589461	1.28e-12	-0.378634	0.000315918	-0.286976	0.00208577	-0.0707367	0.618608
ENSMUSG00000002058	Unc119	11	78343481	78349164	5683	-0.755981	1.36e-12	-0.154343	0.367414	-0.349224	0.00782612	0.244247	0.0710013
ENSMUSG00000026311	Asb1	1	91540543	91559589	19046	0.589767	1.5e-12	0.673743	1.21e-13	-0.0194082	0.907755	0.073569	0.485184
ENSMUSG00000006219	Fblim1	4	141576061	141606096	30035	0.748794	1.54e-12	0.80557	5.49e-05	-1.46572	1.69e-17	-1.38787	3.44e-38
ENSMUSG00000030486	Zfp108	7	24254793	24262445	7652	-2.36575	1.54e-12	-1.91375	5.03e-08	-0.557564	0.0538386	-0.116741	0.785746
ENSMUSG00000041488	Stx3	19	11775117	11819403	44286	0.90539	1.57e-12	0.349534	0.0347393	0.256108	0.180589	-0.270462	0.0422251
ENSMUSG00000069135	Fgfr1op	17	8165500	8196804	31304	0.865154	1.57e-12	0.456469	0.000256263	0.527644	0.000206185	0.133752	0.3361
ENSMUSG00000022436	Sh3bp1	15	78899666	78919517	19851	0.62521	1.63e-12	0.359119	0.00348317	0.118144	0.444473	-0.132693	0.227635
ENSMUSG00000032504	Pdcd6ip	9	113651743	113708259	56516	0.342548	1.65e-12	0.0895256	0.385977	0.0585334	0.586604	-0.185024	0.000457963
ENSMUSG00000049792	Bag5	12	111709487	111713257	3770	0.553634	1.65e-12	0.897609	1.81e-20	-0.214142	0.0812554	0.13961	0.11013
ENSMUSG00000038065	Mturn	6	54681623	54703851	22228	-0.528154	1.71e-12	0.37643	0.00672577	-1.81325	8.84e-75	-0.896058	1.41e-22
ENSMUSG00000025417	Pip4k2c	10	127197066	127211622	14556	0.455527	1.75e-12	0.388274	1.16e-06	0.0922765	0.400411	0.0342711	0.718452
ENSMUSG00000032462	Pik3cb	9	99036653	99140621	103968	0.648349	1.78e-12	0.260768	0.0248533	0.0725735	0.64042	-0.299494	0.00183805
ENSMUSG00000042628	Zfyve1	12	83546940	83597147	50207	-0.56864	1.9e-12	-0.358047	0.00146626	-0.450128	4.36e-06	-0.234479	0.0216623
ENSMUSG00000024960	Plcb3	19	6953713	6969759	16046	0.379489	1.92e-12	0.378216	5.12e-07	-0.354692	5.4e-06	-0.34695	4.92e-11
ENSMUSG00000046841	Ckap4	10	84526304	84534062	7758	0.392791	1.97e-12	0.347335	2.37e-07	-0.0437664	0.663814	-0.0805346	0.246365
ENSMUSG00000022676	Snai2	16	14705851	14709395	3544	-0.741067	2.05e-12	-0.482429	1.12e-06	0.0544368	0.709682	0.311141	0.00787492
ENSMUSG00000049659	Aftph	11	20685083	20741589	56506	0.523106	2.1e-12	0.0457555	0.745689	0.520516	5.08e-09	0.054399	0.622181
ENSMUSG00000032026	Rexo2	9	48468511	48480623	12112	0.590571	2.14e-12	0.157034	0.29548	0.294536	0.0197827	-0.122547	0.274131
ENSMUSG00000020364	Zfp354a	11	51059256	51072799	13543	-1.68672	2.31e-12	-1.39183	7.08e-07	-0.431682	0.0827442	-0.163906	0.673767
ENSMUSG00000028656	Cap1	4	122859046	122886056	27010	0.342361	2.4e-12	0.154341	0.0348176	-0.0887541	0.29673	-0.267902	2.11e-08
ENSMUSG00000075327	Zbtb2	10	4367074	4388108	21034	0.700285	2.44e-12	0.915446	9.37e-18	0.000766542	0.997399	0.225146	0.0224025
ENSMUSG00000026623	Lpgat1	1	191717833	191784255	66422	0.397114	2.49e-12	0.268965	0.00509862	-0.147516	0.182377	-0.266449	2.07e-07
ENSMUSG00000039153	Runx2	17	44495986	44814797	318811	0.625864	2.51e-12	0.390968	5.81e-05	0.128568	0.309742	-0.0947698	0.407325
ENSMUSG00000032846	Zswim6	13	107724617	107890064	165447	0.877586	2.53e-12	0.66565	4.53e-06	0.140593	0.518549	-0.0511145	0.774988
ENSMUSG00000045414	1190002N15Rik	9	94517863	94538081	20218	0.754722	2.56e-12	0.958853	2.69e-13	-0.56114	0.00017908	-0.343272	0.00139103
ENSMUSG00000028389	Zfp37	4	62189539	62231047	41508	-0.993689	2.58e-12	-0.358442	0.0210209	-0.230283	0.184183	0.386709	0.0108913
ENSMUSG00000042428	Mgat3	15	80173720	80215519	41799	-0.68975	2.63e-12	-0.171205	0.413254	-1.41828	2.02e-37	-0.867518	2.29e-11
ENSMUSG00000030094	Xpc	6	91489304	91515888	26584	-0.802814	2.63e-12	-0.47434	6.79e-05	0.341844	0.00574158	0.655962	1.38e-08
ENSMUSG00000025746	Il6	5	30013113	30019981	6868	2.84156	2.65e-12	1.6182	2.52e-05	0.476815	0.317172	-0.252612	0.453681
ENSMUSG00000074731	Zfp345	2	150470990	150485091	14101	-1.3736	2.65e-12	-1.23869	8.1e-10	-0.165844	0.475301	-0.0401085	0.920309
ENSMUSG00000030254	Rad18	6	112619849	112696686	76837	0.973309	2.84e-12	0.0205615	0.926581	1.04885	3.82e-14	0.114127	0.508845
ENSMUSG00000031202	Rab39b	X	75572045	75578231	6186	0.904553	2.85e-12	0.564886	0.00573828	-0.427811	0.0405758	-0.727313	3.38e-08
ENSMUSG00000038299	Wdr36	18	32837224	32866420	29196	0.532788	2.89e-12	0.0917001	0.500484	0.122363	0.320501	-0.305224	0.000218535
ENSMUSG00000074743	Thbd	2	148404465	148408188	3723	-0.513982	2.97e-12	-0.0190358	0.914916	-1.32382	8.76e-57	-0.814469	7.7e-22
ENSMUSG00000033933	Vhl	6	113623958	113631633	7675	-0.594196	2.99e-12	0.186052	0.174579	-0.366567	0.00164723	0.410094	5.13e-06
ENSMUSG00000007338	Mrpl49	19	6053629	6057751	4122	-0.747327	3.13e-12	-0.497332	1.26e-05	0.0730576	0.630035	0.317797	0.010935
ENSMUSG00000030847	Bag3	7	128523615	128546981	23366	0.481272	3.31e-12	0.36707	8.31e-06	0.515393	5.08e-10	0.409381	7.04e-10
ENSMUSG00000061353	Cxcl12	6	117168534	117181367	12833	-0.459037	3.58e-12	0.920924	7.89e-19	-1.63683	6.73e-72	-0.253808	0.0022719
ENSMUSG00000030609	Aen	7	78895853	78911209	15356	0.643819	3.71e-12	0.221766	0.105342	0.40637	0.000428841	-0.000985977	0.996337
ENSMUSG00000029249	Rest	5	77265490	77286432	20942	0.420463	3.8e-12	0.406861	2.5e-05	0.100757	0.399703	0.098029	0.215286
ENSMUSG00000090673	Gm340	19	41582369	41586536	4167	0.888924	3.81e-12	0.571985	9.83e-05	0.59331	0.00020066	0.295622	0.0214113
ENSMUSG00000036792	Mbd5	2	48949507	49325405	375898	0.626129	3.87e-12	0.774359	1.3e-10	-0.172156	0.284478	-0.0117194	0.940764
ENSMUSG00000031284	Pak3	X	143518590	143797796	279206	0.611207	3.98e-12	0.414207	5.67e-06	0.450929	2.59e-05	0.263928	0.000687416
ENSMUSG00000046463	5930403N24Rik	10	37139401	37151315	11914	-1.03715	4.02e-12	0.356228	0.334832	-1.76126	5.04e-16	-0.394775	0.0795862
ENSMUSG00000018846	Pank3	11	35769483	35791285	21802	0.480237	4.12e-12	0.398007	3.52e-07	-0.398843	1.24e-05	-0.473398	7.23e-18
ENSMUSG00000027893	Ahcyl1	3	107663117	107696560	33443	0.360804	4.18e-12	0.276813	0.000571975	0.0355381	0.764814	-0.0390361	0.602666
ENSMUSG00000060935	Tmem263	10	85102626	85120618	17992	0.454167	4.22e-12	0.460684	9.78e-10	0.271336	0.0024988	0.286824	6.59e-07
ENSMUSG00000031907	Zfp90	8	106415326	106426598	11272	-0.678445	4.25e-12	-0.525951	4.61e-05	-0.381396	0.00124006	-0.224382	0.0921312
ENSMUSG00000026698	Pigc	1	161969185	161973435	4250	-0.681538	4.34e-12	-0.701859	3.64e-10	-0.0967519	0.509375	-0.11283	0.435465
ENSMUSG00000010097	Nxf1	19	8757072	8772475	15403	0.45737	4.55e-12	0.0554752	0.610916	0.395709	4.67e-06	0.00469615	0.965943
ENSMUSG00000013419	Zfp651	9	121759329	121771742	12413	-0.504312	4.72e-12	-0.0904744	0.495008	-0.526781	1.78e-09	-0.108684	0.308168
ENSMUSG00000095325	Zfp870	17	32879227	32886083	6856	-1.62336	5.25e-12	-1.31031	4.31e-06	-0.657562	0.00288094	-0.316971	0.348489
ENSMUSG00000005204	Senp3	11	69673114	69682084	8970	0.438616	5.27e-12	0.33995	1.6e-05	0.094827	0.364447	0.0057311	0.960782
ENSMUSG00000048707	Tprn	2	25262617	25269885	7268	-1.26235	5.29e-12	-1.1396	7.02e-08	-0.157185	0.500013	-0.0555427	0.882442
ENSMUSG00000031983	2310022B05Rik	8	124635755	124663369	27614	0.402125	5.67e-12	0.651286	2.77e-19	-0.325829	0.000102239	-0.0689474	0.314893
ENSMUSG00000059005	Hnrnpa3	2	75659260	75669407	10147	0.321389	5.75e-12	0.0869994	0.313561	0.188995	0.00769303	-0.0364618	0.609367
ENSMUSG00000055148	Klf2	8	72319032	72321656	2624	1.13653	5.8e-12	0.784234	0.00114481	-0.628288	0.00139813	-0.661786	0.0199066
ENSMUSG00000022744	Cldnd1	16	58727909	58734251	6342	0.539484	5.84e-12	0.397682	1.67e-05	0.0182339	0.899752	-0.112535	0.272602
ENSMUSG00000050199	Lgr4	2	109917646	110014257	96611	-0.400364	6.02e-12	-0.235117	0.0122279	-0.68522	2e-18	-0.514045	3.32e-16
ENSMUSG00000063488	Zkscan7	9	122885684	122898618	12934	-1.14281	6.06e-12	-0.791702	0.000113156	-0.114417	0.632533	0.196146	0.447237
ENSMUSG00000028556	Dock7	4	98936670	99120915	184245	0.332016	6.13e-12	0.212573	0.0252537	-0.0211116	0.879884	-0.131291	0.00893975
ENSMUSG00000000751	Rpa1	11	75298165	75348324	50159	0.450093	6.49e-12	-0.231158	0.0172257	0.867677	5.2e-28	0.196058	0.0131409
ENSMUSG00000022255	Mtdh	15	34082693	34142386	59693	0.388273	6.63e-12	0.359473	1.05e-07	-0.0394555	0.719711	-0.0596828	0.386493
ENSMUSG00000044068	Zrsr1	11	22973214	22976496	3282	-1.05525	7.08e-12	-0.26878	0.11215	0.0453089	0.841163	0.787572	3.14e-07
ENSMUSG00000027163	Commd9	2	101886246	101901646	15400	-0.880526	7.13e-12	-0.540433	0.000357736	-0.0661714	0.729061	0.258117	0.138581
ENSMUSG00000024083	Pja2	17	64281004	64331916	50912	0.333984	7.25e-12	0.362661	1.95e-05	-0.141639	0.159515	-0.104034	0.0416176
ENSMUSG00000024142	Mlst8	17	24473549	24479078	5529	-0.795597	7.37e-12	-0.543597	1.21e-06	0.140026	0.339304	0.386193	0.00164526
ENSMUSG00000027996	Sfrp2	3	83766320	83774316	7996	-0.5228	7.38e-12	1.35934	9.32e-28	-2.17847	4.02e-124	-0.256766	0.230322
ENSMUSG00000024587	Nars	18	64499664	64516557	16893	0.431419	7.79e-12	0.116531	0.262587	0.331788	2.29e-05	0.0265756	0.81858
ENSMUSG00000033739	Fkbpl	17	34644763	34646324	1561	-1.36871	8.01e-12	-0.749991	0.000430774	-0.0813925	0.764838	0.456683	0.0584244
ENSMUSG00000029502	Golga3	5	110176700	110226470	49770	0.382092	8.41e-12	0.236418	0.0133775	0.123532	0.256493	-0.0117027	0.908462
ENSMUSG00000029992	Gfpt1	6	87042845	87092197	49352	0.342713	8.51e-12	0.35427	2.94e-06	-0.0117512	0.926106	0.00879726	0.922757
ENSMUSG00000051323	Pcdh19	X	133582859	133688987	106128	0.336889	8.7e-12	0.291769	0.00943183	-1.10743	6.39e-38	-1.1397	2.78e-72
ENSMUSG00000007812	Zfp655	5	145231714	145247302	15588	0.592288	9.63e-12	0.676889	3.78e-16	-0.0751974	0.619502	0.0166847	0.889438
ENSMUSG00000041849	Card6	15	5095980	5108539	12559	-1.63608	9.85e-12	-1.43989	4.99e-09	0.0944497	0.751	0.190294	0.603996
ENSMUSG00000039041	Adrm1	2	180171484	180176286	4802	0.607225	9.99e-12	0.224749	0.0108163	0.838574	5.23e-17	0.468783	3.74e-12
ENSMUSG00000047013	Fbxo41	6	85469573	85502994	33421	-0.8489	1.04e-11	-0.278389	0.174205	-0.598751	4.48e-05	-0.0370411	0.888396
ENSMUSG00000054520	Sh3bp2	5	34525837	34563641	37804	-0.87502	1.05e-11	-0.0658132	0.791022	-0.60885	1.34e-05	0.185346	0.325975
ENSMUSG00000037573	Tob1	11	94211453	94215495	4042	-0.628749	1.06e-11	0.0529218	0.756979	-0.436015	4.06e-05	0.242594	0.0303749
ENSMUSG00000054967	Zfp647	15	76910850	76918010	7160	-1.81666	1.09e-11	-1.3619	1.07e-06	-0.428288	0.0815293	-0.0128718	0.979861
ENSMUSG00000024404	Riok3	18	12128849	12157367	28518	0.53229	1.19e-11	0.523893	4.83e-10	0.0505014	0.72306	0.051038	0.618107
ENSMUSG00000006906	Stambp	6	83543210	83572729	29519	0.586261	1.2e-11	0.403278	0.00120133	-0.144843	0.36312	-0.314598	0.000196083
ENSMUSG00000090919	Pabpc4l	3	46442196	46448219	6023	-1.99444	1.21e-11	-0.753884	0.0142401	-0.436282	0.127796	0.552434	0.0711471
ENSMUSG00000032640	Chsy1	7	66109514	66173798	64284	0.390995	1.25e-11	0.744341	6.15e-22	-0.506859	2.07e-09	-0.146205	0.0112348
ENSMUSG00000078908	Mon1b	8	113635586	113645179	9593	-0.831979	1.26e-11	-1.03353	2.51e-12	-0.208576	0.184706	-0.396627	0.0122734
ENSMUSG00000021831	Ero1l	14	45283091	45318572	35481	0.62912	1.31e-11	0.523375	6.2e-06	-0.359777	0.00521882	-0.451781	4.24e-07
ENSMUSG00000031762	Mt2	8	94172663	94173568	905	0.402036	1.33e-11	0.36832	7.48e-05	0.107523	0.363411	0.084773	0.248715
ENSMUSG00000029287	Tgfbr3	5	107106569	107289629	183060	0.381218	1.33e-11	0.309554	0.00112168	0.125406	0.252231	0.0639662	0.417777
ENSMUSG00000005442	Cic	7	25267703	25294159	26456	0.327841	1.35e-11	0.26255	0.00448654	0.000838295	0.995685	-0.0544966	0.446973
ENSMUSG00000027952	Pmvk	3	89454540	89469013	14473	0.610423	1.37e-11	0.317941	0.00821966	-0.519934	1.8e-06	-0.790501	2.77e-18
ENSMUSG00000030499	Kctd15	7	34639013	34656732	17719	0.542149	1.37e-11	0.916472	9.39e-17	-0.922188	1.61e-17	-0.533468	1.17e-10
ENSMUSG00000035799	Twist1	12	33957670	33959817	2147	0.593818	1.38e-11	0.900284	2.23e-22	0.125874	0.340123	0.438852	1.02e-07
ENSMUSG00000022791	Tnk2	16	32643873	32683493	39620	0.494313	1.43e-11	-0.0556097	0.648189	-0.0796555	0.504613	-0.616199	9.24e-20
ENSMUSG00000035104	Eva1a	6	82041042	82093099	52057	2.27823	1.46e-11	0.775206	0.112771	-0.195073	0.735061	-1.18645	5.44e-06
ENSMUSG00000068130	Zfp442	2	150407140	150451486	44346	-1.27259	1.46e-11	-0.995178	2.31e-06	-0.125113	0.603922	0.113578	0.730022
ENSMUSG00000068335	Dok1	6	83030933	83033471	2538	0.610935	1.48e-11	0.13339	0.216946	0.29102	0.0150899	-0.173646	0.0280765
ENSMUSG00000037104	Socs5	17	87107678	87137583	29905	0.365575	1.5e-11	0.478782	1.82e-09	-0.0459854	0.661691	0.0764428	0.344758
ENSMUSG00000035245	Eogt	6	97110023	97149182	39159	0.838078	1.57e-11	0.304658	0.0644578	0.144664	0.478243	-0.361979	0.00413698
ENSMUSG00000031370	Zrsr2	X	163935442	163958661	23219	0.563246	1.6e-11	0.444515	3.95e-06	0.247336	0.0223882	0.138559	0.160056
ENSMUSG00000032413	Rasa2	9	96539299	96631617	92318	0.610323	1.69e-11	0.547144	3.34e-06	-0.29026	0.0294349	-0.338652	0.000215867
ENSMUSG00000069743	Zfp820	17	21816875	21845759	28884	-1.52685	1.74e-11	-0.885694	3.08e-05	0.29714	0.20889	0.802422	0.000470562
ENSMUSG00000028820	Sfpq	4	127021323	127037013	15690	0.359852	1.96e-11	-0.036773	0.760578	0.602279	9.25e-18	0.214664	0.000566267
ENSMUSG00000038963	Slco4a1	2	180456244	180474867	18623	3.11763	1.98e-11	0.432066	0.444332	1.00549	0.00894413	-0.605368	0.05065
ENSMUSG00000028540	Dph2	4	117888642	117892032	3390	-1.01988	1.98e-11	-1.32353	2.42e-18	0.246915	0.121614	-0.0567535	0.848545
ENSMUSG00000030342	Cd9	6	125460265	125494791	34526	0.464047	2.04e-11	0.17096	0.0521346	0.381924	1.36e-06	0.0974926	0.269556
ENSMUSG00000063800	Prpf38a	4	108563171	108579336	16165	0.531572	2.06e-11	0.636366	2.02e-09	-0.104518	0.492374	0.0122075	0.929719
ENSMUSG00000004895	Prcc	3	87858902	87885608	26706	-0.556748	2.09e-11	-0.452012	8.31e-06	0.0249833	0.86352	0.131358	0.273302
ENSMUSG00000050335	Lgals3	14	47367750	47386160	18410	0.386429	2.26e-11	0.016496	0.918919	0.445586	1.85e-07	0.086337	0.323105
ENSMUSG00000021770	Samd8	14	21750530	21798725	48195	0.565512	2.45e-11	0.527997	5.12e-06	-0.0251214	0.898201	-0.0497223	0.66947
ENSMUSG00000025041	Nt5c2	19	46886830	47015153	128323	0.508594	2.52e-11	0.38686	6.46e-05	0.00480405	0.977137	-0.105377	0.280769
ENSMUSG00000019143	Hars2	18	36783007	36792562	9555	-0.713613	2.53e-11	-0.630461	1.6e-07	0.111651	0.45758	0.190923	0.175521
ENSMUSG00000021771	Vdac2	14	21831268	21845879	14611	0.375512	2.54e-11	0.128382	0.169638	0.308529	9.22e-05	0.0709092	0.350514
ENSMUSG00000039910	Cited2	10	17723227	17725673	2446	0.477324	2.54e-11	-0.483961	3.91e-11	0.884317	9.35e-33	-0.065746	0.495335
ENSMUSG00000030019	Fbxl14	6	119479667	119482630	2963	-0.496001	2.54e-11	-0.202895	0.0538379	-0.29439	0.00160942	0.00275749	0.985308
ENSMUSG00000047583	Tyw3	3	154576430	154597104	20674	-1.08003	2.56e-11	-0.83954	7.33e-05	-0.707246	2.25e-05	-0.441441	0.0455375
ENSMUSG00000063273	Naa15	3	51415147	51476507	61360	0.444288	2.61e-11	0.0725588	0.507587	0.672795	6.87e-17	0.310627	9.46e-07
ENSMUSG00000028957	Per3	4	151003651	151044665	41014	-0.654408	2.61e-11	-0.333435	0.0453893	-0.673156	1.86e-07	-0.350529	0.00570117
ENSMUSG00000043017	Ptgir	7	16906489	16910905	4416	-1.64361	2.62e-11	-0.10368	0.840733	-1.42386	5.93e-09	0.0266841	0.956187
ENSMUSG00000030259	Rassf8	6	145746747	145821079	74332	0.472594	2.63e-11	0.922032	1.07e-20	-0.548579	1.81e-09	-0.0868562	0.431722
ENSMUSG00000058665	En1	1	120602417	120607992	5575	-0.664119	2.64e-11	0.0616808	0.713936	-0.0967262	0.479886	0.618026	5.49e-09
ENSMUSG00000053199	Arhgap20	9	51765336	51853856	88520	-0.751305	2.64e-11	0.112654	0.616726	-0.923794	1.15e-13	-0.0596632	0.788435
ENSMUSG00000089791	Gm3555	1	98457767	98459162	1395	1.86796	2.66e-11	1.09287	0.000125116	0.458207	0.265871	-0.177046	0.531069
ENSMUSG00000036615	Rfxap	3	54803114	54807791	4677	-1.08202	2.71e-11	-0.143384	0.511292	-0.198843	0.277724	0.686849	6.51e-05
ENSMUSG00000024317	Rnf138	18	21001340	21028223	26883	0.784173	2.73e-11	0.961662	1.99e-12	-0.107881	0.629373	0.0845423	0.552698
ENSMUSG00000019295	Tmem129	5	33653215	33658416	5201	-0.77981	2.8e-11	-0.63597	4.45e-07	0.0293457	0.876937	0.16902	0.299997
ENSMUSG00000062203	Gspt1	16	11219291	11254270	34979	0.391067	2.91e-11	0.085104	0.4382	0.464432	1.94e-10	0.167391	0.0212445
ENSMUSG00000023088	Abcc1	16	14361557	14475737	114180	0.45363	2.96e-11	-0.00728297	0.964907	0.547818	6.81e-09	0.098745	0.228476
ENSMUSG00000020038	Cry1	10	85131699	85185064	53365	0.722013	3.18e-11	0.83691	3.3e-11	-0.34457	0.0239429	-0.215496	0.0677455
ENSMUSG00000090086	AI480526	5	123133722	123141666	7944	-1.8167	3.18e-11	-2.1369	1.91e-26	0.758663	0.000113489	0.343515	0.297899
ENSMUSG00000029401	Rilpl2	5	124463264	124478366	15102	-0.671656	3.19e-11	-0.0686556	0.783717	-0.934807	6.95e-12	-0.334517	0.0098951
ENSMUSG00000026927	Sdccag3	2	26382801	26389316	6515	0.556747	3.24e-11	0.340226	0.000471959	0.114406	0.354519	-0.0905672	0.413271
ENSMUSG00000061436	Hipk2	6	38694389	38876165	181776	0.626606	3.38e-11	0.426368	0.261549	0.065096	0.891109	-0.0463429	0.733029
ENSMUSG00000053286	Trmt1l	1	151428541	151458161	29620	-0.584935	3.46e-11	-0.56496	1.29e-08	0.142863	0.219447	0.164174	0.156093
ENSMUSG00000024639	Gnaq	19	16132830	16387463	254633	0.39979	3.51e-11	0.320293	0.000825446	-0.1115	0.344185	-0.181169	0.00457784
ENSMUSG00000062519	Zfp398	6	47835660	47873537	37877	-0.994233	3.58e-11	-0.524483	0.00982863	0.0612576	0.83234	0.497676	0.00125282
ENSMUSG00000020132	Rab21	10	115289862	115315591	25729	0.487527	3.64e-11	0.459728	4.33e-08	0.008944	0.953113	-0.00951127	0.940567
ENSMUSG00000079658	Tceb1	1	16641724	16657042	15318	0.491168	3.7e-11	0.297764	0.0138546	0.0946497	0.542782	-0.0847017	0.356273
ENSMUSG00000058192	Zfp846	9	20581290	20605409	24119	-1.14133	3.71e-11	-1.10205	2.88e-09	-0.126092	0.563336	-0.0886811	0.779862
ENSMUSG00000043372	Hexim2	11	103132428	103139876	7448	-1.65757	3.77e-11	-1.79068	1.58e-12	0.0996128	0.739524	-0.0624541	0.893324
ENSMUSG00000017802	Fam134c	11	101096321	101119893	23572	-0.512788	3.88e-11	-0.377674	2.07e-05	0.16844	0.0923615	0.305497	0.000249514
ENSMUSG00000032300	1700017B05Rik	9	57253116	57262612	9496	-0.643783	3.93e-11	-0.241041	0.0568243	0.315073	0.00925855	0.711275	3.03e-14
ENSMUSG00000059555	Tor4a	2	25192965	25196886	3921	-0.896932	4.09e-11	-0.780174	4.78e-08	-0.0408198	0.847777	0.0706705	0.764114
ENSMUSG00000024754	Tmem2	19	21778341	21858327	79986	0.451245	4.55e-11	0.496508	1.18e-07	-0.0976967	0.460134	-0.04282	0.63519
ENSMUSG00000071654	Uqcc3	19	8880015	8880933	918	-0.739471	4.65e-11	-0.555933	5.08e-05	0.0439114	0.827084	0.221043	0.114596
ENSMUSG00000074480	Mex3a	3	88532394	88541396	9002	-0.506004	4.69e-11	-0.0869048	0.498925	-0.570795	5.31e-12	-0.144814	0.166146
ENSMUSG00000104394	Gm37254	1	187236456	187240357	3901	1.75242	4.76e-11	1.5305	5.88e-08	0.000764901	0.998924	-0.124513	0.673767
ENSMUSG00000007950	Abhd8	8	71456704	71463655	6951	-0.54227	4.81e-11	-0.103332	0.406211	-0.407193	6.78e-05	0.0343772	0.788252
ENSMUSG00000021759	Plpp1	13	112800893	112867881	66988	0.461296	5.05e-11	0.795808	2.82e-17	-0.975353	3.7e-26	-0.629322	7.64e-19
ENSMUSG00000042997	Nhlrc3	3	53448582	53463332	14750	-0.739881	5.23e-11	-0.437462	0.000224966	0.452142	0.000126494	0.740649	1.76e-11
ENSMUSG00000026470	Stx6	1	155158714	155208256	49542	0.435814	5.34e-11	0.578024	4.32e-11	-0.495321	4.55e-08	-0.343127	3.49e-07
ENSMUSG00000063275	Hacd1	2	13850281	14056135	205854	0.76781	5.36e-11	0.376032	0.0530507	-0.108838	0.610477	-0.461681	0.00122817
ENSMUSG00000020484	Xbp1	11	5520658	5525893	5235	0.448435	5.41e-11	0.57206	1.97e-11	-0.246287	0.0121095	-0.113427	0.15831
ENSMUSG00000095432	Zfp748	13	67538640	67553138	14498	-0.980337	5.42e-11	-0.654246	2.28e-05	-0.17124	0.339341	0.143322	0.522254
ENSMUSG00000054408	Spcs3	8	54520432	54529998	9566	0.470562	5.55e-11	0.40489	1.61e-06	0.235654	0.0148844	0.1791	0.0172142
ENSMUSG00000037003	Tns2	15	102102987	102116401	13414	-0.378427	5.69e-11	-0.0721468	0.625791	-1.17782	1.96e-44	-0.86434	3.24e-36
ENSMUSG00000022048	Dpysl2	14	66802863	66868688	65825	-0.489308	5.83e-11	-0.722933	2.13e-16	-0.444633	3.32e-09	-0.662571	2.93e-14
ENSMUSG00000037568	Vash2	1	190947645	190979296	31651	-0.504137	5.97e-11	-0.402772	0.000313688	-0.497076	1.46e-07	-0.38735	3.68e-05
ENSMUSG00000051341	Zfp52	17	21555045	21562066	7021	-1.39476	6.16e-11	-1.11871	6.6e-09	0.242459	0.25396	0.437913	0.0873066
ENSMUSG00000027177	Hipk3	2	104426480	104494446	67966	0.441007	6.23e-11	0.613927	1.57e-11	-0.525829	5.6e-08	-0.344755	1.16e-08
ENSMUSG00000004568	Arhgef18	8	3393005	3456601	63596	-0.532494	6.3e-11	-0.505058	1.46e-06	0.101671	0.454981	0.13082	0.208463
ENSMUSG00000021171	Esyt2	12	116281221	116373096	91875	0.405577	6.32e-11	0.54031	1.82e-09	-0.666055	4.58e-13	-0.523918	7.74e-22
ENSMUSG00000043290	Zfp784	7	5034438	5038446	4008	-1.29308	6.47e-11	-1.06789	1.92e-06	-0.308908	0.152464	-0.0970831	0.787453
ENSMUSG00000008035	Mid1ip1	X	10715012	10719690	4678	0.83586	6.61e-11	0.601629	0.000227973	-0.0956133	0.67937	-0.301191	0.0325545
ENSMUSG00000031832	Taf1c	8	119597870	119605222	7352	-1.04235	6.68e-11	-1.17641	2.46e-14	0.221155	0.220852	0.079388	0.771734
ENSMUSG00000039713	Plekhg5	4	152072497	152115400	42903	-0.521014	6.69e-11	-0.296628	0.00865942	-0.634895	8.17e-12	-0.401961	1.86e-05
ENSMUSG00000045237	1110012L19Rik	X	70385876	70389417	3541	-0.832682	6.83e-11	-0.350883	0.0213926	-0.186068	0.252961	0.282403	0.0708052
ENSMUSG00000039759	Thap3	4	151982638	151988997	6359	-1.02653	6.86e-11	-0.789043	1.25e-05	0.136314	0.500841	0.332366	0.112899
ENSMUSG00000103046	Gm37309	1	38992677	38994316	1639	1.63971	7.18e-11	0.529385	0.0895116	0.459676	0.207924	-0.505581	0.0217096
ENSMUSG00000035629	Rubcn	16	32821702	32877766	56064	-0.485146	7.38e-11	-0.555414	2.84e-08	-0.136322	0.245688	-0.20141	0.0275768
ENSMUSG00000001300	Efnb2	8	8617433	8661242	43809	0.601457	7.49e-11	0.338101	0.0154274	-0.63152	1.4e-06	-0.879268	3.37e-25
ENSMUSG00000028580	Pum1	4	130663320	130781564	118244	-0.44421	7.5e-11	-0.695484	1.11e-10	0.045835	0.779665	-0.203301	0.00758217
ENSMUSG00000038774	Ascc3	10	50592668	50851202	258534	0.415641	7.66e-11	0.130127	0.291154	0.341615	0.00108289	0.0681169	0.383281
ENSMUSG00000051236	Msrb3	10	120781095	120899101	118006	0.388832	7.78e-11	0.512526	4.27e-10	-0.623807	9.11e-14	-0.49165	3.7e-18
ENSMUSG00000004789	Dlst	12	85110832	85134091	23259	0.37475	7.9e-11	0.134209	0.119352	0.439161	3.22e-09	0.207688	0.000441497
ENSMUSG00000027342	Pcna	2	132249161	132253314	4153	0.509043	7.93e-11	-0.23214	0.0617167	0.847167	2.15e-16	0.120363	0.23665
ENSMUSG00000028864	Hgf	5	16553494	16620152	66658	0.452876	7.95e-11	-0.0939932	0.349248	1.29019	5.14e-65	0.750808	8.24e-34
ENSMUSG00000049643	2310022A10Rik	7	27553232	27582099	28867	-0.819272	8.11e-11	-0.537506	0.000105573	-0.0469701	0.810819	0.225324	0.172563
ENSMUSG00000040746	Rnf167	11	70647234	70651421	4187	-0.518468	8.29e-11	-0.253792	0.0236459	-0.0766868	0.562895	0.188631	0.0604029
ENSMUSG00000027860	Vangl1	3	102153582	102204693	51111	-0.521091	8.41e-11	-0.94551	3.01e-21	0.440485	3.48e-05	0.020036	0.889391
ENSMUSG00000074166	AW146154	7	41478873	41499890	21017	-1.21532	8.48e-11	-0.658253	0.00526631	-0.522913	0.00780569	0.00595043	0.987879
ENSMUSG00000001995	Sipa1l2	8	125418062	125569808	151746	0.414996	8.52e-11	0.217138	0.0291974	0.54168	5.89e-09	0.35617	2.53e-10
ENSMUSG00000060510	Zfp266	9	20495067	20521417	26350	-0.476247	8.58e-11	-0.276089	0.000776889	-0.232066	0.015403	-0.0271382	0.801369
ENSMUSG00000002748	Baz1b	5	135187263	135246129	58866	-0.348399	8.61e-11	-0.665091	1.86e-18	0.397192	6.13e-07	0.086728	0.182147
ENSMUSG00000038888	Ctu1	7	43672015	43678298	6283	-1.13661	8.94e-11	-0.732196	2.01e-05	-0.211116	0.28649	0.173691	0.485448
ENSMUSG00000027201	Myef2	2	125084627	125123661	39034	0.464538	9.96e-11	0.239785	0.00574699	0.360709	8.39e-05	0.146369	0.0427398
ENSMUSG00000012296	Tjap1	17	46257850	46283026	25176	0.561048	1.01e-10	0.309835	0.00157606	0.349082	0.00149232	0.109503	0.255409
ENSMUSG00000049823	Zbtb12	17	34879482	34896867	17385	-0.845021	1.02e-10	-0.526533	0.000161979	-0.311138	0.0265265	0.00802457	0.976268
ENSMUSG00000034686	Prr7	13	55464266	55473155	8889	1.29038	1.03e-10	1.3596	9.42e-09	-0.449487	0.160987	-0.339287	0.079077
ENSMUSG00000052688	Rab7b	1	131688694	131715439	26745	-0.701095	1.03e-10	-0.285551	0.0737466	-0.415255	0.00115059	-0.00204938	0.994317
ENSMUSG00000022855	Senp2	16	22009483	22049269	39786	0.466288	1.09e-10	0.327703	0.00045441	-0.0401001	0.78274	-0.168142	0.0274025
ENSMUSG00000074934	Grem1	2	113746163	113758646	12483	1.63411	1.11e-10	0.654678	0.00107969	2.27141	1.19e-25	1.26695	6.86e-13
ENSMUSG00000053716	Dusp7	9	106368631	106375724	7093	-0.534058	1.11e-10	0.0806726	0.569576	-0.256696	0.0187861	0.357217	3.66e-05
ENSMUSG00000050973	Gdpgp1	7	80232864	80242061	9197	-1.69266	1.11e-10	-1.31648	7.85e-09	0.214448	0.401025	0.448554	0.140032
ENSMUSG00000025223	Ldb1	19	46032592	46045214	12622	-0.423811	1.12e-10	-0.297284	7.05e-05	0.0775474	0.468639	0.209565	0.000981663
ENSMUSG00000022378	Fam49b	15	63929096	64060448	131352	0.531074	1.12e-10	0.435215	6.21e-06	0.194342	0.103242	0.108822	0.252397
ENSMUSG00000021712	Trim23	13	104178796	104203372	24576	-0.692527	1.14e-10	-0.243872	0.0601091	-0.259907	0.036582	0.186454	0.167113
ENSMUSG00000086841	2410006H16Rik	11	62602876	62604807	1931	-0.446695	1.15e-10	0.0718	0.845796	-0.238838	0.402402	0.266902	0.000343817
ENSMUSG00000104621	Gm43185	3	152250028	152252803	2775	2.44537	1.16e-10	1.19985	0.0076412	-0.187103	0.740882	-0.970694	0.000350304
ENSMUSG00000039294	BC017643	11	121222587	121229322	6735	-0.577568	1.2e-10	-0.379159	0.00289638	-0.753855	1.79e-13	-0.543485	3.19e-07
ENSMUSG00000032594	Ip6k1	9	108002500	108048782	46282	-0.372169	1.23e-10	-0.202816	0.00964094	0.00200682	0.988611	0.176635	0.00519412
ENSMUSG00000035274	Tpbg	9	85842379	85847040	4661	0.385915	1.24e-10	0.570293	2.48e-13	-0.468567	4.18e-09	-0.274801	1.39e-05
ENSMUSG00000061778	Mospd2	X	164936168	164980375	44207	0.641197	1.24e-10	0.427166	3.04e-05	-0.080313	0.635507	-0.282667	0.00111891
ENSMUSG00000024238	Zeb1	18	5591859	5775467	183608	0.483827	1.28e-10	0.444433	2.02e-06	-0.19537	0.111864	-0.226774	0.000104037
ENSMUSG00000047388	Atmin	8	116943392	116960445	17053	-0.649479	1.34e-10	-0.438471	0.000104358	0.145519	0.297995	0.353626	0.000895085
ENSMUSG00000025737	Wdr24	17	25823626	25828730	5104	-0.649383	1.37e-10	-0.715924	3.74e-09	0.0221667	0.897118	-0.0433166	0.829199
ENSMUSG00000004054	Map3k11	19	5689130	5702862	13732	0.582834	1.42e-10	0.538921	4.89e-08	0.231357	0.0621515	0.197964	0.031882
ENSMUSG00000021244	Ylpm1	12	84996320	85070515	74195	0.41955	1.44e-10	0.197703	0.0572384	0.144099	0.215431	-0.0671932	0.411363
ENSMUSG00000047712	Ust	10	8204752	8518825	314073	0.53303	1.45e-10	0.585599	1.27e-06	-0.236321	0.0973786	-0.170484	0.062975
ENSMUSG00000015839	Nfe2l2	2	75675512	75704641	29129	0.377592	1.48e-10	0.271744	0.000177052	0.461219	3.83e-10	0.363655	3.83e-11
ENSMUSG00000041238	Rbbp8	18	11633275	11743207	109932	0.837662	1.55e-10	0.115907	0.514583	0.905631	2.23e-11	0.198639	0.165362
ENSMUSG00000030042	Pole4	6	82618991	82705365	86374	0.543515	1.56e-10	0.258526	0.0192528	0.133811	0.341584	-0.138642	0.117882
ENSMUSG00000032966	Fkbp1a	2	151542482	151561692	19210	0.3434	1.57e-10	0.264155	0.0071886	-0.163549	0.130992	-0.234235	9.36e-06
ENSMUSG00000097820	E530011L22Rik	9	121754661	121759943	5282	-0.934115	1.63e-10	-0.351711	0.09419	-0.97934	6.22e-11	-0.379837	0.0466446
ENSMUSG00000071661	Zbtb3	19	8802529	8804854	2325	-1.55609	1.66e-10	-1.44243	1.14e-06	-0.506772	0.0426501	-0.362607	0.274271
ENSMUSG00000055053	Nfic	10	81396185	81431005	34820	-0.443219	1.69e-10	-0.192816	0.0917489	0.00982956	0.951942	0.263051	0.000248262
ENSMUSG00000034928	Rnf44	13	54679398	54693907	14509	0.455617	1.74e-10	0.186641	0.0499482	0.373382	4.64e-05	0.114358	0.156022
ENSMUSG00000006373	Pgrmc1	X	36598205	36606079	7874	0.397508	1.74e-10	0.401108	3.49e-06	0.038944	0.77043	0.0520909	0.536989
ENSMUSG00000037253	Mex3c	18	73573043	73592575	19532	0.434621	1.8e-10	0.627916	5.17e-13	-0.445759	6.74e-07	-0.242243	0.000869324
ENSMUSG00000035640	Cbarp	10	80130450	80140835	10385	0.8046	1.8e-10	0.922396	6.89e-14	-0.424584	0.00231327	-0.28981	0.0349861
ENSMUSG00000026321	Tnfrsf11a	1	105780717	105847981	67264	1.46019	1.81e-10	0.66692	0.03965	-0.250695	0.544248	-0.926267	2.61e-06
ENSMUSG00000040177	2310057M21Rik	7	131338219	131362759	24540	0.962381	1.83e-10	0.71387	3.36e-07	0.237075	0.235246	0.00364341	0.988131
ENSMUSG00000033902	Mapkbp1	2	119972698	120027408	54710	0.550671	1.85e-10	0.451753	0.000176771	-0.250894	0.0573364	-0.335204	0.000214457
ENSMUSG00000001891	Ugp2	11	21321137	21371201	50064	0.439489	1.85e-10	0.225518	0.0155812	0.10202	0.399336	-0.101813	0.163658
ENSMUSG00000062488	Ifit3b	19	34607969	34613401	5432	-2.08056	1.88e-10	-1.05446	0.0147522	-1.01018	0.00155894	-0.160847	0.696242
ENSMUSG00000018537	Pcgf2	11	97688822	97700497	11675	-0.555648	1.9e-10	-0.355528	0.00221477	-0.334661	0.00136516	-0.129706	0.30988
ENSMUSG00000028629	Exo5	4	120921195	120925017	3822	-0.605155	1.91e-10	-0.457628	3.93e-06	0.201026	0.0709328	0.346993	0.000732773
ENSMUSG00000027597	Ahcy	2	155059309	155074497	15188	0.437407	2.01e-10	-0.185581	0.100776	-0.131432	0.262179	-0.740337	1.92e-26
ENSMUSG00000019773	Fbxo5	10	5799159	5805600	6441	-0.97289	2.01e-10	-1.58952	9.06e-33	1.12713	6.63e-23	0.471506	0.0102892
ENSMUSG00000044876	Zfp444	7	6172225	6193811	21586	-0.759845	2.01e-10	-0.51842	0.000295635	-0.139203	0.364498	0.0976413	0.625825
ENSMUSG00000026491	Ahctf1	1	179744893	179803680	58787	0.397089	2.09e-10	0.132062	0.186279	0.458153	5.45e-08	0.203047	0.00142737
ENSMUSG00000044600	Smim7	8	72565187	72571088	5901	0.420864	2.1e-10	0.593683	2.31e-11	-0.408457	1.96e-05	-0.226187	0.000776723
ENSMUSG00000021936	Mapk8	14	33377897	33447158	69261	0.654658	2.27e-10	0.554789	1.76e-06	0.327457	0.0178594	0.24026	0.0186098
ENSMUSG00000018565	Elp5	11	69968221	69982517	14296	0.488361	2.3e-10	0.483848	2.79e-05	-0.298144	0.0166928	-0.289747	0.000292664
ENSMUSG00000027176	Cstf3	2	104590522	104665429	74907	0.55838	2.38e-10	0.141366	0.269777	0.328804	0.00258171	-0.0753425	0.544015
ENSMUSG00000042115	Klhdc8a	1	132298625	132307357	8732	0.7054	2.45e-10	0.23331	0.159544	-0.1992	0.230581	-0.642726	1.04e-08
ENSMUSG00000093738	AI606473	3	154330820	154334254	3434	-0.995622	2.46e-10	0.407315	0.162394	-1.53205	1.34e-14	-0.157228	0.533029
ENSMUSG00000017615	Tnfaip1	11	78522849	78536332	13483	0.383621	2.53e-10	0.312195	0.000445426	-0.229822	0.0152539	-0.291373	1.51e-06
ENSMUSG00000034800	Zfp661	2	127574661	127587094	12433	-1.4703	2.53e-10	-0.963968	0.00010546	-0.319261	0.193357	0.126542	0.734511
ENSMUSG00000022094	Slc39a14	14	70303468	70351425	47957	0.527647	2.63e-10	0.242249	0.034155	0.121565	0.357822	-0.150545	0.131457
ENSMUSG00000031555	Adam9	8	24949610	25016927	67317	0.337999	2.67e-10	0.0195493	0.876677	0.11486	0.185507	-0.194015	0.0012162
ENSMUSG00000031824	6430548M08Rik	8	120114151	120165306	51155	-0.563568	2.69e-10	0.22538	0.140638	-1.16314	2.93e-28	-0.365961	0.00121977
ENSMUSG00000030096	Slc6a6	6	91684052	91759066	75014	0.386747	2.77e-10	-0.43775	0.000160028	0.598283	3.07e-08	-0.212509	0.00176135
ENSMUSG00000074781	Ube2n	10	95515161	95545658	30497	0.39818	2.83e-10	0.703555	2.3e-14	-1.05686	4.26e-33	-0.741305	1.33e-31
ENSMUSG00000033751	Gadd45gip1	8	84831521	84835482	3961	-0.717203	2.84e-10	-0.434646	0.00217424	0.129623	0.452582	0.402364	0.00114742
ENSMUSG00000049728	Zfp668	7	127863046	127876828	13782	-0.835485	2.85e-10	-0.77413	9.05e-08	-0.0183016	0.936214	0.0390588	0.871979
ENSMUSG00000020137	Thap2	10	115369965	115384435	14470	-0.841238	3.13e-10	-0.806012	3.43e-08	-0.0242248	0.907599	0.00735996	0.979818
ENSMUSG00000066152	Slc31a2	4	62262561	62298411	35850	-0.799005	3.14e-10	-0.531436	0.00311852	-0.605592	4.3e-05	-0.334362	0.0481896
ENSMUSG00000028465	Tln1	4	43531518	43562691	31173	0.301297	3.25e-10	-0.0508062	0.708661	0.0745722	0.539075	-0.268474	2.43e-09
ENSMUSG00000042197	Zfp451	1	33761544	33814595	53051	0.39641	3.34e-10	0.340018	3.21e-05	0.0417492	0.73209	-0.00522202	0.965502
ENSMUSG00000032220	Myo1e	9	70207349	70399766	192417	0.491521	3.41e-10	-0.159603	0.184419	0.582109	4.43e-09	-0.0556285	0.621658
ENSMUSG00000032202	Rab27a	9	73044853	73097629	52776	1.51769	3.42e-10	0.571736	0.0669999	-0.0389891	0.936161	-0.863794	1.92e-05
ENSMUSG00000021193	Pitrm1	13	6548156	6580139	31983	0.387043	3.49e-10	0.052963	0.634241	0.365485	4.52e-06	0.0409332	0.642535
ENSMUSG00000022451	Twf1	15	94577950	94589889	11939	0.395358	3.58e-10	0.244513	0.0030829	0.185656	0.0426241	0.0441188	0.613312
ENSMUSG00000043872	Zmym1	4	127047093	127061152	14059	-0.877268	3.63e-10	-0.903977	5.06e-15	0.482551	4.62e-05	0.44141	0.0040029
ENSMUSG00000109946	D2Bwg1423e	2	27442323	27444221	1898	-0.956462	3.63e-10	-0.286638	0.172335	-0.608895	0.000154302	0.0477242	0.868964
ENSMUSG00000087141	Plcxd2	16	45959262	46010218	50956	0.967619	3.68e-10	1.14769	1.41e-07	-0.770597	0.00133962	-0.563358	8.99e-05
ENSMUSG00000014444	Piezo1	8	122481697	122551329	69632	0.430526	3.74e-10	-0.289057	0.00499517	0.171604	0.136037	-0.535508	1.22e-17
ENSMUSG00000058331	Zfp85	13	67747799	67755228	7429	-2.037	3.93e-10	-1.68647	3.01e-09	0.153793	0.643445	0.28683	0.440189
ENSMUSG00000021477	Ctsl	13	64363213	64370306	7093	0.34743	3.97e-10	-0.310522	0.000359007	0.593657	8.09e-16	-0.0546112	0.543098
ENSMUSG00000061613	U2af1	17	31647081	31658754	11673	0.501639	4.18e-10	0.243646	0.0281401	0.226216	0.0660141	-0.0195281	0.876593
ENSMUSG00000044285	Gm1821	14	46084125	46084815	690	-0.590781	4.21e-10	-0.0118724	0.962014	-0.190877	0.197924	0.377515	0.00186913
ENSMUSG00000030180	Kdm5a	6	120364123	120444574	80451	0.391147	4.28e-10	0.311878	0.00209652	0.355667	0.000555802	0.288613	2.92e-07
ENSMUSG00000074793	Hspa12b	2	131127279	131146321	19042	-0.569201	4.4e-10	-0.14275	0.313222	-0.689975	6.05e-11	-0.258842	0.0150763
ENSMUSG00000062743	Zfp677	17	21383747	21399265	15518	-1.81322	4.46e-10	-1.35564	2.53e-05	-0.232259	0.472649	0.0777057	0.870014
ENSMUSG00000024384	Iws1	18	32067740	32104328	36588	0.536232	4.52e-10	0.336119	0.00497771	-0.0512629	0.769053	-0.237251	0.00794623
ENSMUSG00000017929	B4galt5	2	167298443	167349183	50740	0.432585	4.54e-10	1.02284	1.27e-29	-0.492804	1.6e-08	0.106686	0.277827
ENSMUSG00000025980	Hspd1	1	55077834	55088243	10409	0.282753	4.55e-10	-0.160165	0.102261	0.825794	2.46e-42	0.387809	3.93e-09
ENSMUSG00000046179	E2f8	7	48866428	48881596	15168	0.912205	4.57e-10	-0.3561	0.0261041	1.28109	3.27e-17	0.0427266	0.844667
ENSMUSG00000027544	Nfatc2	2	168476409	168601657	125248	2.37411	4.82e-10	0.406249	0.306012	1.29856	0.000467024	-0.381774	0.236856
ENSMUSG00000026643	Nmt2	2	3284211	3328877	44666	0.428846	4.83e-10	0.0679557	0.615572	-0.055806	0.671623	-0.403952	1.36e-08
ENSMUSG00000028521	Slc35d1	4	103170648	103215164	44516	0.704521	4.83e-10	0.430098	0.00118188	0.445402	0.00168357	0.185721	0.138289
ENSMUSG00000041774	Ydjc	16	17144620	17160701	16081	-0.962235	4.98e-10	-0.403339	0.113543	-0.540004	0.00780569	-0.0136421	0.967953
ENSMUSG00000039159	Ube2h	6	30211288	30304539	93251	0.353614	5.06e-10	0.56526	2.03e-14	-0.455104	4.35e-09	-0.235236	4.87e-05
ENSMUSG00000042594	Sh2b3	5	121815487	121837646	22159	0.396494	5.12e-10	0.609881	7.64e-12	-0.335134	0.000146571	-0.111047	0.197945
ENSMUSG00000039176	Polg	7	79446230	79466362	20132	0.538136	5.2e-10	0.285974	0.00150233	0.331333	0.000522132	0.0880289	0.425949
ENSMUSG00000023795	Pisd-ps2	17	3076577	3084183	7606	-0.748552	5.38e-10	-0.932653	1.54e-12	-0.0218297	0.912109	-0.197548	0.24975
ENSMUSG00000048874	Phf3	1	30802338	30873921	71583	-0.367441	5.58e-10	-0.412589	9.78e-05	0.208756	0.0683121	0.167881	0.0111494
ENSMUSG00000078812	Eif5a	11	69916713	69921958	5245	0.29102	5.7e-10	0.152869	0.082882	0.114546	0.210441	-0.0142747	0.866071
ENSMUSG00000027088	Phospho2	2	69789622	69800005	10383	-1.05435	5.72e-10	-0.706483	2.26e-06	0.176872	0.329231	0.490037	0.00845272
ENSMUSG00000021608	Lpcat1	13	73467196	73516422	49226	-0.626569	5.92e-10	-0.796495	6.25e-10	-0.676134	3.48e-09	-0.825441	6.02e-13
ENSMUSG00000039633	Lonrf1	8	36216063	36249516	33453	0.57636	5.94e-10	1.80702	6.1e-42	-1.47692	4.57e-28	-0.235747	0.0296397
ENSMUSG00000027465	Tbc1d20	2	152293827	152313996	20169	-0.380463	6e-10	-0.244861	0.00298942	-0.0532215	0.625026	0.0875265	0.28773
ENSMUSG00000072501	Phf20l1	15	66577571	66645255	67684	0.522378	6.06e-10	0.169721	0.150509	0.590972	6.72e-09	0.250038	0.0031926
ENSMUSG00000033458	Fan1	7	64346757	64374095	27338	-1.10385	6.08e-10	-0.900642	0.000185898	-0.484547	0.0234624	-0.290228	0.258511
ENSMUSG00000059772	Slx1b	7	126689467	126695784	6317	-1.36803	6.24e-10	-0.951849	8.48e-05	-0.273255	0.255789	0.0933516	0.810771
ENSMUSG00000061046	Haghl	17	25779842	25785673	5831	-0.617026	6.4e-10	-0.115321	0.418689	-0.10989	0.431301	0.387235	0.000276635
ENSMUSG00000051615	Rap2a	14	120478460	120507194	28734	-0.458345	6.6e-10	0.227404	0.00464852	-0.558489	2.04e-12	0.130613	0.118744
ENSMUSG00000004535	Tax1bp1	6	52713728	52766780	53052	0.39194	6.66e-10	0.325071	5.01e-06	0.386253	2.02e-06	0.328305	2.67e-10
ENSMUSG00000036873	2410004B18Rik	3	145938013	145944829	6816	0.777183	6.82e-10	0.490436	0.00130074	0.00623026	0.982637	-0.25887	0.0440123
ENSMUSG00000004846	Plod3	5	136987018	136996648	9630	0.466942	6.89e-10	0.199085	0.00806425	0.14156	0.13699	-0.116868	0.166349
ENSMUSG00000071660	Ttc9c	19	8809074	8819333	10259	-0.545086	6.94e-10	-0.572086	3.12e-11	0.274024	0.00613719	0.25039	0.00657858
ENSMUSG00000015755	Tab2	10	7905652	7956230	50578	0.477102	7.07e-10	0.310513	0.000745222	0.133495	0.288196	-0.0233233	0.820146
ENSMUSG00000003929	Zfp81	17	33329341	33358878	29537	-0.71743	7.17e-10	-0.590863	4.12e-07	-0.100988	0.5017	0.0285039	0.895867
ENSMUSG00000031381	Piga	X	164419786	164433916	14130	0.853622	7.32e-10	0.260293	0.187016	0.229364	0.259318	-0.329454	0.0292991
ENSMUSG00000061455	Stx17	4	48124914	48186507	61593	-0.561125	7.43e-10	-0.355984	0.0019	-0.0948607	0.498803	0.111366	0.386023
ENSMUSG00000031723	Txnl4b	8	109565891	109574051	8160	-1.27224	7.78e-10	-1.17534	6.25e-07	0.205235	0.454133	0.227326	0.443083
ENSMUSG00000056076	Eif3b	5	140419327	140443360	24033	0.337196	7.89e-10	0.0723924	0.406211	0.440149	8.57e-10	0.184541	0.000289363
ENSMUSG00000027184	Caprin1	2	103762940	103797649	34709	0.269899	8.18e-10	0.047041	0.614369	0.116956	0.121345	-0.097326	0.0565638
ENSMUSG00000033684	Qsox1	1	155776028	155812889	36861	0.385028	8.32e-10	0.337672	5.99e-06	-0.182228	0.0257687	-0.219967	0.00117779
ENSMUSG00000018761	Mpdu1	11	69656696	69662642	5946	0.580611	8.38e-10	0.416536	4.64e-05	-0.0241104	0.895269	-0.176317	0.0675874
ENSMUSG00000053929	Cyhr1	15	76643394	76660117	16723	-0.380755	8.49e-10	-0.0312599	0.803152	-0.0987491	0.311005	0.254885	0.000143758
ENSMUSG00000022329	Stk3	15	34875495	35155806	280311	0.470522	8.99e-10	1.03549	5.18e-34	-0.602958	5.83e-09	-0.0333003	0.71917
ENSMUSG00000034522	Zfp395	14	65358675	65398930	40255	-0.517726	9.11e-10	-0.105011	0.486237	-0.422032	1.34e-06	-0.00392245	0.984147
ENSMUSG00000057406	Whsc1	5	33820724	33897975	77251	0.394939	9.23e-10	-0.0557523	0.709376	0.240967	0.0200731	-0.197808	0.00687406
ENSMUSG00000037029	Zfp146	7	30161268	30169750	8482	-0.41567	9.37e-10	-0.280732	0.00102727	-0.0412112	0.72774	0.0982651	0.284164
ENSMUSG00000008393	Carhsp1	16	8658586	8672153	13567	-0.407447	9.43e-10	-0.0228951	0.880876	-0.29885	0.00127428	0.0890474	0.323748
ENSMUSG00000031532	Saraf	8	34154574	34170821	16247	0.424536	9.57e-10	0.479558	9e-10	-0.0923435	0.376782	-0.0286593	0.801666
ENSMUSG00000030446	Zfp273	13	67813739	67827002	13263	-2.39943	9.76e-10	-2.19065	6.22e-09	0.0285178	0.954513	-0.000736144	0.998826
ENSMUSG00000038236	Hoxa7	6	52214490	52221854	7364	-0.552816	9.88e-10	-0.390749	9.67e-05	0.00561812	0.973329	0.16949	0.140104
ENSMUSG00000042396	Rbm7	9	48488700	48495299	6599	0.533911	1.01e-09	0.315129	0.00358907	0.180869	0.172327	-0.0259256	0.842562
ENSMUSG00000021706	Zfyve16	13	92487107	92530868	43761	0.555403	1.04e-09	0.568272	2.98e-06	-0.0309398	0.877987	-0.00583749	0.972742
ENSMUSG00000039770	Ypel5	17	72836703	72851195	14492	0.455377	1.06e-09	0.310737	0.00107193	0.460939	1.06e-06	0.325736	8.35e-06
ENSMUSG00000021179	Nrde2	12	100125451	100159653	34202	-0.622975	1.07e-09	-0.694117	1.04e-10	0.151806	0.23699	0.0831983	0.597985
ENSMUSG00000036273	Lrrk2	15	91673174	91816120	142946	0.443379	1.16e-09	0.18115	0.107659	0.0312231	0.845137	-0.220207	0.00264094
ENSMUSG00000022305	Lrp12	15	39870602	39943994	73392	0.626032	1.17e-09	0.758204	6.27e-11	-0.265495	0.0799642	-0.12386	0.283879
ENSMUSG00000079108	Srp54b	12	55155103	55263020	107917	0.514118	1.18e-09	0.608649	1.81e-10	-0.260366	0.0220035	-0.155403	0.0953978
ENSMUSG00000033228	Scaf11	15	96411697	96460843	49146	0.387166	1.19e-09	0.199415	0.066595	0.257636	0.020247	0.081784	0.167653
ENSMUSG00000009293	Ube2g2	10	77622274	77645993	23719	0.553537	1.27e-09	0.511607	3.5e-08	0.237743	0.0398833	0.204404	0.0267489
ENSMUSG00000038525	Armc10	5	21645812	21662694	16882	-0.600306	1.29e-09	-0.193491	0.0876668	-0.315756	0.00723327	0.092675	0.443412
ENSMUSG00000033033	Calhm2	19	47105352	47138294	32942	-0.971823	1.29e-09	-0.525395	0.0169779	-0.480151	0.00481335	-0.0462735	0.891468
ENSMUSG00000029390	Tmed2	5	124540694	124550506	9812	0.33883	1.33e-09	0.445003	6.15e-11	-0.266246	0.00103773	-0.152599	0.00215593
ENSMUSG00000045374	Wdr81	11	75440943	75454717	13774	-0.559039	1.33e-09	-0.968041	9.24e-21	0.182822	0.163549	-0.219387	0.0313908
ENSMUSG00000063317	Usp31	7	121642020	121707253	65233	0.555559	1.37e-09	0.169924	0.234446	0.237686	0.0834885	-0.13275	0.222171
ENSMUSG00000074746	Pdzd8	19	59296083	59345780	49697	0.399527	1.44e-09	0.257697	0.00735321	0.080173	0.522393	-0.0515096	0.559219
ENSMUSG00000003382	Etv3	3	87525406	87540156	14750	0.521696	1.46e-09	0.522997	0.000100581	-0.246103	0.10871	-0.230633	0.0128431
ENSMUSG00000045482	Trrap	5	144767731	144859778	92047	0.308134	1.47e-09	-0.0496945	0.739734	0.153231	0.180387	-0.194566	0.000160735
ENSMUSG00000062014	Gmfb	14	46808148	46822242	14094	0.394175	1.48e-09	0.455544	3.68e-09	-0.0862923	0.424221	-0.0161679	0.882442
ENSMUSG00000038615	Nfe2l1	11	96817413	96829968	12555	0.316287	1.5e-09	0.413881	5.1e-10	-0.376331	1.62e-07	-0.270725	4.98e-08
ENSMUSG00000024335	Brd2	17	34112022	34122634	10612	0.279073	1.65e-09	0.14693	0.0460225	0.288095	2.3e-05	0.164745	0.000487965
ENSMUSG00000031609	Sap30	8	57482706	57487860	5154	-1.52554	1.65e-09	-0.723808	0.00421631	0.109519	0.730317	0.732692	0.00429163
ENSMUSG00000050953	Gja1	10	56377299	56390419	13120	0.711242	1.65e-09	-0.00299638	0.991105	0.490926	0.000399596	-0.200042	0.186072
ENSMUSG00000050555	Hyls1	9	35560819	35570398	9579	-1.17773	1.65e-09	-1.18994	4.82e-10	-0.0680069	0.795427	-0.0769075	0.826482
ENSMUSG00000026942	Traf2	2	25517981	25546940	28959	-0.66289	1.74e-09	-0.431195	0.00161042	-0.248916	0.0731015	-0.0171151	0.938377
ENSMUSG00000032727	Mier3	13	111686177	111718596	32419	0.615164	1.78e-09	0.997121	7.43e-20	-0.242213	0.128503	0.14619	0.109904
ENSMUSG00000005949	Ctns	11	73183595	73199042	15447	-0.617758	1.81e-09	-0.667586	2.33e-08	0.328289	0.00278	0.27131	0.0427214
ENSMUSG00000000776	Polr3d	14	70438747	70443471	4724	0.610696	1.83e-09	0.730059	1.08e-10	-0.0159802	0.936908	0.114826	0.350597
ENSMUSG00000096225	Lhx8	3	154306293	154330659	24366	-0.936757	1.83e-09	0.435162	0.079311	-1.51983	1.96e-18	-0.154895	0.53514
ENSMUSG00000048126	Col6a3	1	90765922	90843971	78049	0.261496	1.86e-09	-0.0132697	0.933694	-0.104212	0.376419	-0.371113	6.39e-17
ENSMUSG00000017677	Wsb1	11	79239371	79254671	15300	0.801108	1.9e-09	0.60903	5.81e-17	-0.221189	0.0151697	-0.411154	7.03e-08
ENSMUSG00000047428	Dlk2	17	46297420	46303271	5851	2.23142	1.9e-09	1.28032	0.000996504	0.299456	0.576426	-0.303527	0.339559
ENSMUSG00000018507	Trpv2	11	62574485	62600515	26030	1.76136	1.98e-09	1.03564	0.0176551	-0.867062	0.0377246	-1.32422	4.66e-08
ENSMUSG00000030870	Ubfd1	7	122067174	122082194	15020	-0.442437	1.98e-09	-0.387819	1.4e-05	-0.248066	0.00652471	-0.186588	0.0340513
ENSMUSG00000058761	Rnf169	7	99920253	99980448	60195	-0.634721	2.03e-09	-0.507024	2.68e-05	-0.276423	0.0293052	-0.143734	0.32036
ENSMUSG00000028613	Lrp8	4	107802260	107876840	74580	0.494574	2.07e-09	-0.179765	0.227397	-0.209216	0.123196	-0.865687	4.4e-26
ENSMUSG00000031021	Tmem9b	7	109735833	109752875	17042	0.591323	2.07e-09	0.915635	6.03e-15	-0.745347	2.21e-09	-0.408131	3.55e-05
ENSMUSG00000022075	Rhobtb2	14	69784989	69805530	20541	-0.857453	2.09e-09	-0.551486	7.97e-05	-0.00175408	0.994615	0.29384	0.0705645
ENSMUSG00000054604	Cggbp1	16	64851995	64859507	7512	0.475467	2.1e-09	0.35276	0.00011176	-0.0136105	0.934608	-0.126771	0.100793
ENSMUSG00000068264	Ap5s1	2	131207077	131213514	6437	-1.06067	2.1e-09	-0.509628	0.00970215	-0.201405	0.317322	0.311818	0.176103
ENSMUSG00000093904	Tomm20	8	126930666	126945844	15178	0.335697	2.16e-09	0.271337	0.00239651	0.213123	0.0255953	0.158817	0.0050558
ENSMUSG00000040272	Accs	2	93833466	93849943	16477	-0.795879	2.21e-09	-0.444425	0.0326854	-0.562372	0.000800372	-0.217367	0.269556
ENSMUSG00000097889	Gm26541	10	80681837	80687176	5339	2.15888	2.23e-09	1.88874	3.5e-06	-0.449673	0.357921	-0.518815	0.0703371
ENSMUSG00000057193	Slc44a2	9	21320697	21355028	34331	-0.354244	2.26e-09	-0.0475296	0.772722	-0.917499	3.23e-30	-0.600045	5.13e-14
ENSMUSG00000038604	Fam65a	8	105605254	105622219	16965	0.349238	2.29e-09	0.267276	0.00785209	-0.0617554	0.644016	-0.134013	0.0381322
ENSMUSG00000027882	Stxbp3	3	108793175	108840526	47351	0.498135	2.33e-09	0.335551	0.00133792	-0.173003	0.162383	-0.322953	8.63e-05
ENSMUSG00000028760	Eif4g3	4	137993021	138208508	215487	0.333705	2.39e-09	0.0362466	0.812523	0.146265	0.198962	-0.140872	0.0219152
ENSMUSG00000045466	Zfp956	6	47953389	47965300	11911	-1.25848	2.44e-09	-0.505301	0.0469366	-0.141437	0.586635	0.500269	0.0474263
ENSMUSG00000031885	Cbfb	8	105170673	105217989	47316	0.404198	2.45e-09	0.0896723	0.403166	0.468294	2.21e-09	0.162614	0.0339474
ENSMUSG00000022914	Brwd1	16	95992091	96082526	90435	0.394319	2.47e-09	0.191136	0.0912528	0.0157949	0.920614	-0.176532	0.0167896
ENSMUSG00000020260	Pofut2	10	77259299	77269586	10287	0.407279	2.54e-09	0.535957	8.05e-13	-0.589386	1.08e-13	-0.450838	4.53e-12
ENSMUSG00000020255	D10Wsu102e	10	83360220	83488505	128285	0.443316	2.61e-09	0.338847	0.00129357	0.674663	4.71e-15	0.574165	4.15e-12
ENSMUSG00000034575	Papd7	13	69497958	69534617	36659	0.51875	2.64e-09	0.401283	0.00142085	0.26273	0.039165	0.158878	0.152848
ENSMUSG00000045519	Zfp560	9	20345135	20385177	40042	-0.980923	2.65e-09	-0.657397	0.000455357	-0.238924	0.213751	0.0693909	0.817651
ENSMUSG00000025078	Nhlrc2	19	56548260	56598846	50586	0.53724	2.78e-09	0.390117	0.000495009	0.0667184	0.677152	-0.0684129	0.591129
ENSMUSG00000000094	Tbx4	11	85886421	85916097	29676	-1.23116	2.91e-09	-0.906079	7.45e-05	-0.337295	0.120981	-0.0333267	0.935457
ENSMUSG00000034538	Zfp418	7	7171329	7183562	12233	-1.67865	2.92e-09	-1.76962	6.83e-09	-0.174127	0.591301	-0.240144	0.530587
ENSMUSG00000070709	Zfp974	7	27907391	27929460	22069	-1.05215	2.95e-09	-0.823293	4.33e-06	-0.128985	0.579625	0.0864006	0.764433
ENSMUSG00000032115	Hyou1	9	44379489	44392369	12880	0.465592	2.97e-09	0.0890539	0.413263	0.347771	0.000280397	-0.0179235	0.884819
ENSMUSG00000026655	Fam107b	2	3613757	3782142	168385	0.512174	3.02e-09	0.890545	5.4e-18	-0.210528	0.105929	0.17675	0.0625658
ENSMUSG00000025373	Rnf41	10	128411615	128441438	29823	0.385594	3.02e-09	0.743353	1.34e-17	-0.457244	7.24e-07	-0.0909671	0.266257
ENSMUSG00000101188	Eif4a-ps4	1	60703931	60705149	1218	0.449296	3.09e-09	0.32391	0.0054297	0.237244	0.0498513	0.123922	0.186072
ENSMUSG00000002221	Paxip1	5	27740079	27791691	51612	0.476054	3.17e-09	-0.188688	0.0629231	0.668438	3.72e-13	0.0156987	0.908989
ENSMUSG00000033055	Ankrd54	15	79053093	79062893	9800	-0.687738	3.2e-09	-0.388822	0.00628978	0.0769522	0.648345	0.362987	0.00956546
ENSMUSG00000036499	Eea1	10	95940662	96045518	104856	0.469178	3.22e-09	0.229698	0.0302567	-0.0261909	0.864475	-0.25354	0.00221609
ENSMUSG00000044224	Dnajc21	15	10446755	10470516	23761	0.645457	3.22e-09	0.526175	4.47e-05	0.267286	0.070407	0.160938	0.217584
ENSMUSG00000046139	Patl1	19	11912398	11945096	32698	0.425535	3.25e-09	0.163853	0.198324	0.467112	6.93e-06	0.21747	0.00617657
ENSMUSG00000071302	2610044O15Rik8	8	129216353	129234406	18053	-0.698593	3.32e-09	-0.780408	6.99e-10	0.0656665	0.724608	-0.0139835	0.951399
ENSMUSG00000002346	Slc25a42	8	70184339	70212305	27966	-0.897823	3.33e-09	-0.331219	0.209908	-0.417348	0.0272835	0.115227	0.682273
ENSMUSG00000050910	Cdr2l	11	115381915	115396132	14217	-0.508142	3.42e-09	-0.290927	0.0053097	-0.0294079	0.84901	0.189657	0.0593913
ENSMUSG00000040618	Pck2	14	55540265	55550017	9752	-0.411858	3.45e-09	-0.200796	0.0362085	-0.0931339	0.401261	0.122111	0.158099
ENSMUSG00000038244	Mical2	7	112225855	112355194	129339	0.49537	3.5e-09	-0.123084	0.412516	0.275266	0.0104392	-0.325469	0.00121173
ENSMUSG00000022010	Tsc22d1	14	76414960	76507765	92805	0.354571	3.53e-09	0.0181778	0.898055	0.789758	1.35e-28	0.460472	1.36e-12
ENSMUSG00000034926	Dhcr24	4	106561037	106589113	28076	0.31403	3.67e-09	-0.00283985	0.982181	-0.67455	3.61e-19	-0.983848	4.09e-100
ENSMUSG00000031834	Pik3r2	8	70768175	70776713	8538	-0.304399	3.69e-09	0.0913664	0.340481	-0.49592	1.6e-12	-0.0948072	0.164665
ENSMUSG00000036864	Proser3	7	30539133	30552299	13166	-0.962584	3.74e-09	-1.02702	1.04e-09	0.060852	0.789717	-0.00866434	0.980032
ENSMUSG00000031812	Map1lc3b	8	121590360	121598760	8400	-0.353333	3.77e-09	-0.149689	0.104785	0.0828882	0.437326	0.291647	4.46e-07
ENSMUSG00000020859	Spag9	11	93996090	94126085	129995	0.332085	3.83e-09	0.343525	5.75e-06	-0.276131	0.000946369	-0.256769	1.96e-07
ENSMUSG00000028426	Rad23b	4	55350042	55392237	42195	0.311563	3.85e-09	0.115265	0.186561	0.260017	0.000350112	0.0725711	0.29582
ENSMUSG00000038271	Iffo1	6	125145240	125161782	16542	-0.642796	3.85e-09	-0.506775	0.000543047	-0.0643233	0.729147	0.0678594	0.723594
ENSMUSG00000051705	Senp8	9	59734258	59750710	16452	-1.28645	3.87e-09	-1.15843	5.21e-07	0.043294	0.893494	0.122248	0.727401
ENSMUSG00000028799	Zfp362	4	128773087	128806045	32958	-0.523682	3.92e-09	-0.485967	1.99e-05	-0.549848	5.84e-08	-0.50075	6.03e-07
ENSMUSG00000032754	Slc8b1	5	120511167	120534024	22857	-0.892662	3.92e-09	-0.79917	9.01e-08	0.0991206	0.625231	0.181729	0.38288
ENSMUSG00000045045	Lrfn4	19	4611784	4615667	3883	0.384945	3.98e-09	0.302718	0.000384466	0.142265	0.15412	0.0695627	0.42245
ENSMUSG00000045251	Zfp688	7	127418966	127422068	3102	-1.09123	3.98e-09	-0.770966	0.000154176	-0.25714	0.223394	0.0446683	0.900339
ENSMUSG00000051329	Nup160	2	90677214	90736328	59114	0.531173	4e-09	0.0659804	0.699952	0.586071	8.36e-07	0.135835	0.176152
ENSMUSG00000005481	Ddx39	8	83715176	83726892	11716	0.530481	4e-09	-0.0818061	0.572245	0.510107	8.97e-06	-0.0865223	0.397238
ENSMUSG00000003534	Ddr1	17	35681566	35704621	23055	0.460729	4.04e-09	0.843973	1.34e-30	-0.758846	6.9e-22	-0.36563	2.64e-06
ENSMUSG00000039308	Ndst2	14	20723738	20730327	6589	0.507126	4.19e-09	0.109877	0.413307	0.169198	0.180761	-0.214478	0.0200399
ENSMUSG00000032883	Acsl3	1	78657824	78707743	49919	0.368956	4.22e-09	0.040258	0.773584	-0.616062	5.63e-15	-0.929085	4.15e-44
ENSMUSG00000010755	Cars	7	143557229	143600090	42861	0.537038	4.32e-09	-0.277188	0.0553593	0.472278	3.78e-05	-0.32157	0.00479163
ENSMUSG00000028042	Zbtb7b	3	89377643	89394776	17133	0.49151	4.39e-09	0.859695	1.48e-17	-0.572922	1.23e-07	-0.195288	0.0323254
ENSMUSG00000030161	Gabarapl1	6	129533159	129542346	9187	-0.404916	4.42e-09	-0.215156	0.0127347	0.575414	7.63e-13	0.767869	1.27e-34
ENSMUSG00000024773	Atg2a	19	6241667	6262335	20668	-0.418992	4.47e-09	-0.41421	2.11e-06	0.221381	0.0220035	0.230316	0.00234293
ENSMUSG00000072762	4930522L14Rik	5	109735989	109751886	15897	-1.10433	4.5e-09	-0.682283	0.0035673	-0.118673	0.692522	0.250256	0.305148
ENSMUSG00000008489	Elavl2	4	91250762	91400785	150023	0.628555	4.58e-09	0.345794	0.0148614	-0.305879	0.042653	-0.569523	2.6e-08
ENSMUSG00000060671	Atp8b2	3	89939480	89963508	24028	0.286122	4.6e-09	0.318288	8.82e-06	-0.174695	0.0226241	-0.134074	0.0175227
ENSMUSG00000022863	Btg3	16	78359859	78377192	17333	1.12454	4.79e-09	1.136	1.53e-10	0.170944	0.57881	0.197549	0.309408
ENSMUSG00000033728	Lrrc14	15	76710622	76717699	7077	-0.568221	4.84e-09	-0.708186	2.33e-11	-0.017452	0.926013	-0.151645	0.176683
ENSMUSG00000030059	Tmf1	6	97152996	97179122	26126	0.413064	4.88e-09	0.451689	1.88e-07	-0.0777016	0.524276	-0.0292949	0.788484
ENSMUSG00000030268	Bcat1	6	144993834	145076184	82350	0.464652	4.89e-09	-0.68757	7.95e-09	0.984126	8.29e-30	-0.157184	0.232679
ENSMUSG00000031840	Rab3a	8	70754678	70758677	3999	-0.956881	5.08e-09	-0.610875	0.000345275	0.113798	0.592508	0.425739	0.0241363
ENSMUSG00000063605	Ccdc102a	8	94902868	94918098	15230	-0.406028	5.13e-09	-0.193169	0.0819298	-0.582614	1e-11	-0.362598	8.6e-06
ENSMUSG00000024359	Hspa9	18	34937413	34954357	16944	0.312936	5.2e-09	0.105829	0.187227	0.418165	1.65e-09	0.219768	1.22e-05
ENSMUSG00000024947	Men1	19	6334978	6340891	5913	-0.451081	5.23e-09	-0.449373	2.97e-07	-0.183158	0.0731993	-0.17494	0.0477792
ENSMUSG00000028669	Pithd1	4	135975459	135987264	11805	-0.790042	5.28e-09	-0.510388	0.000698343	-0.0588291	0.769026	0.209867	0.254738
ENSMUSG00000022043	Trim35	14	66297030	66311424	14394	-0.33119	5.38e-09	-0.115288	0.21354	-0.778662	8.7e-31	-0.554329	2.87e-20
ENSMUSG00000034259	Exosc4	15	76327396	76330677	3281	-0.72586	5.38e-09	-0.534676	0.000345491	0.219134	0.174608	0.394997	0.00536905
ENSMUSG00000029482	Aacs	5	125475813	125517410	41597	0.395129	5.41e-09	0.382072	1.45e-06	-0.906047	3.07e-28	-0.909933	3.12e-56
ENSMUSG00000067942	Zfp160	17	21008940	21028852	19912	0.566982	5.59e-09	0.234947	0.112844	0.128419	0.454304	-0.187069	0.0838622
ENSMUSG00000030298	Sec13	6	113728061	113740743	12682	0.417401	6.05e-09	0.144757	0.119595	0.464647	7.4e-07	0.203727	0.00039528
ENSMUSG00000023980	Taf8	17	47488049	47502287	14238	-0.758548	6.19e-09	-0.725321	2.61e-08	-0.136048	0.365636	-0.0963626	0.651558
ENSMUSG00000027712	Anxa5	3	36448922	36475894	26972	0.279823	6.26e-09	0.010044	0.936917	0.219467	0.00121148	-0.041638	0.628515
ENSMUSG00000048232	Fbxo10	4	45034246	45084604	50358	-0.568896	6.27e-09	-0.0494539	0.809911	-0.513471	1.05e-05	0.00545467	0.97936
ENSMUSG00000030201	Lrp6	6	134446475	134566965	120490	-0.369677	6.31e-09	-0.0197041	0.910487	-0.651008	6.8e-12	-0.29865	1.11e-05
ENSMUSG00000036390	Gadd45a	6	67035095	67037457	2362	1.27733	6.37e-09	0.314197	0.265711	0.816176	0.00133888	-0.0716832	0.816839
ENSMUSG00000031365	Zfp275	X	73342620	73359080	16460	0.443546	6.4e-09	0.334175	0.0011508	0.121047	0.371046	0.0223154	0.84627
ENSMUSG00000040502	March9	10	127055010	127060184	5174	-0.712533	6.41e-09	-0.214854	0.257907	-0.453675	0.00115958	0.0389154	0.872739
ENSMUSG00000106022	Gm42929	3	121428045	121429331	1286	2.09195	6.49e-09	1.23065	0.00402618	-0.204897	0.721123	-0.697481	0.0140456
ENSMUSG00000020409	Slu7	11	43433743	43447981	14238	-0.481712	7e-09	-0.315262	0.00144936	-0.0389117	0.784995	0.130531	0.222256
ENSMUSG00000027257	Pacsin3	2	91255953	91264679	8726	-0.514518	7.06e-09	-0.254891	0.053566	-0.562777	1.16e-07	-0.297096	0.00592763
ENSMUSG00000016831	Tox4	14	52279145	52296391	17246	0.465194	7.08e-09	0.417957	1.91e-06	0.204092	0.0468272	0.165093	0.0591704
ENSMUSG00000020570	Sypl	12	32953890	32979050	25160	0.41895	7.21e-09	0.19891	0.0384544	0.249748	0.0072579	0.0395016	0.720653
ENSMUSG00000033983	Coil	11	88970251	88991613	21362	-0.846753	7.3e-09	-0.773727	2.04e-06	-0.153981	0.413402	-0.0801777	0.751809
ENSMUSG00000030224	Strap	6	137735077	137751932	16855	0.348972	7.49e-09	0.272347	0.00173241	0.230189	0.0136108	0.163486	0.00595155
ENSMUSG00000034593	Myo5a	9	75071014	75223688	152674	0.381986	7.52e-09	0.0163137	0.92174	0.320154	0.00164011	-0.0344242	0.724083
ENSMUSG00000036202	Rif1	2	52072836	52122383	49547	0.410004	7.6e-09	-0.0272877	0.854863	0.333507	0.000464657	-0.0926772	0.291495
ENSMUSG00000027424	Mgme1	2	144270662	144281227	10565	-1.06144	7.79e-09	-0.825513	1.54e-06	0.371265	0.0335283	0.551419	0.00632819
ENSMUSG00000038422	Hdhd3	4	62499007	62503467	4460	-1.05823	7.97e-09	-0.787763	1.59e-05	0.100938	0.674931	0.334591	0.135113
ENSMUSG00000039275	Foxk2	11	121259989	121309896	49907	0.34661	8.16e-09	0.266748	0.00597712	-0.556633	5.38e-11	-0.625538	1.72e-23
ENSMUSG00000028057	Rit1	3	88716837	88731049	14212	-0.519917	8.29e-09	-0.554004	2.78e-05	-0.74567	8.85e-12	-0.765307	5.93e-13
ENSMUSG00000032475	Nck1	9	100492292	100546134	53842	-0.603055	8.29e-09	-0.174724	0.290415	-0.241427	0.0827442	0.181965	0.191154
ENSMUSG00000043702	Pde12	14	26659957	26669883	9926	0.669854	8.39e-09	0.426967	0.000865161	0.457351	0.00133136	0.227638	0.05065
ENSMUSG00000055652	Klhl25	7	75848309	75874131	25822	-0.782754	8.41e-09	-0.817004	1.32e-08	0.0571476	0.780563	0.0213328	0.93783
ENSMUSG00000029387	Gtf2h3	5	124579139	124597680	18541	-0.636192	8.46e-09	-0.38929	0.00131004	0.104792	0.492044	0.34649	0.00427509
ENSMUSG00000050737	Ptges	2	30889470	30929863	40393	0.361745	8.59e-09	0.632386	1.43e-18	0.243355	0.00298828	0.520647	9.91e-19
ENSMUSG00000025178	Pi4k2a	19	42090434	42122218	31784	0.420807	8.7e-09	0.134794	0.23476	0.108179	0.391982	-0.166977	0.0265272
ENSMUSG00000029203	Ube2k	5	65537232	65598988	61756	0.409809	8.7e-09	0.162123	0.0933659	0.351705	8.7e-05	0.113534	0.169259
ENSMUSG00000028953	Abcf2	5	24565344	24577467	12123	0.473543	8.77e-09	0.174898	0.0603486	0.554139	7.95e-09	0.266231	0.000163469
ENSMUSG00000036959	Bcorl1	X	48341357	48408049	66692	-0.56643	8.82e-09	-0.00244003	0.99234	-0.842326	3.97e-13	-0.273523	0.0316905
ENSMUSG00000103034	Gm8797	3	5750805	5751295	490	-0.733791	9.02e-09	-0.362579	0.0336219	0.0962646	0.636556	0.449016	0.00150856
ENSMUSG00000044968	Napepld	5	21662900	21701396	38496	-1.19388	9.02e-09	-0.723846	0.000269092	0.22151	0.328425	0.610742	0.00554354
ENSMUSG00000039725	Trp53rka	2	165490109	165493324	3215	-0.854602	9.08e-09	-0.230545	0.290102	-0.3187	0.0785173	0.281643	0.132729
ENSMUSG00000018841	Rad51d	11	82876433	82890614	14181	-0.819572	9.6e-09	-0.538679	0.000178857	-0.106196	0.582692	0.168506	0.371463
ENSMUSG00000003581	Rnf215	11	4135201	4141172	5971	-0.648384	9.63e-09	-0.285268	0.0302622	-0.260906	0.0464833	0.10156	0.533695
ENSMUSG00000092260	Zfp963	8	69741638	69749970	8332	-1.54736	9.83e-09	-1.02294	0.000521034	-0.208422	0.503874	0.189748	0.619212
ENSMUSG00000041769	Ppp2r2d	7	138846078	138883057	36979	0.515684	9.91e-09	0.564811	7.84e-07	-0.164194	0.26585	-0.103167	0.359465
ENSMUSG00000075227	Znhit2	19	6061191	6062472	1281	-0.7661	9.92e-09	-0.472963	0.000638958	-0.0197529	0.929823	0.266313	0.0769855
ENSMUSG00000037070	Rbmxl1	8	78505270	78508898	3628	0.450549	1.02e-08	0.117724	0.461007	0.322605	0.0115441	0.00404629	0.978365
ENSMUSG00000005505	Kbtbd4	2	90904739	90911626	6887	-0.712172	1.03e-08	-0.466934	0.000172801	-0.0054609	0.979784	0.236178	0.102845
ENSMUSG00000021254	Gpatch2l	12	86241889	86291414	49525	0.51992	1.04e-08	0.55148	1.36e-07	-0.275138	0.0276345	-0.23314	0.0105153
ENSMUSG00000033712	Ccar2	14	70138176	70153811	15635	-0.467495	1.04e-08	-0.531265	9.78e-09	0.24452	0.0200606	0.184893	0.0422137
ENSMUSG00000030759	Far1	7	113513833	113571511	57678	0.36029	1.05e-08	-0.00413758	0.976314	0.192944	0.0212049	-0.161083	0.0350529
ENSMUSG00000037580	Gch1	14	47153894	47189413	35519	2.53004	1.05e-08	0.917969	0.0417364	0.722952	0.0980112	-0.248879	0.504115
ENSMUSG00000020420	Zfp607a	7	27857526	27880825	23299	-1.3687	1.08e-08	-1.09926	1.57e-05	-0.15157	0.608514	0.0653005	0.879898
ENSMUSG00000017466	Timp2	11	118301068	118355740	54672	0.278826	1.09e-08	0.445878	2.86e-09	-0.503581	5.74e-11	-0.329405	4.29e-14
ENSMUSG00000019256	Ahr	12	35497973	35535038	37065	-0.852101	1.1e-08	-0.798915	8.17e-15	1.04559	1.13e-22	1.05945	2.68e-15
ENSMUSG00000032667	Pon2	6	5264146	5298455	34309	0.706484	1.12e-08	0.512405	0.000512039	-0.196061	0.282353	-0.367794	0.00390834
ENSMUSG00000045538	Ddx28	8	106009620	106011882	2262	-0.940726	1.14e-08	-0.807806	2.66e-07	0.36983	0.0276261	0.472596	0.00819774
ENSMUSG00000005267	Zfp287	11	62700355	62731905	31550	-1.02257	1.15e-08	-0.710942	0.000284159	-0.288039	0.128792	0.0106977	0.977618
ENSMUSG00000097272	Gm26649	1	64029462	64032927	3465	2.38419	1.2e-08	1.7173	5.35e-05	-0.133241	0.810819	-0.458393	0.149128
ENSMUSG00000036940	Kdm1a	4	136550539	136602723	52184	0.368742	1.2e-08	0.435041	2.95e-08	-0.183859	0.0423876	-0.108547	0.16209
ENSMUSG00000025940	Tmem70	1	16665206	16678275	13069	0.525324	1.23e-08	0.279096	0.0318019	-0.101482	0.51653	-0.330958	0.000792509
ENSMUSG00000049305	Ccdc71	9	108460526	108465938	5412	-0.581388	1.25e-08	-0.438019	0.000700134	-0.34638	0.00438972	-0.197074	0.144635
ENSMUSG00000042207	Kdm5b	1	134560170	134635285	75115	-0.330472	1.25e-08	-0.069277	0.591732	-0.227388	0.0232029	0.0376632	0.637335
ENSMUSG00000018931	Natd1	11	60902245	60914750	12505	-0.535937	1.29e-08	-0.219457	0.0778967	-0.15631	0.194388	0.160355	0.20489
ENSMUSG00000036819	Jmjd4	11	59450044	59458567	8523	-0.732469	1.29e-08	-0.515535	0.00202433	-0.348764	0.017446	-0.130219	0.535628
ENSMUSG00000028619	Tceanc2	4	107134154	107179116	44962	-0.678314	1.31e-08	-0.447633	0.00462716	-0.738283	2.44e-08	-0.494912	0.000339294
ENSMUSG00000028348	Murc	4	48663513	48673502	9989	1.71084	1.31e-08	0.963403	0.00214004	0.765774	0.0433852	0.200812	0.494394
ENSMUSG00000048351	Coa7	4	108328139	108341544	13405	-0.785209	1.31e-08	-0.598356	0.000261929	-0.110202	0.58746	0.0681699	0.774988
ENSMUSG00000002343	Armc6	8	70220171	70234466	14295	-0.6952	1.32e-08	-0.683981	2.6e-06	0.247475	0.122412	0.249173	0.0972128
ENSMUSG00000033161	Atp1a1	3	101576218	101604684	28466	0.329588	1.32e-08	0.20879	0.00313666	0.0544687	0.588067	-0.0577144	0.432193
ENSMUSG00000086825	Gm15675	1	130429780	130437191	7411	-1.2356	1.34e-08	-1.66282	7.29e-14	0.229843	0.362579	-0.190109	0.561446
ENSMUSG00000020744	Slc25a19	11	115614177	115628295	14118	-1.0974	1.36e-08	-1.10529	1.72e-10	0.296551	0.103858	0.258077	0.317915
ENSMUSG00000031986	Sprtn	8	124897885	124906161	8276	0.480812	1.37e-08	0.336796	0.000715751	0.19632	0.100119	0.062626	0.574915
ENSMUSG00000043614	Vps37d	5	135072899	135078266	5367	-1.0395	1.37e-08	-0.364763	0.14462	-0.769709	3.8e-05	-0.103202	0.734818
ENSMUSG00000037172	E330009J07Rik	6	40401374	40436135	34761	-0.877922	1.4e-08	-0.350056	0.0232838	0.110235	0.572308	0.608864	8.21e-05
ENSMUSG00000078768	Zfp566	7	30077336	30090527	13191	-1.75897	1.4e-08	-1.50407	3.37e-07	0.0757078	0.841007	0.186164	0.643933
ENSMUSG00000038848	Ythdf1	2	180904376	180920949	16573	0.402424	1.44e-08	0.299657	0.000648544	0.130386	0.237332	0.0368037	0.712684
ENSMUSG00000057706	Mex3b	7	82867332	82871515	4183	-1.07741	1.45e-08	0.237909	0.403655	-0.987013	3.15e-07	0.278495	0.256515
ENSMUSG00000053600	Zfp472	17	32965813	32979233	13420	-1.33282	1.54e-08	-0.900367	0.000117667	0.106355	0.729147	0.441712	0.0990314
ENSMUSG00000043079	Synpo	18	60593972	60660142	66170	-0.360269	1.55e-08	-0.501568	3.5e-07	-0.0519879	0.70553	-0.188521	0.012833
ENSMUSG00000000605	Clcn4	7	7282308	7300851	18543	0.366882	1.55e-08	0.253003	0.0116451	-0.0634197	0.625786	-0.166883	0.0224911
ENSMUSG00000041117	Ccdc8	7	16992707	16997516	4809	-0.925322	1.56e-08	-0.488653	0.136596	-1.78962	5.09e-22	-1.23965	2.84e-09
ENSMUSG00000035390	Brsk1	7	4690603	4715997	25394	0.549913	1.57e-08	0.725047	6.04e-11	-0.176198	0.241323	0.00942022	0.956187
ENSMUSG00000078779	Zfp59	7	27838606	27856438	17832	-1.12868	1.68e-08	-0.682553	0.000238076	0.0501474	0.859354	0.450934	0.0364342
ENSMUSG00000020387	Jade2	11	51813454	51857653	44199	-0.55677	1.69e-08	-0.543541	1e-06	0.41267	0.000227581	0.422941	4.45e-05
ENSMUSG00000046623	Gjb4	4	127351085	127354081	2996	1.63092	1.73e-08	1.26347	1.91e-06	0.926025	0.00318353	0.588833	0.0158349
ENSMUSG00000039704	Lmbrd2	15	9140620	9198318	57698	0.589473	1.75e-08	0.498434	0.000182452	-0.174866	0.317322	-0.25101	0.0160539
ENSMUSG00000063047	Zfp780b	7	27959134	27979171	20037	-0.911156	1.8e-08	-0.85327	8.08e-10	0.0128086	0.959062	0.0737281	0.766745
ENSMUSG00000024383	Map3k2	18	32163088	32236751	73663	0.412066	1.97e-08	0.208785	0.0947781	0.381089	0.000580931	0.190682	0.0192265
ENSMUSG00000009630	Ppp2cb	8	33599624	33619441	19817	0.389987	2e-08	0.335365	0.00202433	-0.118512	0.377872	-0.162585	0.031748
ENSMUSG00000041777	Cir1	2	73283104	73312701	29597	-0.573691	2.08e-08	-0.211542	0.0894913	0.171227	0.200486	0.528754	8.2e-08
ENSMUSG00000033126	Ybey	10	76459568	76469114	9546	-1.45501	2.15e-08	-1.22545	1.28e-05	0.0160556	0.967391	0.138141	0.72905
ENSMUSG00000029599	Ddx54	5	120612738	120628592	15854	0.37117	2.19e-08	0.165903	0.0810642	0.120145	0.253497	-0.0750174	0.375686
ENSMUSG00000032625	Thsd7a	6	12311609	12749410	437801	0.334072	2.2e-08	0.209275	0.0498412	-0.0164305	0.917069	-0.131762	0.0247651
ENSMUSG00000002227	Mov10	3	104794835	104818563	23728	-0.370672	2.24e-08	-0.0195158	0.900828	-0.586317	7.05e-15	-0.2278	0.00810192
ENSMUSG00000039253	Fn3krp	11	121421400	121431288	9888	-0.787523	2.24e-08	-0.713344	6.17e-06	-0.0375253	0.862792	0.0319535	0.91156
ENSMUSG00000029592	Usp30	5	114065460	114124720	59260	-0.564456	2.32e-08	-0.305572	0.0128139	-0.140712	0.318827	0.118303	0.391859
ENSMUSG00000033793	Atp6v1h	1	5070017	5162529	92512	0.401663	2.34e-08	0.121346	0.325398	0.469212	9.6e-07	0.19949	0.0109559
ENSMUSG00000030276	Ttll3	6	113389259	113414587	25328	1.01003	2.35e-08	-0.0016215	0.994982	0.470811	0.0170039	-0.497089	0.00179171
ENSMUSG00000089715	Cbx6	15	79823895	79834688	10793	-0.270092	2.42e-08	-0.0654317	0.523549	-0.850036	2.97e-36	-0.639297	6.09e-38
ENSMUSG00000049999	Ppp1r3d	2	178411205	178414472	3267	-1.1174	2.45e-08	-0.781668	0.0011608	-0.370311	0.0855957	-0.0531134	0.892039
ENSMUSG00000025240	Sacm1l	9	123529758	123592600	62842	0.373377	2.47e-08	0.327348	0.000108919	0.0253562	0.848493	-0.0113146	0.927125
ENSMUSG00000005362	Crbn	6	106780200	106800077	19877	-0.504485	2.48e-08	-0.306947	0.00459385	-0.00736901	0.966523	0.191556	0.0732606
ENSMUSG00000020612	Prkar1a	11	109649404	109669656	20252	0.24283	2.54e-08	0.261508	3.6e-05	-0.0426279	0.636602	-0.0159135	0.82536
ENSMUSG00000019971	Cep290	10	100488288	100573655	85367	0.612101	2.57e-08	0.143061	0.373485	0.368212	0.0135463	-0.0842436	0.512293
ENSMUSG00000007670	Khsrp	17	57021057	57031507	10450	-0.324958	2.65e-08	-0.426622	1.19e-08	0.518042	2.51e-11	0.422845	9.23e-16
ENSMUSG00000074384	AI429214	8	36993603	36995533	1930	-1.42338	2.66e-08	-1.3677	6.71e-06	-0.411474	0.11613	-0.31853	0.35897
ENSMUSG00000015714	Cers2	3	95314790	95323599	8809	0.364448	2.67e-08	0.126881	0.153808	0.212591	0.0128208	-0.0156664	0.887981
ENSMUSG00000032434	Cmtm6	9	114731115	114749344	18229	0.570311	2.74e-08	0.517312	1.64e-07	0.330498	0.00724614	0.285675	0.00230519
ENSMUSG00000024091	Vapa	17	65580055	65613555	33500	0.321748	2.74e-08	0.285925	0.00065179	0.154843	0.0799642	0.127917	0.0693599
ENSMUSG00000050549	5730508B09Rik	3	127869057	127896324	27267	1.46862	2.74e-08	1.43039	1.14e-07	0.0194172	0.972872	0.0429024	0.902602
ENSMUSG00000027132	Katnbl1	2	112379210	112414240	35030	0.60433	2.8e-08	0.121709	0.395254	0.604868	1.75e-06	0.137095	0.221541
ENSMUSG00000074578	Zfas1	2	167062933	167065862	2929	-0.379421	2.81e-08	-0.251518	0.100107	0.154654	0.590046	0.294452	1.76e-05
ENSMUSG00000010392	Gosr1	11	76726601	76763579	36978	0.416495	2.85e-08	0.511175	5.9e-09	-0.155255	0.163841	-0.0511785	0.621932
ENSMUSG00000060336	Zfp937	2	150218072	150240725	22653	-0.976421	2.88e-08	-0.932995	1.34e-05	-0.405911	0.0445611	-0.3503	0.129945
ENSMUSG00000039747	Orai2	5	136147458	136170713	23255	-0.523603	2.91e-08	-0.59698	4.2e-08	-0.049841	0.737684	-0.116808	0.405111
ENSMUSG00000043773	1700048O20Rik	9	121937222	121947016	9794	-1.3055	2.96e-08	-0.506431	0.0886484	-0.590318	0.0126156	0.143403	0.691609
ENSMUSG00000000959	Oxa1l	14	54360840	54369673	8833	-0.422656	3.03e-08	-0.115283	0.350458	-0.179582	0.0815513	0.130638	0.193963
ENSMUSG00000051037	Zfp455	13	67194505	67209298	14793	-2.06204	3.03e-08	-1.38981	0.000258321	-0.235608	0.544419	0.138621	0.735283
ENSMUSG00000000915	Hip1r	5	123973627	124005558	31931	0.489752	3.06e-08	0.339481	0.0249456	-0.514161	0.000207465	-0.650943	5.9e-14
ENSMUSG00000019699	Akt3	1	177020072	177258203	238131	0.400969	3.11e-08	0.241911	0.0133608	0.0108347	0.94537	-0.138259	0.0664784
ENSMUSG00000034997	Htr2a	14	74640839	74706859	66020	2.13631	3.11e-08	1.69502	1.24e-05	-0.0611791	0.923116	-0.293794	0.375365
ENSMUSG00000019518	Ap4m1	5	138172001	138180429	8428	-0.470926	3.11e-08	-0.116317	0.507385	-0.260104	0.0247273	0.093275	0.535245
ENSMUSG00000038365	Fbxo25	8	13907802	13940522	32720	-0.505324	3.15e-08	-0.398853	0.000819969	-0.217153	0.065119	-0.106125	0.444597
ENSMUSG00000026399	Cd55	1	130439026	130462744	23718	0.405305	3.17e-08	0.901987	3.76e-27	-0.786624	4e-17	-0.284188	1.9e-05
ENSMUSG00000100005	B130024G19Rik	7	70364909	70489972	125063	-1.21805	3.18e-08	-1.8041	1.23e-21	0.619567	0.000816626	0.0285372	0.945509
ENSMUSG00000030835	Nomo1	7	46033697	46084212	50515	0.385966	3.21e-08	-0.0636657	0.633659	0.245177	0.0139274	-0.192983	0.0109077
ENSMUSG00000092274	Neat1	19	5824707	5845478	20771	1.20757	3.24e-08	0.805504	1.35e-34	0.662291	8.09e-15	0.18715	0.450335
ENSMUSG00000046985	Tapt1	5	44175153	44226626	51473	0.466257	3.36e-08	0.326384	0.000534903	0.0687232	0.625786	-0.0606475	0.580397
ENSMUSG00000007411	Mark3	12	111574509	111656227	81718	0.349946	3.41e-08	0.124541	0.215799	0.27875	0.00098284	0.0625466	0.483212
ENSMUSG00000038533	Cbfa2t2	2	154436480	154539356	102876	-0.437033	3.42e-08	-0.313417	0.00276747	-0.137776	0.262366	-0.0103472	0.94414
ENSMUSG00000036698	Ago2	15	73095843	73184840	88997	0.377606	3.46e-08	0.146049	0.298711	-0.00791359	0.966614	-0.228218	0.00129553
ENSMUSG00000024896	Minpp1	19	32485768	32515370	29602	0.383075	3.51e-08	0.354446	0.000121378	-0.544272	7.3e-10	-0.561587	3.43e-16
ENSMUSG00000051396	Hspa14	2	3504526	3512790	8264	1.17138	3.63e-08	0.124825	0.717734	0.882947	0.000391358	-0.0882853	0.756201
ENSMUSG00000048264	Dip2c	13	9276527	9668928	392401	0.413882	3.68e-08	0.360367	0.00240875	0.0553287	0.730735	0.0139231	0.925381
ENSMUSG00000021843	Ktn1	14	47648447	47736564	88117	0.360665	3.79e-08	0.087405	0.385266	0.413222	2.29e-07	0.148826	0.0359037
ENSMUSG00000059897	Zfp930	8	69209037	69230536	21499	-1.05618	3.79e-08	-0.83997	5.1e-05	-0.149872	0.520164	0.0464312	0.900339
ENSMUSG00000074794	Arrdc3	13	80883383	80896035	12652	0.496055	3.81e-08	1.03285	1.09e-31	0.379233	0.000580084	0.920408	3.28e-37
ENSMUSG00000026725	Tnn	1	160085028	160153580	68552	1.11557	3.82e-08	2.11069	4.03e-19	-1.11728	8.46e-05	-0.134852	0.582733
ENSMUSG00000021725	Parp8	13	116854823	117025516	170693	0.530242	3.9e-08	0.647277	5.94e-08	-0.411378	0.00132692	-0.280791	0.00654565
ENSMUSG00000027365	Trpm7	2	126791564	126876230	84666	0.299987	3.91e-08	0.116478	0.295553	0.107122	0.351893	-0.0666082	0.269719
ENSMUSG00000030397	Mark4	7	19424774	19458821	34047	0.451198	3.97e-08	0.418807	6.93e-05	-0.0889714	0.555538	-0.110608	0.235848
ENSMUSG00000039182	AW209491	13	14630244	14638202	7958	-1.11993	3.99e-08	-0.614888	0.00412593	-0.118411	0.633095	0.333077	0.196112
ENSMUSG00000034088	Hdlbp	1	93405939	93478815	72876	0.254497	4.07e-08	0.191736	0.012721	0.0451723	0.670106	-0.00902427	0.905031
ENSMUSG00000028059	Arhgef2	3	88605965	88648052	42087	0.347985	4.12e-08	0.17503	0.158068	-0.168751	0.163689	-0.331122	2.59e-07
ENSMUSG00000006920	Ezh1	11	101191114	101226463	35349	-0.525425	4.12e-08	-0.364592	0.000911609	0.0742092	0.596135	0.23476	0.0394388
ENSMUSG00000017801	Mlx	11	101087276	101092207	4931	0.601772	4.16e-08	0.355518	0.00327315	0.568195	8.92e-06	0.333457	0.000936719
ENSMUSG00000021716	Srek1ip1	13	104792483	104839274	46791	-0.730012	4.19e-08	-0.296453	0.057977	-0.123575	0.457466	0.29778	0.0688204
ENSMUSG00000039754	Alkbh4	5	136136145	136141615	5470	-1.04052	4.21e-08	-0.507393	0.0126786	0.0102744	0.973467	0.487092	0.021255
ENSMUSG00000023882	Zfp54	17	21423226	21435640	12414	-1.80068	4.21e-08	-1.56995	2.36e-08	0.22137	0.483603	0.286277	0.440041
ENSMUSG00000017713	Tha1	11	117867951	117873481	5530	-2.28096	4.22e-08	-1.36054	5.43e-05	0.366483	0.31088	0.662742	0.0254866
ENSMUSG00000074283	Zfp109	7	24227571	24237560	9989	-1.49033	4.24e-08	-1.38676	8.85e-09	-0.00687243	0.985643	0.0729245	0.87128
ENSMUSG00000047879	Usp14	18	9995431	10045119	49688	0.404403	4.25e-08	0.0150686	0.928224	-0.222935	0.0388042	-0.599044	7.97e-17
ENSMUSG00000102573	Gm7265	9	72691548	72695050	3502	2.57006	4.27e-08	1.19342	0.00880897	0.39263	0.35289	-0.317977	0.379333
ENSMUSG00000032715	Trib3	2	152337421	152344032	6611	0.921206	4.32e-08	1.7858	1.51e-15	-1.22472	4.92e-07	-0.344444	0.0481225
ENSMUSG00000073096	Lrrc61	6	48554795	48570722	15927	-0.803361	4.34e-08	-0.278383	0.148782	-0.296065	0.0820267	0.212339	0.283162
ENSMUSG00000061024	Rrs1	1	9545407	9547455	2048	0.550273	4.42e-08	0.363815	0.0033754	0.602026	8.6e-09	0.419164	0.000135968
ENSMUSG00000096433	Zfp994	17	22197264	22225614	28350	-0.692496	4.44e-08	-0.304533	0.020912	0.186808	0.204618	0.56113	7.63e-06
ENSMUSG00000048087	Gm4737	16	46152996	46155077	2081	0.428573	4.49e-08	-0.0825392	0.582819	-0.190746	0.113464	-0.686432	1.47e-18
ENSMUSG00000040918	Slc19a2	1	164249045	164265385	16340	-0.467204	4.65e-08	-0.532257	2.89e-10	1.46119	5.67e-69	1.39203	1.81e-80
ENSMUSG00000063810	Alms1	6	85587530	85702753	115223	0.483701	4.65e-08	0.142962	0.277756	0.349708	0.00201531	0.0211984	0.887571
ENSMUSG00000047731	Wbp1l	19	46599083	46657389	58306	-0.297587	4.75e-08	-0.0451908	0.720991	0.125466	0.192659	0.38265	1.4e-11
ENSMUSG00000054568	Usp17la	7	104857008	104862667	5659	2.34107	4.84e-08	1.68884	1.36e-06	0.718754	0.107928	0.385983	0.205784
ENSMUSG00000034354	Mtmr3	11	4480867	4594863	113996	-0.331216	5e-08	-0.318537	0.00520319	-0.157666	0.204023	-0.14238	0.0512783
ENSMUSG00000003847	Nfat5	8	107293469	107379517	86048	0.306034	5.13e-08	-0.0389421	0.810077	0.290495	0.00734862	-0.043009	0.540221
ENSMUSG00000015776	Med22	2	26905261	26910677	5416	-0.401457	5.15e-08	-0.0353899	0.810678	-0.4622	1.31e-07	-0.0907229	0.385795
ENSMUSG00000024604	Rbm22	18	60560735	60572810	12075	0.449029	5.3e-08	0.206558	0.0489724	0.208827	0.0620877	-0.0229967	0.865765
ENSMUSG00000022750	Klhl22	16	17759617	17793382	33765	-0.358798	5.35e-08	-0.0708255	0.484225	0.192724	0.0190344	0.484081	2.46e-14
ENSMUSG00000033016	Nfatc1	18	80606204	80713071	106867	0.617125	5.36e-08	0.0825705	0.865953	0.579327	7.2e-06	0.0531031	0.9035
ENSMUSG00000074811	Hps6	19	46003477	46006173	2696	-0.622702	5.49e-08	-0.454826	0.000636239	-0.0184784	0.925633	0.146209	0.363075
ENSMUSG00000030521	Mphosph10	7	64376526	64392268	15742	0.624373	5.56e-08	0.409083	0.000281895	0.669031	5.58e-08	0.461462	3.23e-06
ENSMUSG00000024790	Sac3d1	19	6116003	6118586	2583	-1.02319	5.57e-08	-0.94048	6.7e-05	0.10036	0.752378	0.137982	0.626325
ENSMUSG00000032997	Chpf	1	75474568	75479307	4739	0.395988	5.87e-08	0.299125	6.06e-05	-0.177105	0.0955034	-0.266218	7.07e-07
ENSMUSG00000025231	Sufu	19	46396895	46488804	91909	-0.393842	5.99e-08	-0.154237	0.209522	-0.386996	3.1e-05	-0.142529	0.149402
ENSMUSG00000030410	Dmwd	7	19076226	19082776	6550	0.416938	5.99e-08	0.50771	1.85e-08	-0.0614202	0.660187	0.0384739	0.728531
ENSMUSG00000050947	Amigo1	3	108186334	108192286	5952	-1.04358	6.03e-08	-0.476854	0.0341431	-0.412784	0.0475212	0.126347	0.665392
ENSMUSG00000031103	Elf4	X	48411045	48463132	52087	0.465357	6.08e-08	1.00031	1.54e-24	-0.689451	1.04e-09	-0.14924	0.0843208
ENSMUSG00000003123	Lipe	7	25379526	25398710	19184	-0.779081	6.12e-08	-0.33645	0.0439184	-0.148944	0.416043	0.279558	0.109305
ENSMUSG00000025436	Xrcc6bp1	10	126868429	126901371	32942	-1.08119	6.14e-08	-1.05728	1.36e-06	0.248523	0.328295	0.224348	0.408614
ENSMUSG00000051817	Sox12	2	152393610	152398063	4453	-0.538529	6.17e-08	0.0941727	0.468029	-0.264845	0.0120236	0.365521	0.000337976
ENSMUSG00000034173	Zbed5	5	129895722	129903623	7901	-1.22305	6.19e-08	-1.17781	4.6e-07	-0.0321826	0.921725	-0.0106419	0.9808
ENSMUSG00000028776	Tinagl1	4	130164453	130175122	10669	0.605179	6.21e-08	-0.428429	0.000379892	1.07615	2.55e-25	0.0524439	0.772953
ENSMUSG00000027381	Bcl2l11	2	128126037	128162547	36510	-0.530181	6.27e-08	0.0167367	0.932992	-1.12735	3.01e-27	-0.568322	5.09e-08
ENSMUSG00000037669	Ldah	12	8208106	8285758	77652	-0.517018	6.3e-08	-0.39302	0.000141247	0.117359	0.361702	0.2424	0.0234612
ENSMUSG00000030061	Uba3	6	97183669	97205647	21978	0.32713	6.44e-08	0.27377	0.00380846	-0.0164373	0.90476	-0.0599475	0.514524
ENSMUSG00000110277	CH25-588N10.2	18	90579776	90592522	12746	-1.50751	6.45e-08	-0.93652	0.00624824	-0.277609	0.383696	0.133233	0.753039
ENSMUSG00000002409	Dyrk1b	7	28179468	28187294	7826	-0.59563	6.63e-08	-0.315076	0.0144576	-0.35867	0.00415219	-0.0747748	0.64908
ENSMUSG00000035093	Secisbp2l	2	125736985	125782870	45885	0.367944	6.72e-08	-0.00714605	0.965886	0.507744	4.34e-08	0.144001	0.0624435
ENSMUSG00000017776	Crk	11	75679258	75706908	27650	0.308231	6.85e-08	0.314535	7.33e-05	-0.318577	2.32e-05	-0.302456	6.04e-07
ENSMUSG00000096210	H1f0	15	79028211	79030498	2287	0.297385	6.98e-08	0.623492	1.1e-20	-0.721469	7.55e-26	-0.387273	8.6e-14
ENSMUSG00000018733	Pex12	11	83294641	83302586	7945	-0.869045	7.02e-08	-0.561235	0.00461888	-0.379564	0.0291512	-0.0767276	0.794258
ENSMUSG00000037331	Larp1	11	58009063	58062034	52971	0.29356	7.05e-08	0.0703543	0.588373	0.41734	6.38e-06	0.205488	0.000110109
ENSMUSG00000003184	Irf3	7	44997647	45002848	5201	0.553846	7.13e-08	0.368288	0.000385099	0.0668285	0.691372	-0.107057	0.357471
ENSMUSG00000032002	Dcun1d5	9	7184519	7208205	23686	0.431941	7.15e-08	0.465197	4.58e-06	-0.0440342	0.792787	-0.000102166	0.999511
ENSMUSG00000049502	Dtx3l	16	35926510	35939151	12641	-0.822488	7.17e-08	-0.419539	0.0532272	-0.884159	4.76e-08	-0.463267	0.0138456
ENSMUSG00000028893	Sesn2	4	132492031	132510501	18470	0.50376	7.17e-08	0.543618	6.57e-08	-0.198142	0.120024	-0.148164	0.152244
ENSMUSG00000000384	Tbrg4	11	6615597	6626067	10470	0.537653	7.28e-08	0.201649	0.0738607	0.467339	3.53e-05	0.14192	0.186072
ENSMUSG00000038914	Dido1	2	180657963	180709999	52036	-0.357764	7.44e-08	-0.423105	4.24e-05	0.259205	0.0148035	0.197671	0.00956023
ENSMUSG00000017057	Il13ra1	X	36112109	36171259	59150	0.45384	7.51e-08	0.470384	2.51e-08	0.10674	0.430787	0.132192	0.0796231
ENSMUSG00000033444	Specc1l	10	75212072	75312399	100327	-0.317161	7.53e-08	-0.066309	0.613014	-0.151611	0.162294	0.103523	0.11844
ENSMUSG00000025413	Ttc4	4	106662255	106678944	16689	-0.438344	7.53e-08	-0.415167	1.17e-05	0.107851	0.35737	0.13442	0.198599
ENSMUSG00000044447	Dock5	14	67751927	67933572	181645	0.35097	7.59e-08	0.419941	0.00072699	-0.552275	2.77e-06	-0.4764	1.43e-14
ENSMUSG00000029840	Mtpn	6	35508905	35539888	30983	0.372259	7.61e-08	0.486616	2.31e-13	-0.330286	0.000125738	-0.209413	0.000213182
[truncated: 12,103 more rows]

## Sheet: upregulated in 15% contrl siRNA
Table S1.2 RNA-seq data
515 genes upregulated in serum-stimulated fibroblasts tretated with control siRNA
						15% vs 0.3% FBS				Lap2 vs control siRNA
						control siRNA		Lap2 siRNA		0,3% FBS		15% FBS			SRF peaks		Mal peaks
ID	symbol	chr	start	end	length	log2FC_control_siRNA	padj_control_siRNA	log2FC_Lap2_siRNA	padj_Lap2_siRNA	log2FC_03%FBS	padj_03%FBS	log2FC_15%FBS	padj_15%FBS	In Lap2	SRF-1000bp	SRF-100000bp	Mal-1000bp	Mal-100000bp
ENSMUSG00000022686	B3gnt5	16	19760207	19772753	12546	3.45834	1.53e-35	1.55297	0.000440158	-0.831007	0.0521172	-2.37413	6.1e-29	down
ENSMUSG00000029019	Nppb	4	147985787	147987205	1418	6.08904	1.08e-140	3.67332	3.91e-33	-0.135518	0.819339	-2.26227	8.3e-74	down
ENSMUSG00000059430	Actg2	6	83512904	83536265	23361	2.85591	1.97e-115	2.41127	1.75e-33	-1.52106	7.42e-10	-1.96978	2.88e-89	down
ENSMUSG00000023092	Fhl1	X	56731786	56793346	61560	3.3882	6.12e-33	1.61007	0.0001007	-0.480091	0.326671	-1.88661	6.03e-19	down
ENSMUSG00000035783	Acta2	19	34241089	34255336	14247	2.51751	3.74e-82	1.92103	4.29e-182	-1.09722	4.26e-28	-1.73492	0	down	yes	yes	yes	yes
ENSMUSG00000031972	Acta1	8	123891768	123894751	2983	5.66932	3.8e-63	2.957	1.84e-16	0.254308	0.580172	-1.67972	4.96e-20	down				yes
ENSMUSG00000024521	Pmaip1	18	66458603	66465550	6947	2.75735	1.33e-28	1.3059	0.00117841	-0.572241	0.205418	-1.6393	2.72e-14	down
ENSMUSG00000048706	Lurap1l	4	80910645	80955628	44983	2.95809	0	1.43015	2.43e-54	-0.0115182	0.95803	-1.5163	3.91e-164	down			yes	yes
ENSMUSG00000024395	Lims2	18	31931506	31958619	27113	3.24692	4.26e-23	1.73001	3.91e-05	-0.39315	0.427078	-1.46408	6.1e-10	down
ENSMUSG00000018507	Trpv2	11	62574485	62600515	26030	1.76136	1.98e-09	1.03564	0.0176551	-0.867062	0.0377246	-1.32422	4.66e-08	down				yes
ENSMUSG00000019850	Tnfaip3	10	19000909	19015657	14748	2.19104	1.67e-37	0.715576	0.0014379	0.0842318	0.820632	-1.28031	1.24e-17	down
ENSMUSG00000032085	Tagln	9	45929618	45936058	6440	2.93084	0	3.49599	0	-1.8182	2.23e-58	-1.24786	3.88e-114	down	yes	yes	yes	yes
ENSMUSG00000035104	Eva1a	6	82041042	82093099	52057	2.27823	1.46e-11	0.775206	0.112771	-0.195073	0.735061	-1.18645	5.44e-06	down
ENSMUSG00000027276	Jag1	2	137081455	137116644	35189	1.69162	3.92e-168	2.17457	7.54e-101	-1.65173	4.77e-54	-1.15192	8.26e-77	down
ENSMUSG00000026736	4930426L09Rik	2	18998342	18999801	1459	3.29598	1.13e-26	1.64953	3.21e-05	-0.0408246	0.949198	-1.14233	9.03e-07	down
ENSMUSG00000091243	Vgll3	16	65815632	65863057	47425	1.41391	2.23e-72	1.98431	6.63e-58	-1.71048	4.53e-39	-1.12645	3.6e-50	down
ENSMUSG00000041957	Pkp2	16	16213317	16272712	59395	1.74652	1.89e-20	0.423188	0.172869	0.0594534	0.888979	-1.12294	1.1e-10	down
ENSMUSG00000041324	Inhba	13	16011850	16027211	15361	4.49786	4.09e-273	3.33505	5.99e-106	-0.0179788	0.966614	-1.0929	7.79e-31	down
ENSMUSG00000047821	Trim16	11	62820230	62850808	30578	1.21236	3.78e-45	1.02879	1.08e-13	-0.930534	2.8e-12	-1.08235	7.59e-32	down
ENSMUSG00000046694	Fam46b	4	133480131	133487938	7807	1.41363	2.25e-26	0.436383	0.033683	-0.166347	0.511833	-1.08113	5.24e-17	down
ENSMUSG00000026475	Rgs16	1	153740348	153745468	5120	5.57297	0	5.09458	7.72e-155	-0.594535	0.146522	-1.07207	7.56e-52	down
ENSMUSG00000032135	Mcam	9	44134468	44142727	8259	1.43798	3.13e-14	1.12247	0.000145023	-0.896652	0.00142298	-1.05829	5.3e-08	down
ENSMUSG00000036533	Cdc42ep3	17	79334024	79355091	21067	1.84783	9.68e-135	0.863101	3.92e-14	-0.0775748	0.629066	-1.02567	1.34e-35	down				yes
ENSMUSG00000040133	Gpr176	2	118277109	118373419	96310	1.65006	4.08e-22	1.4844	3.32e-09	-0.905003	0.00150508	-1.01364	3.08e-11	down
ENSMUSG00000097183	Gm17501	3	145650311	145677580	27269	3.87372	5.12e-149	2.81339	2.4e-50	-0.057665	0.906411	-1.00965	1.66e-26	down
ENSMUSG00000111521	RP23-228B2.5	9	45930111	45933738	3627	2.51589	2.53e-34	1.72823	2.13e-15	-0.30617	0.394815	-1.00697	6.19e-09	down
ENSMUSG00000050014	Apol10b	15	77584157	77596125	11968	1.08159	1.89e-06	1.18326	0.000132254	-1.1655	0.00014113	-0.999766	4.81e-07	down
ENSMUSG00000022074	Tnfrsf10b	14	69767471	69784403	16932	1.37326	4.05e-76	0.721362	1.88e-14	-0.365283	0.000872425	-0.997317	3.49e-46	down
ENSMUSG00000048096	Lmod1	1	135324806	135368065	43259	3.53737	0	3.41851	2.74e-151	-0.914596	6.08e-07	-0.995346	5.98e-38	down		yes		yes
ENSMUSG00000001349	Cnn1	9	22099215	22109630	10415	2.26286	6.72e-22	1.38963	6.49e-06	-0.273077	0.558639	-0.994271	2.24e-07	down
ENSMUSG00000025666	Tmem47	X	81070697	81097872	27175	1.68389	2.23e-72	1.70295	1.37e-56	-1.00252	5.64e-13	-0.979213	6.01e-41	down
ENSMUSG00000104621	Gm43185	3	152250028	152252803	2775	2.44537	1.16e-10	1.19985	0.0076412	-0.187103	0.740882	-0.970694	0.000350304	down
ENSMUSG00000039103	Nexn	3	152236981	152266350	29369	1.73562	3.29e-53	1.30854	1.43e-21	-0.566438	0.000638785	-0.957589	1.6e-19	down				yes
ENSMUSG00000026675	Hsd17b7	1	169949534	169969241	19707	1.09586	3.64e-77	0.830545	1.33e-18	-0.705621	1.12e-14	-0.952984	6.94e-53	down
ENSMUSG00000034394	Lif	11	4257556	4272514	14958	6.84406	4.48e-297	5.78245	1.42e-190	-0.0206204	0.975271	-0.934789	4.28e-41	down
ENSMUSG00000026321	Tnfrsf11a	1	105780717	105847981	67264	1.46019	1.81e-10	0.66692	0.03965	-0.250695	0.544248	-0.926267	2.61e-06	down
ENSMUSG00000067818	Myl9	2	156775419	156781658	6239	1.79304	4.37e-116	1.91394	1.05e-64	-1.04721	1.26e-15	-0.908718	1.25e-35	down
ENSMUSG00000032349	Elovl5	9	77917363	77984519	67156	1.25527	2.6e-57	0.843905	1.09e-19	-0.512753	3.28e-08	-0.899381	6.85e-28	down
ENSMUSG00000029570	Lfng	5	140607319	140615545	8226	2.27246	3.53e-23	2.15459	3.99e-18	-0.753295	0.0391046	-0.89808	5.34e-08	down
ENSMUSG00000039831	Arhgap29	3	121952540	122016753	64213	1.39282	1.24e-133	1.09062	2.07e-44	-0.604674	1.31e-13	-0.890807	3.3e-54	down				yes
ENSMUSG00000039384	Dusp10	1	184013301	184075636	62335	1.23113	1.65e-65	1.09659	3.74e-23	-0.764195	5.49e-12	-0.876449	2.98e-30	down				yes
ENSMUSG00000051335	Gfod1	13	43195518	43304172	108654	2.90174	4.76e-189	1.67497	2.79e-43	0.30044	0.0652805	-0.870685	7.34e-19	down				yes
ENSMUSG00000079470	Utp14b	1	78658037	78671512	13475	2.3576	6.93e-125	2.03857	1.81e-42	-0.593075	0.00219796	-0.865665	1.28e-21	down
ENSMUSG00000032202	Rab27a	9	73044853	73097629	52776	1.51769	3.42e-10	0.571736	0.0669999	-0.0389891	0.936161	-0.863794	1.92e-05	down
ENSMUSG00000028480	Glipr2	4	43957400	43979118	21718	1.50937	9.53e-109	1.61367	1.66e-65	-0.96908	3.16e-19	-0.851053	3.58e-44	down			yes	yes
ENSMUSG00000043336	Filip1l	16	57353092	57573126	220034	2.89502	0	1.67797	5.53e-59	0.321751	0.00565099	-0.849736	1.49e-28	down
ENSMUSG00000047963	Stbd1	5	92603040	92606579	3539	2.83166	9.39e-57	2.23334	2.22e-25	-0.324633	0.394456	-0.843732	1.16e-09	down
ENSMUSG00000042215	Bag2	1	33745483	33757795	12312	2.68154	5.6e-198	1.45095	1.95e-41	0.360867	0.0267831	-0.828222	2.51e-31	down
ENSMUSG00000032366	Tpm1	9	67022589	67049406	26817	1.61673	6.7e-248	1.62986	2.87e-151	-0.851519	7.9e-40	-0.824367	2.99e-62	down	yes	yes	yes	yes
ENSMUSG00000026078	Pdcl3	1	38985607	38997238	11631	1.23967	1.24e-88	1.43679	3.99e-57	-1.02836	5.94e-27	-0.817041	4.5e-41	down			yes	yes
ENSMUSG00000007617	Homer1	13	93303756	93404129	100373	3.23915	1.63e-223	2.62864	3.72e-106	-0.236891	0.234452	-0.799989	2.37e-17	down	yes	yes
ENSMUSG00000035873	Pawr	10	108332188	108414391	82203	1.30484	1.43e-17	0.450905	0.0153076	0.0132585	0.969098	-0.796614	7.83e-10	down				yes
ENSMUSG00000034936	Arl4d	11	101665540	101667832	2292	4.5422	2.15e-275	3.11751	1.99e-92	0.483097	0.123194	-0.791054	4.63e-24	down		yes		yes
ENSMUSG00000021701	Plk2	13	110395043	110400844	5801	3.57732	0	2.57325	1.42e-248	0.189132	0.100815	-0.785421	5.75e-69	down
ENSMUSG00000038152	5033430I15Rik	13	45965252	45966508	1256	2.81297	1.17e-43	1.9643	9.82e-17	-0.0533417	0.917545	-0.780651	4.81e-07	down
ENSMUSG00000024812	Tjp2	19	24094522	24225026	130504	1.28382	6.83e-28	0.881866	2.09e-07	-0.424455	0.0179625	-0.774077	8e-10	down
ENSMUSG00000032193	Ldlr	9	21723482	21749919	26437	1.34446	6.7e-168	1.12128	2.61e-58	-0.564562	7.99e-15	-0.773735	9.3e-55	down
ENSMUSG00000025959	Klf7	1	64029446	64122282	92836	2.63913	0	2.5508	9.09e-104	-0.710971	3.57e-07	-0.763406	1.48e-53	down	yes	yes	yes	yes
ENSMUSG00000046733	Gprc5a	6	135065650	135084709	19059	1.85133	8.51e-20	0.624464	0.00785034	0.367957	0.252231	-0.759677	5.98e-06	down
ENSMUSG00000024378	Stard4	18	33199354	33213862	14508	1.22784	9.91e-141	0.809151	2.87e-20	-0.355782	7.78e-05	-0.756915	1.01e-44	down
ENSMUSG00000031604	Msmo1	8	64718138	64733792	15654	1.02496	8.5e-54	0.664379	3.04e-21	-0.408367	1.23e-07	-0.754542	4.41e-32	down				yes
ENSMUSG00000020601	Trib2	12	15791726	15816877	25151	1.32289	6.49e-93	0.690499	2.64e-13	-0.139446	0.217631	-0.750106	8.36e-26	down
ENSMUSG00000004768	Rab23	1	33719886	33742564	22678	1.1553	7.18e-72	0.496784	2.98e-08	-0.10677	0.390517	-0.749236	1.8e-34	down
ENSMUSG00000109005	Gm45221	7	90185926	90188198	2272	1.52561	1.33e-07	0.034758	0.944641	0.534622	0.145707	-0.747432	0.00215593	down
ENSMUSG00000040451	Sgms1	19	32122726	32389714	266988	2.37507	1.82e-274	1.26342	7.56e-49	0.341229	0.00127757	-0.743878	6.65e-31	down
ENSMUSG00000024042	Sik1	17	31844247	31855792	11545	1.42355	4.02e-113	1.81035	3.17e-86	-1.1452	8.23e-32	-0.742495	2.57e-31	down
ENSMUSG00000028128	F3	3	121723536	121735048	11512	3.29572	0	3.14019	3.08e-303	-0.616393	1.6e-12	-0.73782	6.44e-29	down				yes
ENSMUSG00000005968	Tuft1	3	94612756	94658872	46116	1.8854	2.78e-41	1.44267	2.28e-20	-0.320729	0.189647	-0.729667	3.29e-10	down
ENSMUSG00000037552	Plekhg2	7	28359603	28372599	12996	1.32275	1.02e-16	1.21118	3.02e-43	-0.653276	1.32e-11	-0.721075	6.7e-06	down			yes	yes
ENSMUSG00000090582	Gm17024	12	40209486	40211073	1587	3.20102	2.14e-24	2.15777	1.38e-10	0.0254727	0.96961	-0.720594	0.00229638	down
ENSMUSG00000021765	Fst	13	114452261	114458730	6469	1.05628	3.9e-07	2.9132	1.63e-18	-2.51254	1.89e-14	-0.720311	0.000204682	down
ENSMUSG00000004665	Cnn2	10	79988583	79996062	7479	1.12756	8.12e-108	1.25668	8.3e-72	-0.854968	1.26e-26	-0.718069	7.65e-76	down				yes
ENSMUSG00000100816	Gm28321	1	50815374	50817701	2327	4.09787	1.15e-212	3.29956	7.76e-108	0.0140714	0.975529	-0.715989	7e-16	down
ENSMUSG00000058056	Palld	8	61511432	61902690	391258	2.6049	0	1.81903	2.89e-111	0.0585234	0.64975	-0.70183	5.29e-53	down
ENSMUSG00000000555	Itga5	15	103344285	103366763	22478	2.92247	0	1.91765	7.59e-150	0.282866	0.000767101	-0.698354	3.71e-24	down	yes	yes	yes	yes
ENSMUSG00000106022	Gm42929	3	121428045	121429331	1286	2.09195	6.49e-09	1.23065	0.00402618	-0.204897	0.721123	-0.697481	0.0140456	down
ENSMUSG00000092029	Gm9027	16	61377255	61377916	661	1.87904	9.91e-06	0.745969	0.134657	0.0482954	0.936908	-0.697249	0.0150592	down
ENSMUSG00000026107	Nabp1	1	51465861	51478425	12564	1.14522	1.42e-21	0.58451	0.000203575	-0.166706	0.437376	-0.69334	8.33e-10	down
ENSMUSG00000071341	Egr4	6	85511120	85513589	2469	7.05075	2.01e-131	5.75381	4.53e-111	0.265305	0.596738	-0.689643	3.59e-11	down
ENSMUSG00000021670	Hmgcr	13	96648966	96670936	21970	2.06994	0	1.62331	2.1e-125	-0.255492	0.00142388	-0.685195	9.85e-52	down
ENSMUSG00000049606	Zfp644	5	106616738	106697287	80549	1.54973	3.72e-136	0.822621	4.36e-23	0.0297284	0.841672	-0.679647	1.08e-31	down			yes	yes
ENSMUSG00000093930	Hmgcs1	13	119690461	119708086	17625	1.0497	1.4e-161	0.998923	4.4e-57	-0.638002	1.65e-24	-0.677166	1.05e-59	down
ENSMUSG00000046719	Nxph3	11	95509844	95514570	4726	1.5619	1.1e-06	1.34675	0.00048791	-0.583752	0.198377	-0.676956	0.00826403	down		yes		yes
ENSMUSG00000055148	Klf2	8	72319032	72321656	2624	1.13653	5.8e-12	0.784234	0.00114481	-0.628288	0.00139813	-0.661786	0.0199066	down
ENSMUSG00000033900	Map9	3	82358043	82395268	37225	1.47956	7.3e-52	0.927947	3.76e-14	-0.137119	0.457454	-0.660324	7.44e-13	down
ENSMUSG00000007655	Cav1	6	17306334	17341452	35118	1.40809	1.36e-178	1.21754	8.66e-87	-0.480718	4.63e-12	-0.659653	1.82e-47	down	yes	yes
ENSMUSG00000021823	Vcl	14	20929432	21033673	104241	1.59553	3.71e-36	1.04213	2.7e-31	-0.142733	0.148543	-0.651515	1.79e-05	down		yes	yes	yes
ENSMUSG00000055866	Per2	1	91415981	91459324	43343	1.02462	3.17e-22	0.548891	0.000354409	-0.20397	0.273369	-0.648833	1.38e-09	down
ENSMUSG00000038205	Prkab2	3	97658192	97673812	15620	3.24307	0	2.20497	4.98e-108	0.351639	0.0100365	-0.645312	1.84e-15	down	yes	yes	yes	yes
ENSMUSG00000038894	Irs2	8	10984680	11008458	23778	0.99537	1.91e-49	0.26886	0.0719123	0.0637973	0.738476	-0.6416	2.86e-20	down				yes
ENSMUSG00000026421	Csrp1	1	135720060	135752232	32172	1.95609	0	1.44021	2.27e-88	-0.138534	0.165953	-0.637019	1.71e-40	down		yes		yes
ENSMUSG00000015932	Dstn	2	143915319	143943324	28005	1.64799	3.72e-228	1.35505	1.27e-93	-0.347734	1.02e-05	-0.627998	1.69e-45	down
ENSMUSG00000025795	Rassf3	10	121410349	121476250	65901	1.44184	3.3e-55	0.854605	3.9e-12	-0.0616883	0.759492	-0.619165	1.51e-11	down
ENSMUSG00000047554	Tmem41b	7	109972186	109986929	14743	1.3611	6.99e-65	1.14774	1.57e-40	-0.41889	4.56e-05	-0.61588	1.19e-15	down
ENSMUSG00000015605	Srf	17	46546838	46556162	9324	3.73969	0	3.08201	0	0.0324962	0.807943	-0.603604	1.64e-49	down	yes	yes	yes	yes
ENSMUSG00000026278	Bok	1	93685659	93695764	10105	2.14616	1.01e-103	0.938109	1.5e-08	0.528839	0.00344823	-0.602329	6.34e-08	down			yes	yes
ENSMUSG00000000078	Klf6	13	5861488	5870393	8905	2.45075	0	2.03167	6.11e-174	-0.202743	0.018958	-0.600877	1.79e-23	down
ENSMUSG00000031734	Irx3	8	91798524	91802067	3543	2.16859	3.95e-49	2.52725	2.25e-42	-0.89792	0.000585822	-0.533127	1.5e-05	down
ENSMUSG00000024778	Fas	19	34290658	34327770	37112	1.4027	1.2e-30	1.65939	1.9e-31	-0.803504	1.81e-06	-0.524867	9.01e-06	down		yes		yes
ENSMUSG00000003032	Klf4	4	55527142	55532466	5324	1.21453	5.58e-69	1.64512	8.4e-64	-0.96246	7.82e-21	-0.516415	2.79e-13	down
ENSMUSG00000050721	Plekho2	9	65552697	65580040	27343	1.98317	2.05e-258	2.18989	6.45e-146	-0.7056	1.73e-12	-0.481715	4.61e-18	down				yes
ENSMUSG00000044641	Pard6b	2	168081003	168101203	20200	1.46777	1.53e-20	1.9987	8.65e-21	-1.02155	8.52e-05	-0.476691	0.00114742	down
ENSMUSG00000027313	Chac1	2	119351228	119354381	3153	2.39424	1.29e-62	2.46223	4.47e-31	-0.655956	0.0136193	-0.476403	0.00423311	down
ENSMUSG00000030790	Adm	7	110627660	110629820	2160	3.63707	0	4.14527	1.65e-164	-0.971762	3.48e-06	-0.369866	0.0299067	down				yes
ENSMUSG00000057604	Lmcd1	6	112273757	112330425	56668	1.07619	9.36e-22	3.49144	1.74e-76	-2.73366	7.34e-40	-0.349909	0.0018482	down
ENSMUSG00000037887	Dusp8	7	142079489	142095843	16354	2.27373	3.67e-35	2.73618	1.31e-38	-0.723128	0.0223603	-0.249907	0.163176	down
ENSMUSG00000026725	Tnn	1	160085028	160153580	68552	1.11557	3.82e-08	2.11069	4.03e-19	-1.11728	8.46e-05	-0.134852	0.582733	down
ENSMUSG00000032578	Cish	9	107296025	107302784	6759	3.83341	0	4.53765	7.96e-258	-0.800512	0.000251772	-0.0589358	0.558512	down
ENSMUSG00000054855	Rnd1	15	98663420	98677461	14041	2.32299	4.49e-19	2.92783	1.8e-23	-0.638984	0.143026	-0.0252485	0.94289	down				yes
ENSMUSG00000046731	Kctd11	11	69878260	69881406	3146	1.94437	8.4e-87	2.52744	1.79e-65	-0.62431	0.00083821	-0.00370995	0.984509	down
ENSMUSG00000019997	Ctgf	10	24595441	24598683	3242	7.02666	2.9e-278	3.14564	0	2.25892	3.28e-70	-1.85604	0	up			yes	yes
ENSMUSG00000024803	Ankrd1	19	36111964	36119844	7880	2.80863	9.3e-154	1.1078	2.1e-20	0.615164	0.000234311	-1.03133	8.45e-34	up
ENSMUSG00000032702	Kank1	19	25236974	25434496	197522	2.98815	0	1.32567	5.02e-40	0.662218	1.71e-07	-0.959445	2.14e-45	up
ENSMUSG00000087400	Gm15270	10	24549440	24597108	47668	2.14598	1.07e-06	0.340878	0.239233	0.667579	0.0241899	-0.857654	0.00349479	up
ENSMUSG00000036863	Syde2	3	145987869	146021720	33851	3.47926	0	1.98132	1.17e-81	0.643047	3.6e-05	-0.805629	1.88e-32	up
ENSMUSG00000028718	Stil	4	115000158	115043196	43038	2.67546	1.98e-157	0.91563	3.2e-16	0.930811	4.52e-10	-0.778561	1.37e-24	up
ENSMUSG00000039985	Fam60a	6	148921034	148946467	25433	2.62128	8.1e-112	1.16052	8.54e-16	0.622752	0.00105072	-0.767617	5.13e-14	up			yes	yes
ENSMUSG00000004891	Nes	3	87971077	87980451	9374	2.18115	2.38e-39	0.706908	0.000437779	0.661901	0.00652471	-0.708113	1.08e-06	up
ENSMUSG00000051379	Flrt3	2	140650913	140671469	20556	2.86445	1.42e-38	1.40322	6.25e-09	0.599579	0.0976224	-0.670452	0.000109956	up
ENSMUSG00000079092	Prl2c2	13	12996131	13005383	9252	1.29901	2.16e-31	-0.527865	0.146893	0.988291	6.28e-14	-0.642064	0.0205677	up
ENSMUSG00000038963	Slco4a1	2	180456244	180474867	18623	3.11763	1.98e-11	0.432066	0.444332	1.00549	0.00894413	-0.605368	0.05065	up
ENSMUSG00000046223	Plaur	7	24462483	24475968	13485	4.71509	0	3.25539	4.38e-196	0.794788	1.13e-06	-0.562704	0.00030618	up				yes
ENSMUSG00000038866	Zcchc2	1	105990405	106034074	43669	2.16653	4.82e-301	0.937961	8.55e-30	0.661163	3.26e-12	-0.542545	3.92e-25	up
ENSMUSG00000019970	Sgk1	10	21882183	21999903	117720	2.54467	0	1.24012	4.37e-70	0.781004	2.96e-32	-0.50181	6.61e-17	up
ENSMUSG00000019960	Dusp6	10	99263230	99267488	4258	4.34706	0	2.46902	2.07e-253	1.3581	4.02e-30	-0.477861	3.86e-22	up		yes		yes
ENSMUSG00000028195	Cyr61	3	145646975	145649981	3006	7.62597	0	5.81211	0	1.492	3.03e-28	-0.473142	1.4e-15	up				yes
ENSMUSG00000027544	Nfatc2	2	168476409	168601657	125248	2.37411	4.82e-10	0.406249	0.306012	1.29856	0.000467024	-0.381774	0.236856	up
ENSMUSG00000037868	Egr2	10	67535474	67542188	6714	6.39096	0	5.14206	0	0.823565	2.71e-06	-0.368527	4.74e-16	up			yes	yes
ENSMUSG00000008136	Fhl2	1	43123073	43196984	73911	3.08972	0	1.81957	6.83e-95	0.89085	7.65e-15	-0.341362	1.32e-07	up				yes
ENSMUSG00000027800	Tm4sf1	3	57285610	57301988	16378	1.17715	3.57e-53	0.0677097	0.607603	0.77632	2.01e-15	-0.313542	1.41e-05	up
ENSMUSG00000004530	Coro1c	5	113842435	113908758	66323	1.4389	3e-108	0.49556	1.07e-09	0.629972	8.23e-13	-0.29551	3.24e-06	up				yes
ENSMUSG00000063415	Cyp26b1	6	84571413	84593908	22495	1.83195	4.1e-117	0.36335	9.83e-05	1.14619	4.07e-26	-0.294633	1.13e-06	up				yes
ENSMUSG00000046798	Cldn12	5	5489536	5514958	25422	1.82858	1.19e-139	0.822692	2.24e-21	0.693566	1.99e-11	-0.288959	1.45e-05	up				yes
ENSMUSG00000045903	Npas4	19	4984354	4989971	5617	5.72115	3.35e-116	4.21407	9.37e-202	1.28857	2.49e-05	-0.281055	0.0110352	up		yes		yes
ENSMUSG00000027955	Fam198b	3	79884532	79946280	61748	1.44203	1.7e-61	0.206195	0.135028	0.957362	1.53e-19	-0.250294	0.0199333	up
ENSMUSG00000037580	Gch1	14	47153894	47189413	35519	2.53004	1.05e-08	0.917969	0.0417364	0.722952	0.0980112	-0.248879	0.504115	up
ENSMUSG00000044948	Cfap43	19	47737560	47919299	181739	3.61117	0	2.54106	2.4e-191	0.78325	4.93e-10	-0.246491	1.51e-05	up
ENSMUSG00000029377	Ereg	5	91074621	91093646	19025	5.34773	0	3.70987	0	1.32994	5.91e-18	-0.232256	0.00235162	up
ENSMUSG00000048279	Sacs	14	61138456	61240695	102239	1.7595	1.76e-72	0.624764	1.03e-05	0.882067	9.4e-10	-0.206774	0.063735	up
ENSMUSG00000024912	Fosl1	19	5447702	5455945	8243	5.24064	1.2e-243	3.51726	0	1.53286	2.75e-19	-0.20608	2.12e-05	up
ENSMUSG00000016526	Dyrk3	1	131127454	131138340	10886	2.55434	6.84e-61	1.6234	1.62e-18	0.639835	0.0106498	-0.182006	0.306074	up
ENSMUSG00000049265	Kcnk3	5	30588169	30625271	37102	3.21286	1.71e-46	1.52312	3.3e-11	1.25679	6.2e-05	-0.170782	0.442388	up
ENSMUSG00000032501	Trib1	15	59648349	59656550	8201	4.85793	0	3.56074	0	1.09134	7.41e-24	-0.157097	0.00846457	up
ENSMUSG00000049482	Ctu2	8	122476142	122484138	7996	1.23564	8.68e-31	0.43475	0.000293964	0.621518	1.49e-06	-0.155966	0.207852	up
ENSMUSG00000022602	Arc	15	74669082	74672570	3488	6.23152	0	5.27793	0	0.755942	0.000140266	-0.131675	0.048066	up				yes
ENSMUSG00000028587	Orc1	4	108579422	108614833	35411	1.45338	1.95e-18	0.40383	0.0431714	0.865734	1.35e-05	-0.128235	0.537098	up				yes
ENSMUSG00000056758	Hmga2	10	120361274	120476469	115195	1.20156	1.07e-65	-0.444178	0.285233	1.53661	1.51e-58	-0.12227	0.76198	up
ENSMUSG00000029380	Cxcl1	5	90891240	90893115	1875	4.12072	1.36e-35	2.36491	2.07e-17	1.09773	0.0080362	-0.115979	0.685185	up				yes
ENSMUSG00000006445	Epha2	4	141301239	141329384	28145	3.71634	0	2.36456	4.49e-154	1.19029	6.9e-18	-0.109669	0.12068	up
ENSMUSG00000111394	RP23-320D23.6	9	59672813	59676700	3887	1.22868	2.24e-20	-0.113194	0.53323	1.21044	3.36e-19	-0.0950176	0.743173	up
ENSMUSG00000034765	Dusp5	19	53529108	53542431	13323	5.74477	0	4.09722	0	1.48756	7.05e-33	-0.0938968	0.202269	up	yes	yes	yes	yes
ENSMUSG00000049866	Arl4c	1	88673124	88702221	29097	3.77301	0	2.22528	1.05e-118	1.39753	1.25e-28	-0.0920822	0.349219	up
ENSMUSG00000051396	Hspa14	2	3504526	3512790	8264	1.17138	3.63e-08	0.124825	0.717734	0.882947	0.000391358	-0.0882853	0.756201	up
ENSMUSG00000022346	Myc	15	61985390	61990374	4984	3.72738	0	2.88639	0	0.728135	6.87e-10	-0.0816645	0.232129	up		yes		yes
ENSMUSG00000037411	Serpine1	5	137061503	137072268	10765	7.53514	0	6.71935	0	0.699038	1.92e-09	-0.0789155	0.282548	up			yes	yes
ENSMUSG00000048109	Rbm15	3	107325420	107333673	8253	1.05573	6.43e-33	0.345862	0.000989717	0.615685	6.8e-08	-0.0757804	0.486059	up			yes	yes
ENSMUSG00000036390	Gadd45a	6	67035095	67037457	2362	1.27733	6.37e-09	0.314197	0.265711	0.816176	0.00133888	-0.0716832	0.816839	up				yes
ENSMUSG00000034168	Irf2bpl	12	86880702	86884814	4112	2.44551	0	1.40113	1.11e-50	0.941684	2.64e-18	-0.0663979	0.372945	up		yes		yes
ENSMUSG00000042745	Id1	2	152736250	152737410	1160	3.09446	0	2.01429	1.89e-133	0.99491	2.13e-20	-0.0490515	0.504907	up
ENSMUSG00000021411	Pxdc1	13	34627839	34652681	24842	3.12547	2.36e-172	1.95185	3.1e-61	1.07005	2.76e-09	-0.0292081	0.831781	up
ENSMUSG00000028680	Plk3	4	117128654	117133963	5309	4.69383	0	4.01011	0	0.6232	0.000244195	-0.0208049	0.830987	up
ENSMUSG00000046711	Hmga1	17	27556619	27563674	7055	1.00479	6.46e-50	0.0387869	0.849746	0.958321	5.96e-31	0.00660482	0.983697	up
ENSMUSG00000005087	Cd44	2	102811140	102901665	90525	1.18544	1.13e-81	0.395226	0.000405154	0.795891	1.8e-21	0.0221721	0.927024	up
ENSMUSG00000073700	Klhl21	4	152008802	152017680	8878	1.91279	1.04e-87	1.0402	1.06e-21	0.86752	2.89e-11	0.0256172	0.864362	up
ENSMUSG00000037428	Vgf	5	137026391	137033351	6960	3.60947	4.56e-37	2.20909	3.21e-21	1.10078	0.0043814	0.0304158	0.919374	up				yes
ENSMUSG00000091387	Gcnt4	13	96924688	96950912	26224	2.27683	8.62e-256	1.13658	8.27e-35	1.13799	1.92e-26	0.0339823	0.700477	up
ENSMUSG00000024190	Dusp1	17	26505589	26508519	2930	2.96272	0	1.83699	1.87e-61	1.10834	1.88e-20	0.0352829	0.810745	up			yes	yes
ENSMUSG00000040565	Btaf1	19	36926078	37012752	86674	1.12035	1.47e-59	0.480694	7.16e-07	0.670405	4.77e-12	0.0494236	0.631156	up
ENSMUSG00000026479	Lamc2	1	153122755	153186447	63692	4.72383	8.37e-75	2.67949	2.23e-44	1.71837	7.71e-07	0.0723172	0.719891	up
ENSMUSG00000003541	Ier3	17	35821683	35822923	1240	4.39228	0	3.50297	0	0.927916	4.41e-14	0.0814396	0.224271	up		yes		yes
ENSMUSG00000032487	Ptgs2	1	150100030	150108227	8197	8.26475	0	6.10099	0	2.18495	9.41e-107	0.0847664	0.187218	up
ENSMUSG00000026628	Atf3	1	191170295	191218039	47744	5.58146	0	4.78	0	0.773756	0.00686716	0.103176	0.35314	up
ENSMUSG00000018648	Dusp14	11	84048040	84069261	21221	1.61003	1.45e-28	0.970476	3.57e-14	0.721299	1.6e-05	0.103605	0.554013	up
ENSMUSG00000051510	Mafg	11	120625116	120633600	8484	1.20198	3.15e-75	0.458927	1.63e-05	0.835043	9.31e-19	0.11224	0.247	up
ENSMUSG00000048482	Bdnf	2	109674699	109727007	52308	1.46585	2.05e-51	0.75363	3.79e-10	0.798504	7.96e-11	0.112698	0.396594	up
ENSMUSG00000027660	Skil	3	31095057	31122577	27520	3.76168	0	2.97228	2.11e-183	0.870976	4.54e-10	0.13546	0.153147	up
ENSMUSG00000020205	Phlda1	10	111506285	111508645	2360	3.62379	0	2.62303	0	1.11393	8.16e-31	0.138298	0.00252317	up
ENSMUSG00000029771	Irf5	6	29526624	29541871	15247	1.76143	2.94e-51	0.978945	3.5e-12	0.889218	7.25e-10	0.141415	0.37946	up				yes
ENSMUSG00000021215	Net1	13	3882564	3918220	35656	1.29855	6.6e-53	0.754008	3.75e-09	0.660633	7.24e-08	0.144288	0.237961	up
ENSMUSG00000066278	Vps37b	5	124004640	124032270	27630	1.38004	6.56e-63	0.872531	1.7e-15	0.645049	2.98e-10	0.156386	0.179019	up		yes
ENSMUSG00000037946	Fgd3	13	49261553	49320311	58758	1.0637	1.71e-07	-0.0869505	0.790228	1.2795	1.11e-10	0.158564	0.54373	up				yes
ENSMUSG00000023391	Dlx2	2	71543407	71546754	3347	3.30208	0	2.66823	7.12e-218	0.753985	5.63e-09	0.158665	0.00591929	up				yes
ENSMUSG00000026069	Il1rl1	1	40429569	40465415	35846	1.8558	6.02e-150	0.941268	1.2e-33	1.06893	2.25e-48	0.159959	0.332226	up
ENSMUSG00000048787	Dcun1d3	7	119852795	119896298	43503	2.46379	1.08e-98	1.85284	1.17e-71	0.748556	3.8e-06	0.164233	0.12068	up
ENSMUSG00000035385	Ccl2	11	82035570	82037453	1883	2.02301	5.64e-78	1.37403	3.61e-36	0.787907	7.7e-07	0.18006	0.0237408	up
ENSMUSG00000092274	Neat1	19	5824707	5845478	20771	1.20757	3.24e-08	0.805504	1.35e-34	0.662291	8.09e-15	0.18715	0.450335	up			yes	yes
ENSMUSG00000030878	Cdr2	7	120957035	120982312	25277	1.26226	4.33e-46	0.731192	1.36e-13	0.709501	3.59e-10	0.196871	0.0306475	up
ENSMUSG00000053560	Ier2	8	84661330	84662852	1522	4.20209	0	3.44921	0	0.923086	6.88e-14	0.199626	0.00677035	up		yes
ENSMUSG00000097994	Gm26982	6	113714970	113716121	1151	2.27185	2.53e-16	1.54	9.78e-11	0.790048	0.0299814	0.199929	0.419288	up
ENSMUSG00000028348	Murc	4	48663513	48673502	9989	1.71084	1.31e-08	0.963403	0.00214004	0.765774	0.0433852	0.200812	0.494394	up
ENSMUSG00000056749	Nfil3	13	52967208	52981073	13865	3.17985	5.22e-249	2.70492	2.44e-215	0.662771	1e-05	0.215599	0.00296427	up
ENSMUSG00000023905	Tnfrsf12a	17	23675446	23677449	2003	3.94775	8.31e-110	2.51458	8.46e-164	1.71286	1.48e-39	0.21824	0.0101036	up
ENSMUSG00000031530	Dusp4	8	34807296	34819894	12598	4.41998	3.96e-121	1.67777	5.53e-07	2.54365	8.94e-27	0.229504	0.52329	up
ENSMUSG00000022836	Mylk	16	34745209	35002420	257211	1.22658	4.63e-18	0.104462	0.598947	1.34638	1.89e-18	0.255641	0.0609359	up
ENSMUSG00000044786	Zfp36	7	28376783	28380253	3470	4.66514	2.98e-232	4.23955	0	0.739906	4.11e-08	0.269027	0.0852139	up				yes
ENSMUSG00000041075	Fzd7	1	59482423	59486955	4532	1.37977	1.52e-60	1.05207	4.14e-32	0.597672	1.92e-07	0.286658	9.61e-05	up
ENSMUSG00000063727	Tnfrsf11b	15	54250618	54278484	27866	1.84485	1.01e-31	0.397067	0.0663735	1.76471	3.68e-26	0.29437	0.33789	up
ENSMUSG00000020075	Ddx21	10	62580247	62602298	22051	1.20556	1.1e-78	0.479315	3.42e-08	1.05939	5.34e-36	0.348795	1.61e-07	up				yes
ENSMUSG00000024427	Spry4	18	38586267	38601268	15001	3.44051	2.28e-202	2.62143	4.65e-143	1.11606	1.06e-09	0.355202	7.91e-07	up
ENSMUSG00000049097	Ankrd34a	3	96596635	96599775	3140	1.34741	7.7e-06	0.815164	0.00288996	0.856105	0.008772	0.383139	0.131372	up
ENSMUSG00000054568	Usp17la	7	104857008	104862667	5659	2.34107	4.84e-08	1.68884	1.36e-06	0.718754	0.107928	0.385983	0.205784	up
ENSMUSG00000033863	Klf9	19	23141225	23166911	25686	3.15361	1.69e-230	2.8995	1.35e-174	0.607316	0.000414029	0.401332	3.05e-09	up
ENSMUSG00000025880	Smad7	18	75367528	75395935	28407	3.98391	0	3.09801	0	1.24019	1.88e-20	0.401711	1.62e-11	up				yes
ENSMUSG00000035373	Ccl7	11	82045711	82047525	1814	1.46804	1.6e-41	1.09214	1.52e-24	0.800005	7.8e-09	0.446727	6.16e-07	up
ENSMUSG00000039114	Nrn1	13	36725624	36734477	8853	1.36549	2.2e-87	0.818991	5.36e-20	1.0156	1.47e-37	0.48	1.18e-09	up
ENSMUSG00000036136	Fam110c	12	31073967	31079937	5970	4.70498	5.94e-45	1.779	2.84e-06	2.73475	2.07e-15	0.480442	0.141451	up
ENSMUSG00000110344	RP23-220F20.2	11	90187682	90251255	63573	1.48923	9.23e-07	0.921447	0.000417468	0.986362	0.00290164	0.508623	0.0237408	up
ENSMUSG00000021281	Tnfaip2	12	111442468	111455018	12550	1.22235	3.76e-39	1.05046	5.36e-34	0.674126	2.79e-08	0.518246	3.39e-16	up
ENSMUSG00000026826	Nr4a2	2	57106829	57124003	17174	3.56903	2.1e-77	3.1506	2.11e-89	0.815761	0.0134247	0.530064	4.7e-07	up
ENSMUSG00000038612	Mcl1	3	95658787	95663176	4389	1.99048	0	1.89873	3.31e-186	0.605989	1.97e-15	0.530702	6.43e-30	up	yes	yes
ENSMUSG00000020644	Id2	12	25093800	25096092	2292	1.80075	1.14e-148	1.08481	1.53e-48	1.24345	2.26e-42	0.547812	5.23e-23	up		yes		yes
ENSMUSG00000046623	Gjb4	4	127351085	127354081	2996	1.63092	1.73e-08	1.26347	1.91e-06	0.926025	0.00318353	0.588833	0.0158349	up
ENSMUSG00000029307	Dmp1	5	104202612	104214102	11490	1.7834	1.52e-06	0.96045	0.00159432	1.37046	9.72e-05	0.630083	0.0173567	up
ENSMUSG00000022952	Runx1	16	92601465	92826149	224684	1.14348	2.4e-16	0.618462	0.000386484	1.13902	7.63e-13	0.630981	1.03e-05	up
ENSMUSG00000056313	1810011O10Rik	8	24437179	24438984	1805	3.34399	2.24e-66	2.98605	4.47e-62	0.981385	0.000690069	0.644566	0.0080671	up
ENSMUSG00000036181	Hist1h1c	13	23738807	23740367	1560	3.10086	2.34e-124	3.45473	4.67e-165	0.61849	0.0037821	1.01555	2.98e-24	up			yes	yes
ENSMUSG00000074934	Grem1	2	113746163	113758646	12483	1.63411	1.11e-10	0.654678	0.00107969	2.27141	1.19e-25	1.26695	6.86e-13	up		yes		yes
ENSMUSG00000028634	Hivep3	4	119733783	120138045	404262	1.12105	3.67e-41	0.946518	0.000454208	-0.519322	0.00221102	-0.589677	4.32e-09
ENSMUSG00000049775	Tmsb4x	X	167207092	167209315	2223	1.24669	3.66e-157	1.20456	1.21e-24	-0.542012	0.0103788	-0.589309	1.09e-42
ENSMUSG00000038174	Fam126b	1	58522805	58586323	63518	1.32906	1.11e-57	0.969482	7.22e-17	-0.251205	0.0926316	-0.58715	4.45e-14
ENSMUSG00000028944	Prkag2	5	24862743	25100642	237899	1.55068	8.81e-36	1.05385	7.87e-14	-0.116962	0.61461	-0.57857	7.72e-07
ENSMUSG00000001627	Ifrd1	12	40201566	40248504	46938	3.50102	0	2.69152	9.57e-162	0.182625	0.231916	-0.577517	7.24e-25
ENSMUSG00000009772	Nuak2	1	132316125	132333488	17363	4.39873	0	3.65441	3.62e-221	0.0991331	0.702119	-0.57225	1.32e-13
ENSMUSG00000033730	Egr3	14	70077444	70080157	2713	6.40351	0	5.24845	0	0.523059	0.0100018	-0.566701	2e-19			yes		yes
ENSMUSG00000032011	Thy1	9	44043383	44048579	5196	1.41037	7.42e-94	1.00792	1.13e-37	-0.179638	0.0595254	-0.564704	2.24e-15
ENSMUSG00000033985	Tesk2	4	116720947	116805956	85009	1.00053	2.22e-17	0.934746	2.55e-11	-0.517239	0.0016212	-0.560589	5.16e-07					yes
ENSMUSG00000067219	Nipal1	5	72647794	72671078	23284	1.39699	2.81e-20	0.970858	2.04e-08	-0.172822	0.513061	-0.557543	9.18e-05
ENSMUSG00000073643	Wdfy1	1	79702261	79776143	73882	1.10224	7.27e-60	0.806559	1.06e-21	-0.272849	0.00623929	-0.553705	5.78e-17					yes
ENSMUSG00000025762	Larp1b	3	40950353	41040234	89881	1.13856	6.64e-07	0.647299	0.0351759	-0.165816	0.675245	-0.549471	0.0147616
ENSMUSG00000037408	Cnnm4	1	36471619	36508764	37145	1.02305	5.46e-23	0.602094	2.82e-06	-0.150037	0.397758	-0.547859	5.1e-08					yes
ENSMUSG00000037211	Spry1	3	37639946	37644598	4652	1.30655	5.09e-18	1.24825	6.8e-14	-0.50596	0.0252902	-0.546875	1.7e-05
ENSMUSG00000091971	Hspa1a	17	34969189	34972156	2967	1.04434	2.64e-07	0.292426	0.337828	0.124306	0.726719	-0.546661	0.00592699					yes
ENSMUSG00000039701	Usp53	3	122931492	122984510	53018	1.69435	1.45e-76	1.25934	1.46e-26	-0.136747	0.455112	-0.543316	6.04e-10
ENSMUSG00000020275	Rel	11	23736846	23770970	34124	2.56848	5.73e-167	2.47627	6.17e-80	-0.482366	0.0140159	-0.542916	2.94e-12
ENSMUSG00000026547	Tagln2	1	172500046	172507380	7334	1.53815	1.12e-154	1.18607	1.41e-48	-0.194339	0.0485848	-0.528249	1.48e-18			yes		yes
ENSMUSG00000028967	Errfi1	4	150853918	150868892	14974	6.74403	0	5.92296	0	0.247931	0.0878836	-0.519274	9.07e-21					yes
ENSMUSG00000097889	Gm26541	10	80681837	80687176	5339	2.15888	2.23e-09	1.88874	3.5e-06	-0.449673	0.357921	-0.518815	0.0703371
ENSMUSG00000070284	Gmppb	9	108049241	108052801	3560	1.41456	2.22e-47	0.798608	1.2e-10	0.0722131	0.740882	-0.517694	9.24e-10
ENSMUSG00000030452	Nipa2	7	55931286	55962476	31190	1.48172	9.21e-96	0.776995	2.28e-19	0.170637	0.159961	-0.515524	6.93e-16
ENSMUSG00000063919	Srrm4	5	116439274	116591817	152543	2.05106	5.47e-43	1.74595	4.89e-26	-0.232238	0.448724	-0.514391	6.76e-06
ENSMUSG00000000058	Cav2	6	17281184	17289115	7931	1.41518	1.93e-127	0.709226	2.87e-21	0.181378	0.0609776	-0.509296	8.81e-21			yes
ENSMUSG00000023034	Nr4a1	15	101266845	101274792	7947	8.11083	0	7.30509	0	0.225051	0.249861	-0.507211	1.4e-15
ENSMUSG00000100009	Gm7967	1	98589516	98607384	17868	1.23115	7.94e-08	0.989082	1.79e-11	-0.249953	0.220556	-0.506413	0.000223092
ENSMUSG00000103046	Gm37309	1	38992677	38994316	1639	1.63971	7.18e-11	0.529385	0.0895116	0.459676	0.207924	-0.505581	0.0217096
ENSMUSG00000038949	Cnst	1	179546369	179627478	81109	1.22459	1.89e-50	0.836794	4.67e-13	-0.138242	0.400908	-0.504377	2e-10
ENSMUSG00000026283	Ing5	1	93803964	93822101	18137	0.998596	2.78e-35	0.786223	6.41e-12	-0.309442	0.0197126	-0.503778	5.3e-10
ENSMUSG00000030276	Ttll3	6	113389259	113414587	25328	1.01003	2.35e-08	-0.0016215	0.994982	0.470811	0.0170039	-0.497089	0.00179171					yes
ENSMUSG00000024937	Ehbp1l1	19	5707375	5726317	18942	1.57032	5.35e-80	0.970412	8.12e-28	0.0843741	0.552105	-0.496285	2.8e-10				yes	yes
ENSMUSG00000015202	Cnksr3	10	7119062	7212237	93175	1.09046	4.38e-35	0.787266	2.13e-12	-0.212232	0.150045	-0.496166	4.46e-09
ENSMUSG00000021360	Gcnt2	13	40859767	40960891	101124	3.47505	1.39e-229	3.20927	1.77e-103	-0.284229	0.327309	-0.491868	3.13e-09
ENSMUSG00000097418	Mir155hg	16	84703166	84715245	12079	2.87091	2.74e-16	2.15966	5.74e-09	-0.078363	0.899131	-0.490489	0.0682649
ENSMUSG00000003348	Mob3a	10	80685255	80701820	16565	2.39587	1.29e-277	2.45497	1.29e-198	-0.56173	3.71e-07	-0.48709	1.06e-17		yes	yes	yes	yes
ENSMUSG00000035725	Prkx	X	77761410	77796278	34868	1.72755	1.83e-58	1.57404	1.59e-31	-0.352335	0.0654385	-0.479638	7.4e-07
ENSMUSG00000018143	Mafk	5	139791512	139802653	11141	2.4986	4.73e-168	1.96705	3.22e-85	0.0316307	0.895679	-0.47494	7.55e-12
ENSMUSG00000028251	Tstd3	4	21757381	21767212	9831	1.0682	4.12e-18	0.685409	5.13e-06	-0.108946	0.635846	-0.464036	8.86e-05
ENSMUSG00000097272	Gm26649	1	64029462	64032927	3465	2.38419	1.2e-08	1.7173	5.35e-05	-0.133241	0.810819	-0.458393	0.149128
ENSMUSG00000097487	Ptges3l	11	101418811	101425333	6522	1.18371	2.14e-06	0.280281	0.389684	0.353341	0.304141	-0.457134	0.0416599
ENSMUSG00000062421	Arf2	11	103966738	103985337	18599	1.61752	8.71e-73	1.00243	1.78e-28	0.145456	0.279182	-0.449982	1.87e-07
ENSMUSG00000040152	Thbs1	2	118111875	118127133	15258	6.5448	0	5.90736	0	0.134081	0.117871	-0.449889	8.19e-15				yes	yes
ENSMUSG00000097324	Carmn	18	61649624	61665537	15913	1.66498	2.46e-06	0.415457	0.340853	0.550176	0.215024	-0.448736	0.115828		yes	yes		yes
ENSMUSG00000042622	Maff	15	79347540	79359072	11532	5.55557	0	4.53801	5.26e-289	0.468226	0.12326	-0.446988	7.63e-14
ENSMUSG00000070462	Mesdc1	7	83879872	83884305	4433	1.9026	1.24e-231	0.965774	9.96e-42	0.471606	6.44e-08	-0.446613	3.46e-18
ENSMUSG00000046062	Ppp1r15b	1	133131142	133139783	8641	1.70545	2.22e-239	1.28691	7.11e-85	-0.039011	0.740849	-0.44361	4.99e-21
ENSMUSG00000090877	Hspa1b	17	34956435	34959238	2803	1.19543	1.34e-27	0.539495	4.49e-07	0.195598	0.261383	-0.442977	1.22e-07					yes
ENSMUSG00000039782	Cpeb2	5	43233169	43289724	56555	1.0415	6.14e-07	1.11986	5.27e-05	-0.613018	0.0321587	-0.442332	0.0556236
ENSMUSG00000062127	Cttnbp2nl	3	105001914	105053146	51232	2.49457	0	2.36118	5.06e-217	-0.320638	0.00241801	-0.438883	7.86e-20					yes
ENSMUSG00000108413	BC026762	7	26009888	26012391	2503	2.03163	6.4e-13	1.76497	2.87e-08	-0.286632	0.567648	-0.438287	0.0681055
ENSMUSG00000028273	Pdlim5	3	142239589	142395696	156107	1.17528	9.2e-80	0.389086	0.000598564	0.305024	0.000520333	-0.435634	0.00453645		yes	yes		yes
ENSMUSG00000038930	Rccd1	7	80293228	80324454	31226	1.4651	8.48e-22	0.689855	5.2e-05	0.292719	0.206075	-0.434978	0.00263099
ENSMUSG00000029313	Aff1	5	103692373	103855322	162949	1.56569	1.3e-171	1.11808	5.72e-27	-0.010231	0.956005	-0.43322	2.1e-15
ENSMUSG00000068699	Flnc	6	29433255	29461883	28628	1.03708	3.27e-75	1.1697	3.14e-38	-0.577246	1.31e-09	-0.430573	5.85e-15				yes	yes
ENSMUSG00000052397	Ezr	17	6738040	6782784	44744	1.04876	9.91e-23	0.608448	6.1e-06	-0.00768222	0.975792	-0.42339	4.65e-05
ENSMUSG00000029474	Rnf34	5	122850047	122871291	21244	1.4786	1.32e-95	1.17568	4.41e-39	-0.138001	0.309121	-0.42277	2.33e-10					yes
ENSMUSG00000023087	Noct	3	51224446	51251644	27198	3.33573	0	2.90865	0	-0.0138713	0.939393	-0.422671	1.12e-22
ENSMUSG00000074676	Foxs1	2	152931897	152933208	1311	4.47388	4.3e-156	4.05282	6.93e-82	-0.178819	0.716124	-0.422114	0.00273059
ENSMUSG00000001630	Stk38l	6	146724994	146778812	53818	1.80921	7.36e-108	0.921983	3.31e-21	0.449472	0.000248822	-0.412964	4.33e-08
ENSMUSG00000074221	Zfp568	7	29983954	30028282	44328	1.29817	2.1e-56	0.696227	1.87e-08	0.163131	0.326939	-0.411863	3.79e-07
ENSMUSG00000046768	Rhoj	12	75308321	75401456	93135	1.58442	1.03e-109	0.642277	1.87e-14	0.512316	4.03e-10	-0.410652	1.35e-07
ENSMUSG00000005103	Wdr1	5	38526812	38563221	36409	1.31343	8.82e-124	1.01073	2.99e-53	-0.115226	0.236491	-0.406068	6.69e-17		yes	yes	yes	yes
ENSMUSG00000022114	Spry2	14	105891948	105896819	4871	1.41126	2.05e-111	1.18924	4.21e-49	-0.195598	0.0537279	-0.401383	5.89e-10
ENSMUSG00000033323	Ctdp1	18	80407958	80469695	61737	1.66314	6.52e-81	0.768366	1.66e-10	0.46544	0.000642512	-0.395577	8.78e-06					yes
ENSMUSG00000035898	Uba6	5	86109286	86172803	63517	1.17008	5.23e-61	0.635928	2.12e-07	0.119251	0.482678	-0.391416	2.4e-09
ENSMUSG00000049800	Sertad2	11	20543252	20653021	109769	1.02266	9.95e-52	0.959381	2.47e-30	-0.335789	0.000941405	-0.387441	6.36e-11
ENSMUSG00000001098	Kctd10	5	114363566	114380508	16942	1.32367	8.95e-178	1.18495	1.29e-73	-0.259602	0.000834575	-0.386075	8.49e-18					yes
ENSMUSG00000029580	Actb	5	142903114	142906754	3640	1.54148	0	1.22809	1.63e-108	-0.0845871	0.280196	-0.385953	1.22e-25		yes	yes		yes
ENSMUSG00000046962	Zbtb21	16	97947434	97962621	15187	1.10078	9.76e-39	0.701114	5.75e-10	-0.00700558	0.973838	-0.385374	9.36e-06
ENSMUSG00000078453	Abracl	10	18011262	18023252	11990	1.2718	9.53e-95	0.920722	6.14e-15	-0.0592199	0.745717	-0.384093	8.73e-09		yes	yes	yes	yes
ENSMUSG00000028345	Tex10	4	48430857	48473459	42602	1.05747	6.07e-34	0.613592	1.62e-08	0.0458683	0.809938	-0.380579	1.7e-06
ENSMUSG00000025612	Bach1	16	87698944	87733346	34402	1.49087	1.69e-117	1.14484	8.12e-34	-0.0525449	0.746473	-0.379641	3.62e-10
ENSMUSG00000037712	Fermt2	14	45458791	45530118	71327	1.89775	1.56e-251	1.51422	1.03e-75	-0.011148	0.939488	-0.373694	3.39e-10				yes	yes
ENSMUSG00000005667	Mthfd2	6	83305690	83325908	20218	1.26271	2.13e-36	0.571443	4.15e-06	0.294097	0.0416939	-0.369117	0.000382736					yes
ENSMUSG00000028191	Bcl10	3	145922803	145934356	11553	1.99649	1.26e-201	1.77325	1.85e-84	-0.166894	0.228022	-0.368957	6.79e-10
ENSMUSG00000022443	Myh9	15	77760586	77842175	81589	1.0585	7.07e-80	0.458662	1.08e-06	0.214707	0.0437469	-0.368939	2.13e-12		yes	yes	yes	yes
ENSMUSG00000021822	Plau	14	20836661	20843388	6727	4.16778	0	3.57526	0	0.19447	0.286359	-0.353144	1.06e-08		yes	yes	yes	yes
ENSMUSG00000018428	Akap1	11	88830791	88864586	33795	1.10623	4.79e-63	0.868572	1.07e-25	-0.127465	0.243401	-0.350278	4.31e-07			yes		yes
ENSMUSG00000095098	Ccdc85b	19	5456788	5457397	609	1.93727	1.53e-178	1.3684	2.86e-35	0.18781	0.230581	-0.347464	9.95e-10
ENSMUSG00000026637	Traf5	1	191997204	192092559	95355	1.39608	2.2e-63	1.35385	2.2e-43	-0.320574	0.0107991	-0.345362	2.88e-05
ENSMUSG00000043091	Tuba1c	15	99029890	99038105	8215	1.30273	1.24e-118	0.676752	4.51e-18	0.265239	0.00495902	-0.344994	4.13e-11
ENSMUSG00000028945	Rheb	5	24802822	24842624	39802	1.63	9.46e-189	1.00271	1.18e-41	0.269485	0.00321417	-0.34034	7.1e-11
ENSMUSG00000034686	Prr7	13	55464266	55473155	8889	1.29038	1.03e-10	1.3596	9.42e-09	-0.449487	0.160987	-0.339287	0.079077			yes		yes
ENSMUSG00000027397	Slc20a1	2	129198763	129211616	12853	2.48743	4.03e-210	1.67025	2.66e-44	0.406614	0.000896063	-0.33549	0.0885411
ENSMUSG00000031278	Acsl4	X	142317992	142390535	72543	1.19282	5.98e-78	0.64839	1.11e-14	0.19349	0.035445	-0.334339	3.48e-06
ENSMUSG00000052040	Klf13	7	63886350	63938915	52565	1.06958	1.27e-64	0.993295	3.17e-24	-0.270515	0.0250492	-0.332885	1.99e-09
ENSMUSG00000017774	Myo1c	11	75650503	75673910	23407	1.35479	2.85e-132	1.03246	6.97e-53	-0.0185774	0.885527	-0.32836	4.05e-11			yes
ENSMUSG00000039942	Ptger4	15	5206660	5244187	37527	3.54406	0	2.81894	1.91e-153	0.346089	0.0540511	-0.328317	4.33e-06
ENSMUSG00000026305	Lrrfip1	1	90998736	91128944	130208	1.16299	1.04e-65	0.549184	2.42e-07	0.267989	0.00622759	-0.323685	0.000294537					yes
ENSMUSG00000020521	Rnft1	11	86484656	86499025	14369	1.13453	1.76e-42	0.78411	1.92e-16	0.0116585	0.946391	-0.321836	0.000190167
ENSMUSG00000022280	Rnf19a	15	36239933	36283147	43214	1.06748	9.28e-61	1.06129	1.13e-33	-0.328627	0.00194765	-0.320888	2.21e-07
ENSMUSG00000008318	Relt	7	100845846	100863446	17600	3.27623	8.47e-47	2.24781	4.62e-26	0.545821	0.15786	-0.319924	0.0827844					yes
ENSMUSG00000102573	Gm7265	9	72691548	72695050	3502	2.57006	4.27e-08	1.19342	0.00880897	0.39263	0.35289	-0.317977	0.379333
ENSMUSG00000027068	Dhrs9	2	69380444	69404533	24089	2.11477	1.32e-163	1.81571	9.1e-74	-0.0413833	0.839755	-0.316685	1.56e-06
ENSMUSG00000042599	Kdm7a	6	39136622	39206789	70167	1.67548	2.28e-111	1.15641	5.77e-27	0.179158	0.239324	-0.31351	7.16e-06			yes		yes
ENSMUSG00000035671	Zswim4	8	84210677	84237055	26378	1.88445	1.42e-192	1.62721	8.26e-84	-0.0758884	0.567337	-0.313001	3.66e-06
ENSMUSG00000039989	Cbx4	11	119077572	119086221	8649	1.22763	4.37e-57	1.24539	4.85e-41	-0.341782	0.00190419	-0.30878	0.000118237			yes		yes
ENSMUSG00000041135	Ripk2	4	16122732	16163647	40915	1.15321	1.49e-16	0.832977	3.51e-07	-0.019958	0.94614	-0.308236	0.0326691
ENSMUSG00000062825	Actg1	11	120345689	120348542	2853	1.87061	0	1.63709	1.08e-135	-0.090013	0.32976	-0.307317	7.7e-18			yes	yes	yes
ENSMUSG00000035172	Plekhh3	11	101162678	101171351	8673	1.08711	5.07e-34	1.16385	5.22e-25	-0.397641	0.00377572	-0.304137	0.000781131
ENSMUSG00000047428	Dlk2	17	46297420	46303271	5851	2.23142	1.9e-09	1.28032	0.000996504	0.299456	0.576426	-0.303527	0.339559
ENSMUSG00000038705	Gmeb2	2	181251448	181288035	36587	1.05813	1.18e-39	1.13843	2.86e-33	-0.396535	0.000552146	-0.30315	0.0001674
ENSMUSG00000050912	Tmem123	9	7764040	7794333	30293	1.24247	2e-92	0.755631	9.37e-23	0.172958	0.0872348	-0.299557	2.43e-07
ENSMUSG00000023022	Lima1	15	99778469	99875428	96959	1.75714	0	1.68093	1.04e-136	-0.233817	0.00342166	-0.294814	6.26e-12					yes
ENSMUSG00000035969	Rusc2	4	43381978	43427088	45110	1.73543	7.04e-160	1.70875	9.08e-106	-0.282234	0.00872149	-0.294236	5.9e-07			yes
ENSMUSG00000015579	Nkx2-5	17	26838663	26841565	2902	1.07328	9.05e-15	0.722845	9.34e-07	0.0311323	0.911131	-0.294182	0.0283862
ENSMUSG00000034997	Htr2a	14	74640839	74706859	66020	2.13631	3.11e-08	1.69502	1.24e-05	-0.0611791	0.923116	-0.293794	0.375365
ENSMUSG00000016946	Kctd5	17	24047733	24073485	25752	1.11414	2.14e-91	1.19894	3.87e-62	-0.384858	6e-06	-0.288513	4.27e-08			yes		yes
ENSMUSG00000007476	Lrrc8a	2	30237714	30263790	26076	1.39054	5e-32	1.08524	4.55e-16	-0.00290969	0.992955	-0.283171	0.00845768			yes		yes
ENSMUSG00000079426	Arpc4	6	113378114	113390448	12334	1.15147	1.99e-104	0.889136	1.06e-35	-0.0322666	0.791305	-0.281435	2.22e-07				yes	yes
ENSMUSG00000109336	Samd4b	7	28399521	28598144	198623	1.04281	1.27e-58	0.97659	2.62e-27	-0.221196	0.0536945	-0.274263	5.29e-06
ENSMUSG00000027075	Slc43a1	2	84838849	84863594	24745	1.49619	3.73e-35	1.23595	4.49e-16	-0.0500197	0.854644	-0.272895	0.0419971
ENSMUSG00000041313	Slc7a1	5	148327409	148399904	72495	1.42849	2.1e-83	0.735658	3.36e-13	0.405159	0.000546015	-0.265193	0.000295993
ENSMUSG00000042507	Elmsan1	12	84149175	84218881	69706	2.8249	0	2.36763	6.98e-167	0.162881	0.182519	-0.265087	4.27e-05					yes
ENSMUSG00000045294	Insig1	5	28071362	28078662	7300	1.42071	8.68e-193	1.26591	4.42e-68	-0.125053	0.11935	-0.263598	1.64e-05
ENSMUSG00000026600	Soat1	1	156424524	156474331	49807	1.08609	1.12e-67	0.282797	0.00141353	0.526773	7.4e-11	-0.261142	0.00021984
ENSMUSG00000029135	Fosl2	5	32135800	32157842	22042	2.95011	0	2.7239	0	-0.052131	0.657091	-0.257183	2.32e-10		yes	yes		yes
ENSMUSG00000013089	Etv5	16	22381308	22439719	58411	1.00553	6.59e-23	0.367763	0.00576032	0.357536	0.00878199	-0.256688	0.0253442
ENSMUSG00000028341	Nr4a3	4	48045152	48086447	41295	6.80884	3.21e-139	6.11112	2.91e-135	0.157486	0.784537	-0.25574	0.00428029
ENSMUSG00000052684	Jun	4	95049033	95052222	3189	1.74284	0	1.62425	1.16e-119	-0.154285	0.0530875	-0.255475	1.47e-06					yes
ENSMUSG00000021493	Pdlim7	13	55495794	55513676	17882	1.53271	2.46e-86	1.05405	4.01e-39	0.209627	0.0561641	-0.253396	0.00145861			yes		yes
ENSMUSG00000025746	Il6	5	30013113	30019981	6868	2.84156	2.65e-12	1.6182	2.52e-05	0.476815	0.317172	-0.252612	0.453681
ENSMUSG00000029581	Fscn1	5	142960342	142973185	12843	1.04004	2.22e-112	0.966862	9.47e-53	-0.186685	0.0187889	-0.249179	9.43e-09			yes		yes
ENSMUSG00000031799	Tpm4	8	72134974	72153142	18168	1.02609	1.1e-115	0.73413	1.49e-27	0.0306994	0.775586	-0.249104	2.16e-07			yes		yes
ENSMUSG00000080845	Gm9115	X	102724401	102725749	1348	1.57113	3.08e-06	0.922701	0.0141658	0.20725	0.697753	-0.245495	0.456737
ENSMUSG00000024772	Ehd1	19	6276724	6300096	23372	1.22656	6.52e-108	0.797125	5.68e-35	0.176452	0.0527271	-0.241337	3.07e-07					yes
ENSMUSG00000001473	Tubb6	18	67390716	67402748	12032	2.01645	5.55e-209	1.7507	2.6e-138	0.0117027	0.942362	-0.24046	9.35e-07					yes
ENSMUSG00000082319	Gm8822	X	81820383	81822730	2347	1.05852	4.35e-06	0.626499	0.0294436	0.117549	0.784537	-0.239084	0.315353
ENSMUSG00000047466	8030462N17Rik	18	77633280	77714010	80730	1.11456	8.76e-24	0.858664	6.79e-10	-0.00782206	0.976411	-0.237744	0.052231
ENSMUSG00000033909	Usp36	11	118259650	118290244	30594	1.02062	7.25e-37	0.473644	1.03e-05	0.293461	0.022234	-0.235313	0.0021121					yes
ENSMUSG00000029860	Zyx	6	42349629	42360213	10584	1.53026	2.5e-299	1.58175	1.53e-171	-0.297485	7.48e-06	-0.234576	2.86e-09		yes	yes		yes
ENSMUSG00000034595	Ppp1r18	17	35865592	35875596	10004	1.65647	2.07e-176	1.42346	2.2e-70	-0.00958686	0.953038	-0.224815	7.12e-06			yes		yes
ENSMUSG00000042406	Atf4	15	80255183	80257540	2357	1.37101	1.24e-132	1.22902	6.45e-40	-0.105055	0.289308	-0.224198	0.00786144
ENSMUSG00000044847	Lsm11	11	45928268	45944935	16667	1.77449	1.17e-81	1.22355	1.17e-29	0.302371	0.0500262	-0.221099	0.0134133					yes
ENSMUSG00000017418	Arl5b	2	15049394	15082456	33062	2.12713	8.59e-209	2.02032	6.16e-119	-0.133174	0.35521	-0.220143	0.00052763
ENSMUSG00000087370	Tmem170b	13	41606215	41641347	35132	1.50072	4.4e-36	1.08524	9.32e-18	0.175126	0.401261	-0.216206	0.0609081
ENSMUSG00000025981	Coq10b	1	55052769	55072702	19933	3.10401	2.35e-269	2.61295	1.61e-132	0.243038	0.214002	-0.207184	0.00702594					yes
ENSMUSG00000024235	Map3k8	18	4331326	4353015	21689	2.03157	1.06e-12	1.53266	1.47e-07	0.163634	0.751474	-0.202173	0.489194
ENSMUSG00000107092	Gm7993	5	95974239	95975623	1384	1.44832	3.5e-15	1.51405	3.1e-16	-0.278512	0.381949	-0.198614	0.250621
ENSMUSG00000060477	Irak2	6	113638466	113695026	56560	1.18173	2.33e-23	1.04125	9.69e-14	-0.0791	0.735169	-0.19304	0.157438			yes
ENSMUSG00000002603	Tgfb1	7	25687001	25705077	18076	1.12984	1.44e-41	0.669492	2.9e-10	0.250691	0.0363011	-0.189685	0.0625859
ENSMUSG00000089824	Rbm12	2	156091957	156111978	20021	1.27515	2.91e-40	0.919803	1.02e-17	0.148183	0.378764	-0.188697	0.0547641					yes
ENSMUSG00000021385	Ippk	13	49421310	49462990	41680	1.17007	9.4e-23	0.662341	2.05e-05	0.286458	0.12791	-0.187583	0.187597
ENSMUSG00000042688	Mapk6	9	75369061	75410005	40944	1.6435	8.53e-196	1.21575	6.04e-53	0.224427	0.0173363	-0.184701	0.00348265
ENSMUSG00000022634	Yaf2	15	93284277	93336935	52658	1.03926	2.21e-22	1.02038	1.95e-16	-0.179226	0.330893	-0.181246	0.114596		yes	yes
ENSMUSG00000089791	Gm3555	1	98457767	98459162	1395	1.86796	2.66e-11	1.09287	0.000125116	0.458207	0.265871	-0.177046	0.531069
ENSMUSG00000042608	Stk40	4	126103956	126141029	37073	2.53998	0	2.4741	3.29e-168	-0.130669	0.370616	-0.171251	0.00677945
ENSMUSG00000100113	Gm28592	10	111506574	111507662	1088	2.10371	1.31e-06	2.12686	9.09e-14	0.0478855	0.935935	-0.159261	0.704266
ENSMUSG00000056962	Jmjd6	11	116837431	116843449	6018	1.43089	2.31e-59	0.84066	5.06e-18	0.410482	0.00102852	-0.158744	0.0760912
ENSMUSG00000003226	Ranbp2	10	58446851	58494155	47304	1.04961	1.91e-118	0.489287	2.25e-08	0.385836	1.81e-05	-0.158165	0.00119456					yes
ENSMUSG00000034430	Zxdc	6	90369491	90403490	33999	1.11436	3.57e-50	0.767057	2.29e-20	0.176284	0.140137	-0.157908	0.0332695
ENSMUSG00000037458	Azin1	15	38487429	38519266	31837	2.20902	0	1.67386	3.05e-114	0.358393	2.89e-06	-0.155773	0.0152339
ENSMUSG00000051579	Tceal8	X	136168983	136172342	3359	1.01505	6.69e-61	0.764121	6.3e-17	0.0844418	0.542812	-0.150703	0.0119629
ENSMUSG00000030403	Vasp	7	19256928	19271817	14889	1.20521	2.23e-90	0.975873	2.34e-35	0.0674053	0.579656	-0.14722	0.0266353
ENSMUSG00000020773	Trim47	11	116105751	116127210	21459	1.13929	1.34e-64	0.770102	2.88e-14	0.203037	0.0389832	-0.146939	0.155367					yes
ENSMUSG00000023067	Cdkn1a	17	29090978	29100722	9744	1.0859	5.06e-70	0.802427	1.15e-11	0.102458	0.356744	-0.145591	0.515911
ENSMUSG00000032643	Fhl3	4	124700700	124708611	7911	1.17281	1.03e-99	1.1087	1.99e-52	-0.0903575	0.38571	-0.141153	0.0277975			yes		yes
ENSMUSG00000027580	Helz2	2	181227614	181242027	14413	1.16321	4.24e-45	0.63346	2.82e-08	0.368757	0.00225988	-0.138854	0.201474
ENSMUSG00000024970	AI846148	19	7356463	7383026	26563	1.19803	5.87e-55	1.05841	3.16e-27	-0.0153849	0.934719	-0.137897	0.102859
ENSMUSG00000063406	Tmed5	5	108106365	108132620	26255	1.03784	1.99e-25	0.671046	8.06e-14	0.220353	0.12391	-0.13442	0.130486
ENSMUSG00000029171	Pgm1	5	64092949	64128351	35402	1.44603	1.49e-87	1.33135	8.73e-50	-0.0318112	0.851174	-0.129541	0.114596					yes
ENSMUSG00000028224	Nbn	4	15957924	15992589	34665	1.24925	5.61e-34	0.558332	5.33e-05	0.528824	0.000699838	-0.129182	0.267499
ENSMUSG00000028035	Dnajb4	3	152178510	152210302	31792	1.27019	6e-77	0.766544	1.23e-24	0.362604	8.38e-05	-0.127627	0.0761851				yes	yes
ENSMUSG00000024776	Stambpl1	19	34192228	34240333	48105	1.78126	1.25e-110	1.80335	1.28e-88	-0.165344	0.280869	-0.127407	0.107564			yes		yes
ENSMUSG00000039005	Tlr4	4	66827583	66930284	102701	1.03988	3.03e-28	0.362414	0.0021536	0.531718	2.5e-05	-0.125816	0.235739
ENSMUSG00000104394	Gm37254	1	187236456	187240357	3901	1.75242	4.76e-11	1.5305	5.88e-08	0.000764901	0.998924	-0.124513	0.673767
ENSMUSG00000025340	Rabgef1	5	130171797	130214342	42545	1.4704	9.61e-67	1.15743	6.74e-34	0.173846	0.251847	-0.122025	0.166562
ENSMUSG00000027346	Gpcpd1	2	132529081	132587729	58648	1.0488	7.32e-27	1.14487	2.68e-29	-0.224669	0.155455	-0.119448	0.198207
ENSMUSG00000003545	Fosb	7	19302695	19310051	7356	6.71965	0	7.00952	0	-0.501445	0.0467431	-0.119379	0.476918
ENSMUSG00000056708	Ier5	1	155096360	155099636	3276	3.20382	0	3.07941	0	-0.0141578	0.921674	-0.116161	0.0225937					yes
ENSMUSG00000032010	Usp2	9	44067020	44095627	28607	1.57038	3.56e-24	1.50468	1.46e-18	-0.0684772	0.847777	-0.102902	0.557253
ENSMUSG00000008475	Arpc5	1	152766541	152775597	9056	1.11976	1.48e-86	0.821813	2.36e-30	0.18429	0.0521961	-0.100965	0.0781092					yes
ENSMUSG00000094483	Purb	11	6467598	6475917	8319	1.80172	1.73e-38	1.20393	8.29e-52	0.507897	5.84e-06	-0.0999322	0.148896			yes
ENSMUSG00000061244	Exoc5	14	49012145	49066653	54508	1.00489	6.1e-42	0.553374	1.39e-10	0.356168	0.000462642	-0.0808988	0.368087
ENSMUSG00000038418	Egr1	18	34859822	34864984	5162	5.19312	1.56e-295	4.86264	0	0.312979	0.0190231	-0.0779813	0.374157				yes	yes
ENSMUSG00000026535	Ifi202b	1	173962567	173982744	20177	1.45069	8.92e-64	1.36951	7.32e-41	-0.0136627	0.948572	-0.0753166	0.463294
ENSMUSG00000021820	Camk2g	14	20734874	20794088	59214	1.28475	1.81e-89	0.747907	6.84e-23	0.450257	2.44e-07	-0.0723448	0.380587			yes		yes
ENSMUSG00000059195	Gm12715	4	103563401	103564529	1128	1.67764	1.64e-17	1.68804	1.34e-75	-0.034342	0.876335	-0.0697943	0.599712
ENSMUSG00000011179	Odc1	12	17544872	17551502	6630	1.29779	2.09e-96	1.66688	5.29e-105	-0.447937	2.3e-06	-0.0677327	0.352591
ENSMUSG00000038400	Pmepa1	2	173224457	173276533	52076	1.8084	3.35e-52	1.95553	3.06e-29	-0.28879	0.11923	-0.0616725	0.882442
ENSMUSG00000020397	Med7	11	46436924	46442721	5797	1.14635	1.72e-33	0.807589	3.28e-09	0.247528	0.157913	-0.0613043	0.645001
ENSMUSG00000024486	Hbegf	18	36504928	36515805	10877	6.63738	0	6.09518	0	0.381283	0.215431	-0.0577847	0.543535
ENSMUSG00000031971	Ccsap	8	123840830	123860209	19379	1.29042	3.7e-21	0.638335	1.6e-05	0.567151	0.000429619	-0.0570537	0.787289					yes
ENSMUSG00000036432	Siah2	3	58674937	58692400	17463	1.64525	9.75e-48	1.48324	4.74e-35	0.0858037	0.703863	-0.0533781	0.733242				yes	yes
ENSMUSG00000024014	Pim1	17	29490811	29496111	5300	3.62292	1.67e-192	3.10209	1.74e-143	0.412943	0.0865351	-0.0530201	0.691609
ENSMUSG00000021453	Gadd45g	13	51846677	51848468	1791	5.49793	0	5.15888	0	0.211987	0.44139	-0.0529651	0.47663					yes
ENSMUSG00000027829	Ccnl1	3	65946150	65958249	12099	1.31846	5.87e-101	0.761947	1.11e-19	0.488324	1.08e-07	-0.0509573	0.56262
ENSMUSG00000001542	Ell2	13	75707483	75772356	64873	1.74366	3.79e-44	1.79766	1.52e-36	-0.131316	0.610354	-0.048737	0.785349
ENSMUSG00000031778	Cx3cl1	8	94772008	94782427	10419	1.169	8.3e-57	1.28937	5.8e-54	-0.179751	0.135042	-0.0481549	0.627732					yes
ENSMUSG00000042677	Zc3h12a	4	125118422	125127840	9418	4.01999	1.44e-291	3.48772	1.76e-213	0.427366	0.0695044	-0.0476275	0.638303
ENSMUSG00000040663	Clcf1	19	4214237	4223490	9253	1.58965	4.78e-60	1.42738	2.94e-52	0.102347	0.578451	-0.0452269	0.689523					yes
ENSMUSG00000047777	Phf13	4	151989632	151996258	6626	1.34073	1.01e-86	1.4205	5.05e-67	-0.137938	0.264239	-0.0445359	0.640203
ENSMUSG00000061589	Dot1l	10	80755205	80795461	40256	2.14939	4.03e-221	1.48941	7.82e-44	0.57802	1.19e-06	-0.044055	0.68797			yes		yes
ENSMUSG00000103593	Gm37352	8	84200868	84203049	2181	1.75303	3.74e-07	1.28553	0.000187145	0.249094	0.640205	-0.0411954	0.920637
ENSMUSG00000001131	Timp1	X	20870165	20874735	4570	1.22762	1.11e-12	1.06697	2.15e-20	0.125519	0.416949	-0.0403353	0.895886
ENSMUSG00000030888	Rrp8	7	105731729	105737385	5656	1.38961	3.5e-50	0.880598	9.95e-20	0.45338	0.000487078	-0.0363141	0.769367					yes
ENSMUSG00000021112	Mpp5	12	78748946	78840711	91765	1.23185	1.24e-66	0.961128	1.09e-22	0.215605	0.0940182	-0.0354277	0.733603
ENSMUSG00000041483	Zfp281	1	136624900	136630053	5153	2.39328	0	1.97005	3.15e-130	0.367192	0.000146456	-0.0322163	0.739799			yes		yes
ENSMUSG00000031016	Wee1	7	110122045	110143286	21241	1.02372	1.86e-28	0.375337	0.00315393	0.594677	2.97e-06	-0.0310964	0.838341			yes		yes
ENSMUSG00000038264	Sema7a	9	57940111	57962865	22754	3.2923	4.61e-99	2.69515	1.53e-40	0.411035	0.146032	-0.0256196	0.957754
ENSMUSG00000005483	Dnajb1	8	83608192	83612653	4461	2.19849	1.15e-172	1.76647	1.37e-95	0.387507	0.000354109	-0.0246631	0.8523
ENSMUSG00000034343	Ube2f	1	91250303	91290337	40034	1.21086	3.2e-45	1.0871	1.23e-23	0.0795514	0.657012	-0.0241402	0.865126				yes	yes
ENSMUSG00000067931	Zfp948	17	21567045	21588697	21652	1.10623	6.99e-41	0.822822	9.48e-15	0.241522	0.0333304	-0.0237898	0.88495					yes
ENSMUSG00000043889	Gm8399	13	81064683	81065803	1120	1.88095	9.67e-15	1.74731	1.32e-12	0.042466	0.935862	-0.0233151	0.943081
ENSMUSG00000041025	Iffo2	4	139530547	139620382	89835	1.00712	6.45e-16	0.789721	1.89e-08	0.172823	0.395243	-0.0231573	0.910879
ENSMUSG00000016528	Mapkapk2	1	131053699	131097826	44127	1.13743	1.39e-109	0.830409	6.45e-36	0.275718	0.000380159	-0.0189471	0.822088
ENSMUSG00000038697	Taf5l	8	123996317	124021397	25080	1.09031	2.21e-46	0.814041	8.44e-21	0.248205	0.0301862	-0.0138335	0.914265					yes
ENSMUSG00000026819	Slc25a25	2	32414486	32451445	36959	2.56919	1.22e-97	1.99391	5.78e-53	0.511077	0.0130137	-0.0120101	0.947184
ENSMUSG00000028645	Slc2a1	4	119108710	119137983	29273	2.50811	0	2.0654	4.95e-214	0.417094	5.33e-06	-0.010827	0.919374			yes		yes
ENSMUSG00000073557	Ppp1r12b	1	134754657	134955942	201285	1.25932	1.29e-31	0.715186	3.31e-12	0.516074	0.000162488	-0.00946044	0.954469
ENSMUSG00000084497	Gm22107	15	77840656	77840756	100	2.89019	7.61e-15	2.76496	2.26e-15	-0.0460364	0.939628	-0.00830522	0.984485
ENSMUSG00000021379	Id4	13	48261426	48264036	2610	1.01595	3.41e-35	1.59413	3.29e-54	-0.597157	9.31e-07	-0.00723765	0.961571
ENSMUSG00000024360	Etf1	18	34902784	34932007	29223	1.47141	2.49e-156	1.09561	7.69e-63	0.356766	8.62e-06	-0.00542514	0.954681					yes
ENSMUSG00000020893	Per1	11	69095216	69109960	14744	2.01307	5.41e-254	2.00968	1.41e-140	-0.0201715	0.899982	-0.00486582	0.964085			yes		yes
ENSMUSG00000028633	Ctps	4	120539867	120570276	30409	1.25802	2.48e-97	0.718254	3.08e-24	0.521644	3.47e-10	-0.00372396	0.972517			yes
ENSMUSG00000026064	Ptp4a1	1	30940301	30949770	9469	1.19883	1.94e-75	1.13101	1.15e-60	0.0564592	0.660706	-0.000653107	0.995236
ENSMUSG00000048807	Slc35e4	11	3907020	3914664	7644	1.3035	4.2e-52	0.985679	2.14e-22	0.302256	0.0219222	0.00334612	0.982231
ENSMUSG00000035329	Fbxo33	12	59200654	59219725	19071	1.27804	3.37e-25	0.735086	5.39e-10	0.530819	0.000418144	0.00744981	0.971864
ENSMUSG00000003752	Itpkc	7	27207171	27228661	21490	1.34601	3.07e-55	1.54072	2.08e-52	-0.200255	0.173283	0.00990751	0.947736
ENSMUSG00000021733	Slc4a7	14	14703024	14799943	96919	1.18283	9.66e-38	0.916123	1.03e-19	0.260917	0.0568271	0.0111094	0.941808
ENSMUSG00000035621	Midn	10	80148271	80158368	10097	1.17862	2.15e-120	1.21029	3.2e-46	-0.034721	0.810637	0.0138386	0.867106
ENSMUSG00000005148	Klf5	14	99298690	99313405	14715	1.70934	1.48e-39	1.20352	1.35e-14	0.477907	0.0119757	0.0193132	0.934597
ENSMUSG00000047648	Fbxo30	10	11281329	11298052	16723	1.54273	4.2e-94	1.25203	8.48e-59	0.297221	0.00721648	0.0208621	0.841587					yes
ENSMUSG00000074170	Plekhf1	7	38216971	38228016	11045	2.06934	3.98e-100	2.17172	4.21e-97	-0.0978799	0.638429	0.0227913	0.875438
ENSMUSG00000040435	Ppp1r15a	7	45522915	45526268	3353	1.46386	1.02e-46	1.43633	2.89e-52	0.0405211	0.839905	0.0231594	0.883095
ENSMUSG00000024750	Zfand5	19	21272277	21282289	10012	1.4995	4.21e-137	0.958061	1.49e-56	0.556076	3.98e-12	0.0271442	0.703047
ENSMUSG00000029201	Ugdh	5	65413220	65435949	22729	1.06952	9.8e-82	1.30678	5.94e-72	-0.214957	0.013807	0.0340199	0.696711					yes
ENSMUSG00000031955	Bcar1	8	111710473	111743809	33336	1.75907	6.14e-153	1.36158	3.46e-71	0.417143	2.28e-05	0.0373993	0.669128					yes
ENSMUSG00000028889	Yrdc	4	124850678	124855242	4564	1.58889	6.36e-81	1.30655	9.07e-41	0.301963	0.0243605	0.0412904	0.721548			yes
ENSMUSG00000050549	5730508B09Rik	3	127869057	127896324	27267	1.46862	2.74e-08	1.43039	1.14e-07	0.0194172	0.972872	0.0429024	0.902602					yes
ENSMUSG00000018500	Adora2b	11	62248983	62266453	17470	1.36423	5.95e-17	1.51909	6.96e-24	-0.118546	0.67824	0.045022	0.846809
ENSMUSG00000027859	Ngf	3	102469918	102521013	51095	1.22492	4.85e-21	0.995606	2.46e-16	0.262778	0.174378	0.0526414	0.740795
ENSMUSG00000031681	Smad1	8	79338394	79399518	61124	1.17955	4.77e-39	1.13494	2.7e-31	0.0893996	0.607286	0.0589777	0.591415
ENSMUSG00000051495	Irf2bp2	8	126588295	126593986	5691	2.06996	3.2e-291	1.58604	3.47e-104	0.523439	1.19e-08	0.059353	0.356923					yes
ENSMUSG00000028793	Rnf19b	4	129058270	129085886	27616	1.54958	3.41e-116	1.64559	4.82e-92	-0.0455342	0.769338	0.0654139	0.434925
ENSMUSG00000085148	Mir22hg	11	75461538	75466676	5138	1.87918	6.86e-50	1.43561	3.62e-36	0.500993	0.000587972	0.0659359	0.833202			yes		yes
ENSMUSG00000024063	Lbh	17	72918304	72941942	23638	1.80961	8.4e-281	1.73563	3.69e-162	0.127131	0.152154	0.0670374	0.289236			yes		yes
ENSMUSG00000038683	Pak1ip1	13	41001022	41013019	11997	1.08884	1.17e-43	0.664126	5.27e-14	0.477862	2.9e-06	0.0675549	0.509136
ENSMUSG00000037465	Klf10	15	38294412	38300707	6295	4.4662	0	4.85264	0	-0.336041	0.0127587	0.0740716	0.195221
ENSMUSG00000025856	Pdgfa	5	138976013	138997370	21357	1.85478	9.81e-37	2.2144	1.62e-37	-0.322741	0.208461	0.0743273	0.731911
ENSMUSG00000045817	Zfp36l2	17	84183930	84187947	4017	1.91994	0	1.75087	8.91e-122	0.229316	0.00798202	0.0806488	0.170799					yes
ENSMUSG00000050271	D8Ertd82e	8	36094827	36147787	52960	2.30091	5.21e-77	2.35587	1.58e-33	-0.0409095	0.899299	0.0972308	0.80599
ENSMUSG00000035356	Nfkbiz	16	55811374	55838899	27525	2.73993	8.05e-177	3.32473	4.96e-124	-0.537004	0.00763103	0.0981391	0.471178
ENSMUSG00000030103	Bhlhe40	6	108660628	108666925	6297	3.466	0	3.22933	3.07e-256	0.296954	0.0171498	0.103618	0.203951
ENSMUSG00000007872	Id3	4	136143496	136145755	2259	2.01887	8.42e-260	1.52033	4.28e-78	0.585235	9.72e-10	0.110357	0.0787343
ENSMUSG00000032515	Csrnp1	9	119971162	119984658	13496	5.22635	0	5.17492	0	0.111481	0.724258	0.110609	0.071825
ENSMUSG00000039646	Vasn	16	4639940	4650802	10862	1.96047	8.6e-272	1.72859	6.96e-184	0.33177	4.5e-06	0.11168	0.0823358
ENSMUSG00000053907	Mat2a	6	72432798	72439558	6760	1.49007	2.62e-238	1.17211	5.27e-61	0.421361	6.12e-08	0.12014	0.0174827
ENSMUSG00000054027	Nt5dc3	10	86779004	86838389	59385	1.21711	4.03e-33	0.812316	2.83e-11	0.509518	0.00057104	0.129824	0.245767
ENSMUSG00000089762	Ier5l	2	30471536	30474219	2683	1.18275	8.17e-76	1.22618	6.67e-68	0.0785943	0.464493	0.132408	0.0721519					yes
ENSMUSG00000047407	Tgif1	17	70844204	70853546	9342	1.75164	2.2e-136	1.47454	5.71e-69	0.398048	0.000204773	0.140283	0.062089
ENSMUSG00000039568	Ubald1	16	4874777	4880315	5538	1.20782	1.14e-37	1.02961	1.48e-32	0.308766	0.0184515	0.14346	0.101359		yes	yes	yes	yes
ENSMUSG00000034998	Foxn2	17	88440710	88490533	49823	1.23752	3.93e-52	0.939891	1.21e-28	0.431971	8.02e-05	0.148348	0.0630465
ENSMUSG00000017009	Sdc4	2	164424246	164443887	19641	2.32061	0	2.16819	3.37e-248	0.305308	7.41e-05	0.167463	0.00534237
ENSMUSG00000020423	Btg2	1	134075169	134079120	3951	5.52531	0	6.01369	0	-0.359385	0.0339304	0.1728	0.288546			yes	yes	yes
ENSMUSG00000042367	Gjb3	4	127325234	127330844	5610	1.17052	1.97e-22	0.907128	2.89e-09	0.413775	0.00629683	0.173038	0.314893
ENSMUSG00000034640	Tiparp	3	65528409	65555518	27109	1.85257	7.32e-198	1.43927	5.54e-53	0.562352	4.32e-10	0.173162	0.0460426
ENSMUSG00000035397	Klf16	10	80567123	80577321	10198	2.20393	1.38e-223	2.27291	5.46e-170	0.0856002	0.591341	0.17384	0.00341125			yes
ENSMUSG00000021250	Fos	12	85473889	85477273	3384	6.55489	0	6.39884	0	0.224278	0.518549	0.178811	0.426304		yes	yes
ENSMUSG00000085731	Gm16229	10	127663838	127665484	1646	1.76287	3.15e-07	1.7231	1.21e-09	0.226243	0.650238	0.187549	0.586077
ENSMUSG00000035840	Lysmd3	13	81657805	81671888	14083	1.27048	8e-50	1.26363	8.03e-35	0.177487	0.218963	0.188093	0.0488449
ENSMUSG00000048895	Cdk5r1	11	80477022	80481184	4162	1.07583	1.25e-12	1.22143	2.77e-15	0.0266687	0.933132	0.189646	0.217115
ENSMUSG00000037447	Arid5a	1	36307732	36324029	16297	3.80757	1.71e-207	3.82589	3.03e-193	0.119216	0.739573	0.190363	0.0296645
ENSMUSG00000023075	Akirin1	4	123734558	123750345	15787	1.41179	3.68e-101	1.18223	4.1e-44	0.406547	3.1e-05	0.194624	0.00615216
ENSMUSG00000073489	Ifi204	1	173747292	173766943	19651	1.25079	4.1e-25	0.846354	6.18e-12	0.578204	0.000264905	0.19749	0.0948017
ENSMUSG00000022863	Btg3	16	78359859	78377192	17333	1.12454	4.79e-09	1.136	1.53e-10	0.170944	0.57881	0.197549	0.309408
ENSMUSG00000021149	Gtpbp4	13	8972070	8996017	23947	1.15269	1.16e-52	0.784002	3.75e-16	0.556346	3.22e-08	0.203756	0.0186253
ENSMUSG00000075000	Nrbf2	10	67266688	67285305	18617	1.23534	9.27e-36	0.9277	3.91e-18	0.492097	0.000614667	0.205867	0.0117528
ENSMUSG00000033763	Mtss1l	8	110721475	110741400	19925	1.01798	8.37e-44	1.07689	1.17e-46	0.163107	0.124211	0.231165	0.00150272					yes
ENSMUSG00000056952	Tatdn2	6	113697049	113711069	14020	1.70222	8.28e-101	1.70405	5.29e-67	0.209459	0.161669	0.235839	0.00112682			yes		yes
ENSMUSG00000027787	Nmd3	3	69721984	69756373	34389	1.06315	2.19e-47	0.805747	1.02e-18	0.483025	4.11e-06	0.241823	0.000886929
ENSMUSG00000046722	Cdc42se1	3	95228731	95236409	7678	1.0888	1.7e-69	1.16913	1.69e-67	0.162356	0.0976359	0.252712	3.7e-06
ENSMUSG00000022528	Hes1	16	30064383	30067796	3413	4.42242	2.22e-226	4.47218	1.51e-184	0.120785	0.77083	0.271293	0.0107813
ENSMUSG00000054364	Rhob	12	8497762	8499985	2223	1.17398	3.86e-70	1.02383	5.4e-46	0.410363	3.02e-06	0.271879	1.05e-05					yes
ENSMUSG00000052837	Junb	8	84974483	84978718	4235	4.0664	0	4.88424	0	-0.557261	1.4e-10	0.278342	3.86e-10
ENSMUSG00000101122	Gm17971	1	55066263	55067069	806	2.10569	4.35e-06	2.10209	3.69e-08	0.186402	0.731402	0.285857	0.424355
ENSMUSG00000008384	Sertad1	7	27486909	27490316	3407	1.58604	3.77e-133	1.76927	5.15e-66	0.0740877	0.676077	0.286522	1.97e-07			yes
ENSMUSG00000025402	Nab2	10	127660917	127668568	7651	1.68967	1.81e-165	1.46942	9.58e-106	0.521826	3.35e-10	0.31513	1.09e-08					yes
ENSMUSG00000023951	Vegfa	17	46016992	46032369	15377	1.86152	2.26e-128	2.61227	2.96e-108	-0.418036	3.47e-05	0.326432	0.152781
ENSMUSG00000015312	Gadd45b	10	80930090	80932204	2114	3.79563	0	4.2283	0	-0.0955329	0.61461	0.368775	6.9e-09
ENSMUSG00000040511	Pvr	7	19903577	19921160	17583	2.13655	1.26e-143	1.90486	1.35e-128	0.592899	5.67e-08	0.376053	3.18e-07
ENSMUSG00000004371	Il11	7	4772372	4782857	10485	3.07971	5.23e-141	3.01735	9.31e-82	0.421241	0.0587945	0.38495	0.123606
ENSMUSG00000018932	Map2k3	11	60932032	60952811	20779	1.0388	2.66e-73	0.892688	5.95e-30	0.525963	3.11e-12	0.390972	2.46e-09
ENSMUSG00000042821	Snai1	2	167538194	167542814	4620	3.16698	0	3.2689	0	0.276228	0.015249	0.399691	2.88e-18
ENSMUSG00000005413	Hmox1	8	75093620	75100589	6969	2.46684	0	2.56556	1.98e-245	0.332852	0.00139339	0.454898	1.42e-19
ENSMUSG00000049516	Spty2d1	7	46990395	47008411	18016	1.07266	1.31e-43	1.19462	4.47e-51	0.32516	0.00208395	0.456756	4.81e-12
ENSMUSG00000042549	Map2k3os	11	60920916	60931867	10951	1.41751	1.11e-06	1.70857	6.21e-11	0.143106	0.776524	0.461769	0.0409058
ENSMUSG00000014599	Csf1	3	107741047	107760469	19422	2.13111	3.18e-63	2.18767	3.44e-255	0.463905	8.34e-09	0.481309	9.64e-05
ENSMUSG00000069114	Zbtb10	3	9250601	9285333	34732	1.21791	2.45e-22	1.42289	3.61e-27	0.27327	0.196206	0.500483	1.57e-07			yes
ENSMUSG00000056501	Cebpb	2	167688914	167690418	1504	1.73609	1.12e-259	2.19967	3.49e-174	0.0268882	0.854059	0.511727	3.69e-32
ENSMUSG00000040857	Erf	7	25242560	25250761	8201	1.66378	3.98e-148	1.98737	4.01e-140	0.186288	0.100336	0.527144	7.44e-21
ENSMUSG00000053192	Mllt11	3	95219134	95232171	13037	1.31382	1.64e-34	1.43926	8.38e-32	0.407516	0.00705774	0.549995	1.37e-07
ENSMUSG00000032802	Srxn1	2	152105515	152111376	5861	1.09326	3.36e-62	1.08057	7.24e-44	0.578616	1.39e-11	0.576884	3.31e-20
ENSMUSG00000027368	Dusp2	2	127336158	127338376	2218	5.966	2e-136	5.65524	4.91e-174	0.568134	0.225127	0.608123	1.74e-09
ENSMUSG00000035828	Pim3	15	88862185	88865718	3533	1.6601	1.22e-101	2.55034	1.91e-180	-0.193255	0.167651	0.709724	7.63e-27					yes
ENSMUSG00000000628	Hk2	6	82725024	82774454	49430	2.0896	5.58e-115	2.35316	1.21e-92	0.486377	0.00113952	0.785763	1.2e-21
ENSMUSG00000022951	Rcan1	16	92391952	92466146	74194	1.75608	1.68e-67	2.48822	4.82e-23	0.296467	0.0650003	1.0277	9.68e-06
ENSMUSG00000046714	Foxc2	8	121116170	121118895	2725	1.1178	1.91e-41	2.79192	8.85e-110	-0.478625	0.000688662	1.21172	1.47e-39

## Sheet: GO
Table S1.3 Gene ontology enrichment analysis of genes downregulated in Lap2 -depleted fibroblasts
101 DAVID IDs
Category	Term	Count	%	PValue	Benjamini
GOTERM_CC_DIRECT	GO:0005737~cytoplasm	56	55.44554455445545	4.3779868225132383E-7	7.004535121235556E-5
GOTERM_BP_DIRECT	GO:0010628~positive_regulation_of_gene_expression	12	11.881188118811881	6.338787355238572E-6	0.005732802765053502
GOTERM_CC_DIRECT	GO:0005925~focal_adhesion	11	10.891089108910892	1.6052138464261542E-5	0.0012833571760295648
GOTERM_CC_DIRECT	GO:0001725~stress_fiber	6	5.9405940594059405	1.6272698235977394E-5	8.675077980310197E-4
GOTERM_CC_DIRECT	GO:0015629~actin_cytoskeleton	8	7.920792079207921	4.736986066949748E-5	0.0018930452316107127
GOTERM_CC_DIRECT	GO:0005912~adherens_junction	5	4.9504950495049505	1.3300177127778084E-4	0.004247294361492071
GOTERM_CC_DIRECT	GO:0005856~cytoskeleton	16	15.841584158415841	2.181939861419986E-4	0.005802242762991461
GOTERM_BP_DIRECT	GO:0090131~mesenchyme_migration	3	2.9702970297029703	2.5907434505003144E-4	0.1108643229060492
GOTERM_MF_DIRECT	GO:0003779~actin_binding	9	8.91089108910891	2.824567702898254E-4	0.05733263870839034
GOTERM_CC_DIRECT	GO:0005884~actin_filament	5	4.9504950495049505	3.030465655636152E-4	0.006903886339249099
