# Supplementary material for: Lamina-associated polypeptide 2α is required for intranuclear MRTF-A activity
Source: Sci Rep. 2022 Feb 10;12:2306. doi: 10.1038/s41598-022-06135-5 (PMC8831594; doi:10.1038/s41598-022-06135-5)
Supplement: Supplementary file 4 — Supplementary Table S2. [file 41598_2022_6135_MOESM4_ESM.xlsx]

## Sheet: KO-03_macs2-peak_cutoff
Table S2.1 MRTF-A peaks in Lap2α KO MDFs in 0.3% FBS conditions
chr	start	end	length	abs_summit	pileup	neglog10pvalue	fold_enrichment	neglog10qvalue	name
8	124897736	124898230	495	124897816	28	15,41151	5,90646	11,16308	macs2_peak_1365
3	96245525	96246013	489	96245688	25	13,40931	5,54696	9,23775	macs2_peak_845
5	142906446	142906932	487	142906687	58	48,28038	12,58733	43,29152	macs2_peak_1067
11	87462265	87462749	485	87462464	45	26,66012	7,29684	22,07927	macs2_peak_196
6	47680888	47681347	460	47681069	114	69,06562	8,7628	63,8137	macs2_peak_1114
3	96197133	96197591	459	96197239	25	12,76532	5,26296	8,62682	macs2_peak_842
6	51469715	51470172	458	51470030	55	44,68885	11,9473	39,75424	macs2_peak_1130
8	20424549	20425004	456	20424842	83	38,80662	6,05127	33,98739	macs2_peak_1243
14	20836284	20836739	456	20836479	95	77,47104	13,59422	72,13173	macs2_peak_368
4	144949695	144950149	455	144949881	68	60,70868	14,72078	55,56248	macs2_peak_977
15	90377748	90378200	453	90377990	114	124,88263	24,53463	119,11381	macs2_peak_501
19	12011580	12012031	452	12011677	27	15,15905	5,97365	10,91641	macs2_peak_686
6	47739777	47740228	452	47739973	115	64,76504	7,92398	59,56466	macs2_peak_1117
5	138187125	138187571	447	138187316	92	92,94386	19,84105	87,4447	macs2_peak_1061
3	142880829	142881273	445	142880931	28	16,05683	6,18699	11,77958	macs2_peak_895
10	11318019	11318463	445	11318156	38	25,76764	8,32044	21,19824	macs2_peak_52
3	96486221	96486658	438	96486555	31	18,83578	6,82703	14,46458	macs2_peak_848
9	65201361	65201798	438	65201647	40	27,41103	8,56193	22,80993	macs2_peak_1461
3	96488829	96489265	437	96488958	26	13,60375	5,46538	9,42961	macs2_peak_849
10	40258524	40258960	437	40258695	32	19,443	6,89131	15,05969	macs2_peak_66
3	107333343	107333779	437	107333490	76	69,6127	15,82924	64,35706	macs2_peak_862
3	86142438	86142874	437	86142687	143	165,92349	29,23838	159,86656	macs2_peak_821
4	116685417	116685852	436	116685551	46	34,34433	10,0272	29,59717	macs2_peak_939
17	33929290	33929724	435	33929441	27	12,97042	5,04835	8,8247	macs2_peak_580
17	85090491	85090925	435	85090666	192	251,05505	41,17551	244,46207	macs2_peak_612
X	41400952	41401382	431	41401067	49	37,71674	10,66723	32,908	macs2_peak_1496
12	28635710	28636137	428	28635887	89	88,75208	19,20102	83,29771	macs2_peak_267
3	68243550	68243977	428	68243811	97	91,47727	17,66922	85,99977	macs2_peak_815
3	103020457	103020882	426	103020600	36	18,56665	5,8692	14,21198	macs2_peak_855
10	34282012	34282435	424	34282146	54	43,50683	11,73395	38,59217	macs2_peak_62
X	151802932	151803353	422	151803170	39	26,80406	8,53378	22,20934	macs2_peak_1504
8	79208332	79208753	422	79208636	44	29,07167	8,36483	24,42999	macs2_peak_1288
6	134947127	134947546	420	134947359	27	15,15905	5,97365	10,91641	macs2_peak_1170
3	93554582	93554996	415	93554859	38	25,76764	8,32044	21,19824	macs2_peak_837
8	31168528	31168940	413	31168793	57	44,62638	11,39102	39,70166	macs2_peak_1256
3	122618694	122619105	412	122618891	49	37,71674	10,66723	32,908	macs2_peak_877
4	139380296	139380707	412	139380510	86	84,60344	18,56098	79,19119	macs2_peak_971
11	69062817	69063227	411	69063059	38	25,35102	8,14427	20,80161	macs2_peak_158
4	9287380	9287790	411	9287601	113	123,38853	24,32129	117,63026	macs2_peak_906
11	87471313	87471719	407	87471533	52	41,16635	11,30726	36,2953	macs2_peak_197
6	115808656	115809062	407	115808825	117	129,38742	25,17467	123,58207	macs2_peak_1156
18	75405793	75406198	406	75406023	120	133,92516	25,8147	128,08136	macs2_peak_658
8	119558609	119559013	405	119558747	36	23,0485	7,60626	18,5579	macs2_peak_1339
6	47752708	47753112	405	47752924	128	65,50699	7,05836	60,30075	macs2_peak_1120
11	6200055	6200456	402	6200190	26	14,27637	5,7603	10,06841	macs2_peak_126
3	135438080	135438481	402	135438298	124	140,02536	26,66808	134,13147	macs2_peak_891
18	34759418	34759818	401	34759586	28	16,05683	6,18699	11,77958	macs2_peak_630
6	118419199	118419598	400	118419441	27	15,15905	5,97365	10,91641	macs2_peak_1158
13	95548642	95549041	400	95548894	45	32,73929	9,60606	28,02659	macs2_peak_346
10	40883024	40883423	400	40883249	94	94,68606	19,83861	89,17174	macs2_peak_67
17	26861191	26861588	398	26861417	60	45,52937	10,99819	40,58699	macs2_peak_572
15	43170731	43171128	398	43170923	122	134,13342	25,1291	128,28796	macs2_peak_441
3	105200865	105201261	397	105201022	43	27,41567	7,93312	22,81272	macs2_peak_858
8	72745997	72746392	396	72746229	27	14,06208	5,49911	9,87352	macs2_peak_1287
7	99360416	99360811	396	99360532	47	34,93719	10,02372	30,18036	macs2_peak_1204
18	73815570	73815964	395	73815682	28	13,77779	5,22865	9,59698	macs2_peak_654
6	47663537	47663931	395	47663770	95	47,59911	6,67525	42,62514	macs2_peak_1109
3	37875119	37875513	395	37875318	115	96,75052	14,83461	91,2234	macs2_peak_794
6	47659185	47659576	392	47659402	113	56,25393	6,74066	51,16371	macs2_peak_1108
3	108209985	108210376	392	108210181	393	631,52673	84,05778	622,0918	macs2_peak_864
6	92214712	92215102	391	92214953	32	19,78917	7,04037	15,38849	macs2_peak_1147
15	98763056	98763445	390	98763248	212	283,06137	44,33994	276,27866	macs2_peak_507
18	69592899	69593287	389	69593098	34	20,7802	7,06309	16,34759	macs2_peak_653
3	88336001	88336389	389	88336196	44	32,14132	9,60051	27,43594	macs2_peak_823
2	168207162	168207550	389	168207396	55	44,68885	11,9473	39,75424	macs2_peak_776
15	80083285	80083670	386	80083487	24	12,23207	5,18785	8,12313	macs2_peak_472
11	69758390	69758775	386	69758609	25	13,40931	5,54696	9,23775	macs2_peak_166
4	89460472	89460857	386	89460649	147	145,19675	20,95775	139,26897	macs2_peak_932
1	182520503	182520887	385	182520696	78	73,76299	16,85423	68,45735	macs2_peak_45
8	119709236	119709618	383	119709422	91	83,16427	16,45256	77,77038	macs2_peak_1340
11	120932671	120933052	382	120932940	36	23,72789	7,89375	19,21269	macs2_peak_255
1	171262896	171263277	382	171263066	124	140,02536	26,66808	134,13147	macs2_peak_40
10	128096578	128096958	381	128096776	283	415,68069	60,58987	408,4101	macs2_peak_110
8	95888313	95888692	380	95888476	35	17,72118	5,71057	13,39666	macs2_peak_1314
11	101587495	101587874	380	101587692	57	42,16629	10,45729	37,28441	macs2_peak_220
14	57825978	57826357	380	57826193	68	46,82698	9,77084	41,86549	macs2_peak_385
9	67012541	67012919	379	67012735	94	95,76167	20,26774	90,23797	macs2_peak_1465
11	112621514	112621892	379	112621694	99	102,88493	21,33446	97,30402	macs2_peak_237
8	108705030	108705407	378	108705223	62	47,80684	11,35878	42,8292	macs2_peak_1325
15	80255339	80255715	377	80255527	34	18,91204	6,31043	14,53873	macs2_peak_475
11	108920388	108920764	377	108920493	33	20,75544	7,25372	16,32311	macs2_peak_234
5	118459161	118459537	377	118459323	62	53,17055	13,44071	48,11483	macs2_peak_1039
8	126661259	126661635	377	126661457	94	76,27106	13,45261	70,94436	macs2_peak_1371
3	152396454	152396829	376	152396648	158	193,95471	33,92179	187,72549	macs2_peak_901
1	72226308	72226681	374	72226496	26	14,00053	5,63834	9,81309	macs2_peak_8
5	135778418	135778790	373	135778599	150	180,95432	32,21504	174,80197	macs2_peak_1055
5	123907033	123907405	373	123907223	272	352,60333	43,30516	345,58997	macs2_peak_1045
5	33936293	33936664	372	33936478	49	37,71674	10,66723	32,908	macs2_peak_1004
6	47667891	47668262	372	47668081	130	83,60786	9,70189	78,20377	macs2_peak_1110
8	35591737	35592108	372	35591929	156	176,77757	28,3068	170,6501	macs2_peak_1260
12	110591483	110591853	371	110591641	86	66,83896	12,31976	61,61708	macs2_peak_302
3	152210169	152210539	371	152210368	79	68,85387	14,66426	63,60468	macs2_peak_899
11	98863587	98863957	371	98863784	103	108,66152	22,18784	103,03138	macs2_peak_217
4	117190036	117190405	370	117190223	23	11,72438	5,12027	7,62799	macs2_peak_941
2	26140323	26140692	370	26140437	24	12,55844	5,33362	8,42254	macs2_peak_720
4	54947804	54948172	369	54947996	42	29,97635	9,17382	25,31348	macs2_peak_921
9	72110806	72111172	367	72110975	65	56,91026	14,08074	51,81078	macs2_peak_1467
2	32961499	32961864	366	32961667	69	61,20614	14,61792	56,05438	macs2_peak_734
15	76080759	76081124	366	76080931	174	220,47005	37,33531	214,06648	macs2_peak_458
8	121949976	121950340	365	121950141	42	18,17117	5,01324	13,82452	macs2_peak_1347
9	25252261	25252625	365	25252439	76	71,10613	16,42754	65,82787	macs2_peak_1425
11	29172681	29173045	365	29172847	81	76,86646	17,12385	71,53	macs2_peak_134
17	28691136	28691500	365	28691314	94	95,76167	20,26774	90,23797	macs2_peak_578
13	63815047	63815411	365	63815209	103	107,47992	21,71806	101,8614	macs2_peak_339
11	119299969	119300333	365	119300150	161	198,87526	34,56183	192,60791	macs2_peak_250
6	52165283	52165646	364	52165460	29	14,5997	5,40894	10,3823	macs2_peak_1131
3	130709352	130709715	364	130709495	61	50,45401	12,62761	45,44079	macs2_peak_886
6	47672198	47672561	364	47672380	108	63,25805	8,30561	58,08516	macs2_peak_1111
17	45433494	45433856	363	45433689	51	32,48469	8,2486	27,77676	macs2_peak_592
10	42089261	42089623	363	42089445	92	73,8848	13,1694	68,57813	macs2_peak_68
6	40471220	40471581	362	40471406	69	61,98741	14,93412	56,82496	macs2_peak_1104
19	27429889	27430250	362	27430077	72	65,86018	15,57416	60,6449	macs2_peak_691
4	31963693	31964054	362	31963890	119	132,40898	25,60135	126,57597	macs2_peak_913
7	80339695	80340055	361	80339944	31	18,83578	6,82703	14,46458	macs2_peak_1196
13	28417778	28418138	361	28417955	60	50,71137	13,01402	45,68911	macs2_peak_326
7	28338583	28338943	361	28338779	110	118,92904	23,68125	113,20807	macs2_peak_1184
8	121950434	121950794	361	121950631	115	126,38052	24,74798	120,59963	macs2_peak_1348
8	84066453	84066812	360	84066624	41	26,40689	7,9414	21,83064	macs2_peak_1295
14	8097934	8098293	360	8098124	189	245,90512	40,53548	239,33821	macs2_peak_361
8	123373502	123373859	358	123373697	92	92,04718	19,48261	86,55936	macs2_peak_1356
11	69073442	69073798	357	69073615	35	22,72514	7,68041	18,23777	macs2_peak_159
3	121608839	121609195	357	121609028	80	69,44207	14,60415	64,1874	macs2_peak_874
18	65921761	65922117	357	65921951	91	88,70647	18,50922	83,26002	macs2_peak_648
9	108516873	108517229	357	108517049	219	298,27805	46,93582	291,42966	macs2_peak_1479
17	24719853	24720208	356	24720043	26	14,27637	5,7603	10,06841	macs2_peak_569
18	6764951	6765306	356	6765127	41	27,5527	8,39865	22,94836	macs2_peak_615
11	58938820	58939175	356	58938992	147	176,12598	31,575	170,00064	macs2_peak_150
1	16519397	16519751	355	16519577	40	27,85115	8,74713	23,23279	macs2_peak_2
14	57798011	57798365	355	57798208	58	33,85982	7,54519	29,12496	macs2_peak_384
3	108147829	108148183	355	108148011	168	174,98709	23,93149	168,87164	macs2_peak_863
3	134629397	134629750	354	134629567	56	45,87853	12,16064	40,92567	macs2_peak_890
2	35478667	35479020	354	35478844	134	155,51431	28,80152	149,5155	macs2_peak_737
4	126677444	126677797	354	126677616	194	237,13313	35,15813	230,63768	macs2_peak_953
3	19628688	19629040	353	19628848	25	13,40931	5,54696	9,23775	macs2_peak_784
13	35604141	35604493	353	35604337	75	69,78606	16,21419	64,52287	macs2_peak_328
11	34833484	34833836	353	34833657	109	117,45027	23,46791	111,74398	macs2_peak_137
8	48482627	48482978	352	48482870	41	27,18127	8,24866	22,584	macs2_peak_1263
18	80206621	80206972	352	80206801	62	47,72226	11,32783	42,74591	macs2_peak_662
11	90637961	90638310	350	90638121	121	135,44492	26,02804	129,58859	macs2_peak_201
11	53300307	53300656	350	53300475	123	138,49506	26,45473	132,61385	macs2_peak_146
7	24884406	24884755	350	24884585	145	172,92165	31,14831	166,81831	macs2_peak_1181
8	81768061	81768409	349	81768230	26	13,26152	5,31854	9,10817	macs2_peak_1292
3	116127518	116127865	348	116127675	33	18,77698	6,42875	14,42106	macs2_peak_868
15	80799142	80799489	348	80799323	77	69,07918	15,31895	63,82705	macs2_peak_477
18	33794706	33795052	347	33794892	32	18,00972	6,29377	13,66694	macs2_peak_626
13	21831859	21832205	347	21832039	31	18,50134	6,68248	14,14838	macs2_peak_317
17	27907571	27907917	347	27907746	42	29,97635	9,17382	25,31348	macs2_peak_576
11	77981671	77982017	347	77981859	72	65,86018	15,57416	60,6449	macs2_peak_176
8	123949121	123949467	347	123949293	109	110,97964	20,97924	105,33398	macs2_peak_1361
15	81858100	81858445	346	81858354	34	17,26442	5,6887	12,94902	macs2_peak_487
19	55767588	55767933	346	55767783	43	31,05397	9,38716	26,36889	macs2_peak_706
16	91073401	91073746	346	91073575	76	59,6398	12,21428	54,50658	macs2_peak_548
8	3500217	3500562	346	3500386	70	60,77981	14,15482	55,63327	macs2_peak_1224
2	152343503	152343847	345	152343675	38	18,34963	5,52265	14,00065	macs2_peak_764
8	84772484	84772827	344	84772665	36	16,73994	5,23944	12,44873	macs2_peak_1297
15	27412520	27412863	344	27412682	102	76,6638	12,00846	71,32921	macs2_peak_432
X	12135998	12136340	343	12136149	36	23,72789	7,89375	19,21269	macs2_peak_1495
17	15010072	15010413	342	15010271	39	20,3334	6,05401	15,92371	macs2_peak_558
10	68278891	68279232	342	68279035	41	28,90866	8,96047	24,26824	macs2_peak_77
8	13159021	13159362	342	13159199	146	168,05173	28,87033	161,98727	macs2_peak_1230
9	44904085	44904424	340	44904274	44	19,71266	5,24642	15,32778	macs2_peak_1436
5	118244917	118245256	340	118245096	68	60,70868	14,72078	55,56248	macs2_peak_1038
3	40846567	40846906	340	40846732	77	72,43179	16,64088	67,13959	macs2_peak_797
6	83325852	83326191	340	83326032	85	83,2304	18,34764	77,82914	macs2_peak_1139
3	33799974	33800313	340	33800159	121	134,05133	25,47695	128,20676	macs2_peak_791
10	95709803	95710141	339	95709961	69	41,7543	8,16109	36,87776	macs2_peak_98
4	97772425	97772763	339	97772598	70	52,75257	11,26252	47,70678	macs2_peak_936
11	96341121	96341458	338	96341280	52	41,16635	11,30726	36,2953	macs2_peak_209
12	112596843	112597180	338	112597027	55	44,68885	11,9473	39,75424	macs2_peak_305
11	96324579	96324916	338	96324745	87	85,98144	18,77433	80,55618	macs2_peak_207
2	34870838	34871175	338	34871018	94	95,76167	20,26774	90,23797	macs2_peak_736
2	10080283	10080619	337	10080424	35	22,72514	7,68041	18,23777	macs2_peak_713
16	13437178	13437514	337	13437377	39	26,80406	8,53378	22,20934	macs2_peak_527
4	150746189	150746524	336	150746349	31	18,83578	6,82703	14,46458	macs2_peak_984
10	80900854	80901188	335	80901016	33	20,75544	7,25372	16,32311	macs2_peak_87
18	54900335	54900669	335	54900515	53	41,73964	11,27668	36,86325	macs2_peak_641
14	20640870	20641204	335	20641027	57	47,07575	12,37399	42,10529	macs2_peak_366
3	127948990	127949324	335	127949147	74	62,01744	13,52236	56,85371	macs2_peak_883
9	64281440	64281774	335	64281613	94	95,76167	20,26774	90,23797	macs2_peak_1458
2	160606065	160606398	334	160606223	40	26,16885	8,05227	21,59652	macs2_peak_769
5	140321407	140321740	334	140321566	73	66,33465	15,45323	61,11519	macs2_peak_1064
2	72475883	72476216	334	72476039	89	88,75208	19,20102	83,29771	macs2_peak_741
15	81370435	81370767	333	81370586	24	12,38063	5,25394	8,26614	macs2_peak_481
8	107588236	107588568	333	107588423	24	12,55844	5,33362	8,42254	macs2_peak_1324
11	116671447	116671779	333	116671609	69	47,89006	9,91245	42,91157	macs2_peak_245
12	56345723	56346054	332	56345887	61	51,93749	13,22737	46,89841	macs2_peak_279
19	20366216	20366546	331	20366393	58	39,65334	9,35899	34,81657	macs2_peak_689
8	20122165	20122494	330	20122330	77	34,19521	5,65609	29,45859	macs2_peak_1238
X	73479587	73479916	330	73479753	73	67,16301	15,7875	61,93311	macs2_peak_1497
15	58259303	58259632	330	58259476	78	68,6076	14,85227	63,35947	macs2_peak_447
11	72689826	72690155	330	72689995	132	152,39011	28,37483	146,40785	macs2_peak_169
4	139130917	139131245	329	139131095	77	72,43179	16,64088	67,13959	macs2_peak_970
17	14942990	14943318	329	14943157	91	91,54189	19,6277	86,05792	macs2_peak_556
16	21845658	21845985	328	21845829	47	35,45961	10,24054	30,6912	macs2_peak_531
13	3611104	3611431	328	3611276	50	38,85825	10,88058	34,02968	macs2_peak_311
6	91440762	91441089	328	91440943	60	41,76895	9,67625	36,89159	macs2_peak_1145
4	137048677	137049004	328	137048840	77	52,94357	9,97499	47,89674	macs2_peak_968
8	119986061	119986387	327	119986242	53	37,78648	9,7361	32,97552	macs2_peak_1342
3	126596132	126596458	327	126596323	61	46,66465	11,17848	41,70484	macs2_peak_880
9	54863536	54863862	327	54863714	107	114,5046	23,04122	108,82733	macs2_peak_1446
15	8321492	8321817	326	8321673	24	12,01432	5,09178	7,91333	macs2_peak_427
7	80026669	80026994	326	80026847	25	13,40931	5,54696	9,23775	macs2_peak_1195
19	3282808	3283133	326	3282939	37	24,74215	8,1071	20,20086	macs2_peak_667
2	7080285	7080610	326	7080432	44	32,14132	9,60051	27,43594	macs2_peak_712
3	66981930	66982254	325	66982121	40	27,85115	8,74713	23,23279	macs2_peak_813
16	85172365	85172689	325	85172502	62	53,17055	13,44071	48,11483	macs2_peak_545
15	31601628	31601952	325	31601780	72	62,07553	14,08543	56,91162	macs2_peak_434
4	86575470	86575794	325	86575645	115	126,38052	24,74798	120,59963	macs2_peak_929
4	41464821	41465144	324	41465030	28	15,75756	6,056	11,50099	macs2_peak_918
14	20607902	20608225	324	20608062	79	68,19093	14,42385	62,95042	macs2_peak_365
6	38144475	38144798	324	38144646	91	91,54189	19,6277	86,05792	macs2_peak_1098
8	106011201	106011523	323	106011440	34	16,52297	5,42161	12,23779	macs2_peak_1321
7	105022413	105022735	323	105022583	33	18,02386	6,13014	13,6784	macs2_peak_1206
5	65391346	65391668	323	65391530	33	20,39753	7,10013	15,98529	macs2_peak_1017
8	119344338	119344660	323	119344497	51	35,64367	9,3755	30,87114	macs2_peak_1338
2	116065951	116066273	323	116066102	61	51,93749	13,22737	46,89841	macs2_peak_755
19	30030275	30030597	323	30030449	76	71,10613	16,42754	65,82787	macs2_peak_693
12	80643705	80644027	323	80643855	78	73,76299	16,85423	68,45735	macs2_peak_291
17	15041440	15041761	322	15041597	37	24,69981	8,08904	20,17175	macs2_peak_559
8	111062378	111062699	322	111062560	47	34,93719	10,02372	30,18036	macs2_peak_1333
7	113369249	113369570	322	113369384	54	43,50683	11,73395	38,59217	macs2_peak_1207
8	94838165	94838486	322	94838307	88	83,37837	17,42744	77,97586	macs2_peak_1305
11	103132801	103133121	321	103132933	30	17,89564	6,61368	13,55383	macs2_peak_227
3	32736828	32737148	321	32736966	37	24,74215	8,1071	20,20086	macs2_peak_790
14	57999158	57999478	321	57999335	84	74,49918	15,32534	69,18777	macs2_peak_386
15	102670923	102671242	320	102671160	24	12,45597	5,28762	8,33948	macs2_peak_518
9	14759203	14759522	320	14759352	54	43,50683	11,73395	38,59217	macs2_peak_1419
14	78536740	78537059	320	78536894	98	101,16481	21,00631	95,60148	macs2_peak_404
3	121602028	121602346	319	121602177	46	31,25441	8,7861	26,5681	macs2_peak_873
3	38234912	38235229	318	38235079	35	19,81235	6,49073	15,40945	macs2_peak_796
4	24496240	24496557	318	24496409	110	118,92904	23,68125	113,20807	macs2_peak_911
3	96576974	96577290	317	96577168	42	18,17117	5,01324	13,82452	macs2_peak_852
11	121354256	121354572	317	121354445	38	25,76764	8,32044	21,19824	macs2_peak_256
8	103272351	103272667	317	103272500	45	31,81015	9,22648	27,11661	macs2_peak_1316
4	132922695	132923010	316	132922831	55	44,68885	11,9473	39,75424	macs2_peak_957
11	18871963	18872277	315	18872137	38	22,5829	7,03163	18,11059	macs2_peak_127
7	144582329	144582643	315	144582460	49	37,71674	10,66723	32,908	macs2_peak_1221
8	46210908	46211222	315	46211067	80	72,46217	15,72098	67,16978	macs2_peak_1261
17	74846132	74846445	314	74846329	42	26,42879	7,75282	21,85027	macs2_peak_605
3	30793141	30793454	314	30793315	59	48,53729	12,41181	43,54656	macs2_peak_787
6	91515850	91516163	314	91516012	73	67,16301	15,7875	61,93311	macs2_peak_1146
12	111537808	111538121	314	111537980	76	69,98898	15,97858	64,72462	macs2_peak_304
8	105851901	105852214	314	105852067	86	77,05843	15,68594	71,72031	macs2_peak_1320
11	118428195	118428507	313	118428324	51	40,00817	11,09392	35,1577	macs2_peak_249
15	57975871	57976183	313	57976029	55	44,68885	11,9473	39,75424	macs2_peak_446
1	185203921	185204233	313	185204075	57	47,07575	12,37399	42,10529	macs2_peak_47
6	30509632	30509944	313	30509792	67	59,43618	14,50743	54,30495	macs2_peak_1092
17	14978711	14979022	312	14978881	38	22,5829	7,03163	18,11059	macs2_peak_557
11	3266246	3266557	312	3266417	44	28,41228	8,11342	23,7886	macs2_peak_123
2	18048975	18049286	312	18049093	52	33,48524	8,40723	28,75694	macs2_peak_715
7	27689056	27689367	312	27689246	57	35,56579	8,21317	30,79555	macs2_peak_1183
11	69123608	69123919	312	69123788	55	44,68885	11,9473	39,75424	macs2_peak_162
8	108716661	108716972	312	108716811	58	47,62857	12,32082	42,65259	macs2_peak_1326
9	13296615	13296926	312	13296774	62	52,47168	13,15613	47,42768	macs2_peak_1417
11	109619062	109619373	312	109619230	68	53,88198	12,10969	48,82174	macs2_peak_236
11	94990775	94991086	312	94990929	76	70,24245	16,07972	64,97639	macs2_peak_204
3	113630017	113630328	312	113630176	77	72,43179	16,64088	67,13959	macs2_peak_866
12	100199438	100199748	311	100199554	31	18,83578	6,82703	14,46458	macs2_peak_300
11	100414600	100414910	311	100414760	37	24,74215	8,1071	20,20086	macs2_peak_218
19	5802476	5802786	311	5802634	40	27,85115	8,74713	23,23279	macs2_peak_676
11	18900477	18900787	311	18900601	43	31,05397	9,38716	26,36889	macs2_peak_128
3	40893904	40894214	311	40894052	66	55,11245	13,08072	50,03546	macs2_peak_798
11	103142040	103142349	310	103142170	40	27,85115	8,74713	23,23279	macs2_peak_228
18	75000327	75000636	310	75000472	43	28,98106	8,53979	24,33998	macs2_peak_656
9	108578490	108578799	310	108578649	63	54,41043	13,65406	49,33855	macs2_peak_1480
2	72674205	72674514	310	72674338	68	60,70868	14,72078	55,56248	macs2_peak_742
11	77607766	77608074	309	77607929	31	18,83578	6,82703	14,46458	macs2_peak_175
9	53666906	53667214	309	53667081	46	34,34433	10,0272	29,59717	macs2_peak_1444
13	55692904	55693212	309	55693051	52	41,16635	11,30726	36,2953	macs2_peak_337
4	152039169	152039477	309	152039313	53	42,33261	11,52061	37,43849	macs2_peak_986
7	92486592	92486900	309	92486749	58	48,28038	12,58733	43,29152	macs2_peak_1201
17	28328387	28328695	309	28328540	65	56,91026	14,08074	51,81078	macs2_peak_577
17	34031458	34031766	309	34031617	65	56,91026	14,08074	51,81078	macs2_peak_581
5	100429536	100429843	308	100429690	28	13,77779	5,22865	9,59698	macs2_peak_1027
10	38772501	38772808	308	38772652	34	18,91204	6,31043	14,53873	macs2_peak_63
5	123572829	123573136	308	123572987	41	28,90866	8,96047	24,26824	macs2_peak_1044
5	139252036	139252343	308	139252169	42	29,97635	9,17382	25,31348	macs2_peak_1062
6	149309223	149309530	308	149309357	54	43,50683	11,73395	38,59217	macs2_peak_1176
18	65272045	65272352	308	65272206	67	45,77015	9,62924	40,8257	macs2_peak_646
13	23684319	23684625	307	23684509	25	13,40931	5,54696	9,23775	macs2_peak_321
3	90475753	90476059	307	90475929	48	36,5838	10,45389	31,79463	macs2_peak_835
18	34330912	34331218	307	34331073	50	38,85825	10,88058	34,02968	macs2_peak_627
4	120924921	120925225	305	120925081	34	21,73421	7,46706	17,2747	macs2_peak_947
15	89123008	89123312	305	89123165	49	35,55463	9,7907	30,78509	macs2_peak_499
2	121866649	121866953	305	121866825	55	44,68885	11,9473	39,75424	macs2_peak_757
5	143113014	143113318	305	143113170	76	71,10613	16,42754	65,82787	macs2_peak_1068
16	76866017	76866321	305	76866158	77	71,55634	16,28854	66,27455	macs2_peak_544
17	56584612	56584915	304	56584804	24	12,55844	5,33362	8,42254	macs2_peak_597
2	12697324	12697627	304	12697481	36	20,72447	6,67103	16,30774	macs2_peak_714
2	170155258	170155561	304	170155399	43	31,05397	9,38716	26,36889	macs2_peak_778
15	102625343	102625646	304	102625475	58	36,55486	8,35478	31,77502	macs2_peak_517
3	105687303	105687606	304	105687455	51	40,00817	11,09392	35,1577	macs2_peak_859
3	116253471	116253774	304	116253619	55	44,68885	11,9473	39,75424	macs2_peak_870
9	57467990	57468293	304	57468128	89	88,75208	19,20102	83,29771	macs2_peak_1451
5	24577382	24577684	303	24577541	28	16,05683	6,18699	11,77958	macs2_peak_991
11	107189133	107189435	303	107189294	31	18,83578	6,82703	14,46458	macs2_peak_232
5	34336078	34336380	303	34336219	60	50,03603	12,73848	45,02542	macs2_peak_1005
4	134187151	134187452	302	134187313	29	16,96918	6,40034	12,65883	macs2_peak_963
8	126536918	126537219	302	126537067	34	18,5201	6,15898	14,16697	macs2_peak_1369
8	27023698	27023999	302	27023813	33	20,75544	7,25372	16,32311	macs2_peak_1253
2	144270717	144271018	302	144270884	34	21,73421	7,46706	17,2747	macs2_peak_760
11	94989757	94990058	302	94989935	52	41,16635	11,30726	36,2953	macs2_peak_203
15	88819351	88819652	302	88819473	62	53,17055	13,44071	48,11483	macs2_peak_496
7	81762799	81763099	301	81762923	27	15,15905	5,97365	10,91641	macs2_peak_1198
X	133689560	133689860	301	133689685	40	24,48503	7,39222	19,95849	macs2_peak_1503
18	9957986	9958286	301	9958135	48	24,82828	6,26634	20,28477	macs2_peak_616
8	80739381	80739681	301	80739524	43	29,89335	8,90655	25,2412	macs2_peak_1290
8	126660681	126660981	301	126660816	56	31,99115	7,28942	27,29641	macs2_peak_1370
5	30888426	30888726	301	30888547	49	37,17081	10,44137	32,37535	macs2_peak_995
6	124740888	124741187	300	124741056	24	12,55844	5,33362	8,42254	macs2_peak_1162
8	3516678	3516977	300	3516810	43	22,56005	6,23068	18,08982	macs2_peak_1225
4	86857255	86857554	300	86857410	49	37,71674	10,66723	32,908	macs2_peak_930
8	25754264	25754563	300	25754422	89	82,19435	16,68266	76,80518	macs2_peak_1247
19	4121215	4121513	299	4121280	23	11,72438	5,12027	7,62799	macs2_peak_669
15	99074565	99074863	299	99074694	38	20,29174	6,18645	15,88271	macs2_peak_510
18	32837084	32837382	299	32837236	56	41,91359	10,59545	37,03564	macs2_peak_625
19	6941445	6941743	299	6941627	73	66,33465	15,45323	61,11519	macs2_peak_681
8	84147833	84148130	298	84147995	35	21,84826	7,3096	17,38801	macs2_peak_1296
3	88409901	88410198	298	88410019	37	23,86861	7,7395	19,35221	macs2_peak_824
7	128744686	128744983	298	128744801	52	41,16635	11,30726	36,2953	macs2_peak_1213
2	31572541	31572838	298	31572694	58	48,28038	12,58733	43,29152	macs2_peak_730
8	61309278	61309574	297	61309412	40	20,00289	5,80586	15,59676	macs2_peak_1266
6	133105489	133105785	297	133105679	33	20,75544	7,25372	16,32311	macs2_peak_1168
2	25332454	25332750	297	25332635	36	23,72789	7,89375	19,21269	macs2_peak_719
15	76607399	76607695	297	76607545	45	26,16158	7,12555	21,58951	macs2_peak_463
12	73842330	73842626	297	73842492	45	32,73929	9,60606	28,02659	macs2_peak_284
3	103601520	103601816	297	103601681	52	38,01916	10,05008	33,20691	macs2_peak_856
3	93556696	93556992	297	93556848	57	38,6064	9,20036	33,78863	macs2_peak_838
15	102990284	102990580	297	102990440	51	40,00817	11,09392	35,1577	macs2_peak_519
6	146577333	146577629	297	146577481	58	48,28038	12,58733	43,29152	macs2_peak_1173
1	171502807	171503102	296	171502973	24	12,55844	5,33362	8,42254	macs2_peak_41
3	53017089	53017384	296	53017235	38	25,76764	8,32044	21,19824	macs2_peak_803
2	73892460	73892755	296	73892604	46	34,34433	10,0272	29,59717	macs2_peak_744
9	66350242	66350537	296	66350402	62	47,80684	11,35878	42,8292	macs2_peak_1464
9	98563574	98563869	296	98563706	58	48,28038	12,58733	43,29152	macs2_peak_1473
3	67582566	67582860	295	67582684	44	21,45107	5,7548	17,00959	macs2_peak_814
11	54522660	54522954	295	54522831	36	23,72789	7,89375	19,21269	macs2_peak_147
4	153974941	153975235	295	153975085	46	34,34433	10,0272	29,59717	macs2_peak_987
11	73138136	73138430	295	73138278	51	40,00817	11,09392	35,1577	macs2_peak_171
15	82345854	82346148	295	82345982	72	65,04359	15,24441	59,83931	macs2_peak_490
12	69361331	69361624	294	69361494	30	17,89564	6,61368	13,55383	macs2_peak_281
10	80433923	80434216	294	80434049	34	21,73421	7,46706	17,2747	macs2_peak_85
3	157947008	157947301	294	157947170	34	21,73421	7,46706	17,2747	macs2_peak_903
17	25874920	25875213	294	25875071	43	27,41567	7,93312	22,81272	macs2_peak_571
13	14612961	14613254	294	14613112	46	34,34433	10,0272	29,59717	macs2_peak_313
4	31642368	31642661	294	31642518	47	35,45961	10,24054	30,6912	macs2_peak_912
8	64674791	64675083	293	64674953	54	35,69672	8,78786	30,92399	macs2_peak_1269
14	71025127	71025419	293	71025278	60	45,52937	10,99819	40,58699	macs2_peak_399
19	5803543	5803835	293	5803693	70	63,2723	15,14747	58,09234	macs2_peak_677
14	105177182	105177474	293	105177328	76	64,47012	13,88296	59,27911	macs2_peak_408
11	70409967	70410258	292	70410069	24	12,55844	5,33362	8,42254	macs2_peak_167
5	127617270	127617561	292	127617391	33	20,39753	7,10013	15,98529	macs2_peak_1052
9	41378244	41378535	292	41378401	41	22,96055	6,66233	18,47055	macs2_peak_1430
15	84923109	84923400	292	84923243	39	24,65486	7,65093	20,12699	macs2_peak_493
10	91181988	91182279	292	91182140	37	24,74215	8,1071	20,20086	macs2_peak_94
13	107095541	107095832	292	107095712	43	27,41567	7,93312	22,81272	macs2_peak_353
5	105293614	105293905	292	105293772	42	29,51272	8,97958	24,86392	macs2_peak_1028
11	4096669	4096959	291	4096823	46	21,292	5,47959	16,8538	macs2_peak_124
2	151039296	151039586	291	151039448	36	23,72789	7,89375	19,21269	macs2_peak_761
6	129229396	129229686	291	129229549	41	27,80554	8,5017	23,19885	macs2_peak_1166
18	5989481	5989771	291	5989629	48	35,43084	9,97988	30,67143	macs2_peak_614
5	88887328	88887618	291	88887502	62	53,17055	13,44071	48,11483	macs2_peak_1020
18	36801786	36802075	290	36801952	43	26,47153	7,58098	21,89276	macs2_peak_639
16	62786638	62786927	290	62786801	40	27,85115	8,74713	23,23279	macs2_peak_543
12	3572762	3573051	290	3572901	49	37,71674	10,66723	32,908	macs2_peak_260
1	158766093	158766382	290	158766228	51	39,43872	10,85903	34,60394	macs2_peak_28
19	10869693	10869982	290	10869849	52	41,16635	11,30726	36,2953	macs2_peak_685
14	121435527	121435816	290	121435674	56	44,34396	11,53802	39,42217	macs2_peak_411
2	84650469	84650758	290	84650599	56	45,87853	12,16064	40,92567	macs2_peak_746
6	83159591	83159880	290	83159737	65	56,91026	14,08074	51,81078	macs2_peak_1138
8	114439481	114439769	289	114439587	30	17,89564	6,61368	13,55383	macs2_peak_1337
15	80582726	80583014	289	80582889	41	20,84521	5,94747	16,41166	macs2_peak_476
3	147057767	147058055	289	147057894	44	25,72078	7,13821	21,16609	macs2_peak_898
14	120274405	120274693	289	120274553	51	27,45338	6,65	22,84997	macs2_peak_410
10	79928506	79928794	289	79928610	45	33,23818	9,81385	28,5125	macs2_peak_81
8	26974836	26975124	289	26974978	52	36,71103	9,5558	31,91953	macs2_peak_1251
9	99575628	99575916	289	99575755	55	44,68885	11,9473	39,75424	macs2_peak_1475
19	13999876	14000163	288	14000038	31	16,28531	5,76954	12,00197	macs2_peak_688
14	122534037	122534324	288	122534167	32	19,78917	7,04037	15,38849	macs2_peak_412
15	80132937	80133224	288	80133089	49	36,85189	10,31085	32,0595	macs2_peak_473
1	130717308	130717595	288	130717463	55	44,68885	11,9473	39,75424	macs2_peak_22
11	68901402	68901689	288	68901538	72	65,86018	15,57416	60,6449	macs2_peak_154
2	163017354	163017640	287	163017492	34	21,73421	7,46706	17,2747	macs2_peak_770
17	80207110	80207396	287	80207281	36	23,72789	7,89375	19,21269	macs2_peak_609
15	103017548	103017834	287	103017681	54	42,90209	11,48551	38,00259	macs2_peak_521
5	140383944	140384230	287	140384054	76	45,82298	8,24852	40,87802	macs2_peak_1065
3	30509474	30509759	286	30509616	25	13,40931	5,54696	9,23775	macs2_peak_785
8	25601947	25602232	286	25602068	43	31,05397	9,38716	26,36889	macs2_peak_1246
18	35562041	35562326	286	35562207	57	42,87539	10,72093	37,97733	macs2_peak_633
2	26910631	26910916	286	26910773	58	48,28038	12,58733	43,29152	macs2_peak_722
13	59585119	59585404	286	59585227	63	54,41043	13,65406	49,33855	macs2_peak_338
18	80933947	80934231	285	80934101	44	32,14132	9,60051	27,43594	macs2_peak_664
8	70042622	70042906	285	70042778	65	52,74133	12,44368	47,69606	macs2_peak_1275
8	26158033	26158317	285	26158176	74	65,71475	14,90723	60,506	macs2_peak_1250
6	86403864	86404147	284	86403960	25	13,40931	5,54696	9,23775	macs2_peak_1143
15	82016359	82016642	284	82016483	26	14,20586	5,72899	10,01573	macs2_peak_489
15	88843713	88843996	284	88843861	30	17,10839	6,27507	12,79623	macs2_peak_497
5	144988937	144989220	284	144989042	32	19,78917	7,04037	15,38849	macs2_peak_1075
12	32451171	32451454	284	32451305	51	27,45338	6,65	22,84997	macs2_peak_272
12	80146435	80146718	284	80146605	41	28,90866	8,96047	24,26824	macs2_peak_288
10	69452156	69452439	284	69452345	54	43,50683	11,73395	38,59217	macs2_peak_78
17	44261939	44262222	284	44262072	63	54,41043	13,65406	49,33855	macs2_peak_589
11	116109031	116109313	283	116109158	33	18,02386	6,13014	13,6784	macs2_peak_242
14	99099627	99099909	283	99099757	41	28,90866	8,96047	24,26824	macs2_peak_407
10	127266220	127266502	283	127266360	51	29,79126	7,36353	25,14009	macs2_peak_106
2	32236439	32236721	283	32236579	52	36,02077	9,30165	31,24613	macs2_peak_732
7	35119066	35119348	283	35119195	49	37,71674	10,66723	32,908	macs2_peak_1189
X	166440597	166440879	283	166440746	55	44,68885	11,9473	39,75424	macs2_peak_1507
18	90510146	90510427	282	90510321	36	16,73994	5,23944	12,44873	macs2_peak_665
12	30584294	30584575	282	30584390	30	17,89564	6,61368	13,55383	macs2_peak_268
14	51064738	51065019	282	51064878	32	19,443	6,89131	15,05969	macs2_peak_379
8	9977571	9977852	282	9977734	38	24,98772	7,99251	20,44329	macs2_peak_1228
19	31082833	31083114	282	31082967	42	29,97635	9,17382	25,31348	macs2_peak_694
7	80026120	80026401	282	80026301	42	29,97635	9,17382	25,31348	macs2_peak_1194
11	33163002	33163283	282	33163131	52	40,58513	11,06786	35,72953	macs2_peak_136
5	34660016	34660297	282	34660186	57	47,07575	12,37399	42,10529	macs2_peak_1006
15	62566413	62566694	282	62566519	62	47,80684	11,35878	42,8292	macs2_peak_449
17	87202750	87203031	282	87202881	61	51,93749	13,22737	46,89841	macs2_peak_613
4	94556668	94556948	281	94556785	53	42,33261	11,52061	37,43849	macs2_peak_933
11	86202238	86202517	280	86202372	51	21,92204	5,15222	17,46106	macs2_peak_185
18	34932089	34932368	280	34932250	42	23,87078	6,82096	19,3529	macs2_peak_632
6	29388721	29389000	280	29388857	42	26,42879	7,75282	21,85027	macs2_peak_1088
7	55793995	55794274	280	55794140	45	33,23818	9,81385	28,5125	macs2_peak_1191
4	148558318	148558597	280	148558442	47	35,45961	10,24054	30,6912	macs2_peak_979
11	121451813	121452091	279	121451917	23	11,48363	5,01186	7,41114	macs2_peak_257
17	69156382	69156660	279	69156534	25	13,40931	5,54696	9,23775	macs2_peak_604
4	117182480	117182758	279	117182640	33	20,75544	7,25372	16,32311	macs2_peak_940
2	73005820	73006098	279	73005950	35	22,72514	7,68041	18,23777	macs2_peak_743
9	41327095	41327373	279	41327237	44	25,72078	7,13821	21,16609	macs2_peak_1429
2	31974316	31974594	279	31974451	39	26,80406	8,53378	22,20934	macs2_peak_731
6	82871777	82872055	279	82871916	39	26,80406	8,53378	22,20934	macs2_peak_1137
11	116821253	116821531	279	116821410	41	28,90866	8,96047	24,26824	macs2_peak_246
9	20385031	20385309	279	20385182	54	32,64347	7,78835	27,93278	macs2_peak_1423
19	44107347	44107625	279	44107499	56	41,05992	10,27699	36,19967	macs2_peak_698
8	121829465	121829742	278	121829574	41	26,58204	8,01026	22,00213	macs2_peak_1346
19	47177106	47177383	278	47177228	41	28,90866	8,96047	24,26824	macs2_peak_702
1	46853435	46853712	278	46853555	44	32,14132	9,60051	27,43594	macs2_peak_5
12	110701449	110701726	278	110701588	48	36,5838	10,45389	31,79463	macs2_peak_303
11	48856543	48856819	277	48856658	25	13,40931	5,54696	9,23775	macs2_peak_144
8	3279390	3279666	277	3279480	28	14,71545	5,61199	10,49703	macs2_peak_1223
15	79659040	79659316	277	79659147	29	16,96918	6,40034	12,65883	macs2_peak_471
17	83861839	83862115	277	83861956	33	20,75544	7,25372	16,32311	macs2_peak_611
14	76110701	76110977	277	76110834	34	21,73421	7,46706	17,2747	macs2_peak_402
9	19621845	19622121	277	19621984	36	23,33475	7,72662	18,83933	macs2_peak_1422
17	66111466	66111742	277	66111601	49	37,71674	10,66723	32,908	macs2_peak_601
3	37935541	37935817	277	37935718	64	42,63794	9,20442	37,74198	macs2_peak_795
19	4125679	4125955	277	4125813	54	43,50683	11,73395	38,59217	macs2_peak_670
17	33824408	33824684	277	33824556	61	46,66465	11,17848	41,70484	macs2_peak_579
1	5083002	5083277	276	5083157	35	22,72514	7,68041	18,23777	macs2_peak_1
7	133637479	133637754	276	133637621	38	25,76764	8,32044	21,19824	macs2_peak_1218
18	34776738	34777013	276	34776900	50	35,271	9,45351	30,51262	macs2_peak_631
4	133574586	133574861	276	133574720	55	44,07234	11,69434	39,15249	macs2_peak_961
13	54565237	54565512	276	54565357	56	45,87853	12,16064	40,92567	macs2_peak_336
4	45341807	45342081	275	45341922	29	16,96918	6,40034	12,65883	macs2_peak_919
13	111489719	111489993	275	111489883	32	19,78917	7,04037	15,38849	macs2_peak_354
14	25226948	25227222	275	25227128	36	20,72447	6,67103	16,30774	macs2_peak_371
15	73154777	73155051	275	73154940	62	30,78201	6,24211	26,10965	macs2_peak_451
6	116207913	116208187	275	116208046	43	31,05397	9,38716	26,36889	macs2_peak_1157
13	3537843	3538117	275	3537968	49	37,71674	10,66723	32,908	macs2_peak_310
18	31910466	31910739	274	31910562	24	12,306	5,22069	8,19236	macs2_peak_624
8	110901876	110902149	274	110902025	26	13,68168	5,49912	9,5046	macs2_peak_1331
4	132884378	132884651	274	132884480	26	14,27637	5,7603	10,06841	macs2_peak_956
10	127311125	127311398	274	127311262	28	16,05683	6,18699	11,77958	macs2_peak_107
15	81017893	81018166	274	81018036	38	25,76764	8,32044	21,19824	macs2_peak_479
1	106796601	106796874	274	106796746	39	26,80406	8,53378	22,20934	macs2_peak_19
19	45074810	45075083	274	45074940	59	28,27752	5,94487	23,65592	macs2_peak_700
17	56717615	56717888	274	56717790	45	33,23818	9,81385	28,5125	macs2_peak_599
10	81384304	81384576	273	81384449	28	16,05683	6,18699	11,77958	macs2_peak_89
18	60560634	60560906	273	60560723	30	16,27945	5,92947	11,99828	macs2_peak_643
10	39587488	39587760	273	39587645	33	20,75544	7,25372	16,32311	macs2_peak_64
5	149228904	149229176	273	149229077	37	24,74215	8,1071	20,20086	macs2_peak_1079
4	58379340	58379612	273	58379464	41	25,45183	7,57252	20,89975	macs2_peak_925
9	89821650	89821922	273	89821731	39	26,37569	8,3531	21,79963	macs2_peak_1470
4	135855951	135856223	273	135856089	45	29,41838	8,29371	24,77254	macs2_peak_966
18	36286892	36287164	273	36287018	62	53,17055	13,44071	48,11483	macs2_peak_636
14	34673483	34673754	272	34673659	25	13,14517	5,42951	8,9936	macs2_peak_375
8	4139987	4140258	272	4140169	34	19,83325	6,67521	15,42934	macs2_peak_1226
8	72475165	72475436	272	72475313	36	22,87973	7,53583	18,39124	macs2_peak_1286
16	87495801	87496072	272	87495933	43	31,05397	9,38716	26,36889	macs2_peak_546
18	12858473	12858744	272	12858596	63	44,99489	10,15213	40,05704	macs2_peak_619
13	51309539	51309809	271	51309643	42	29,97635	9,17382	25,31348	macs2_peak_334
5	76905386	76905656	271	76905528	43	30,5786	9,18841	25,9079	macs2_peak_1019
17	24414562	24414831	270	24414670	25	13,18413	5,44675	9,03217	macs2_peak_567
8	111477957	111478226	270	111478059	32	15,2568	5,23469	11,01031	macs2_peak_1336
6	115774168	115774437	270	115774335	29	16,96918	6,40034	12,65883	macs2_peak_1155
4	120825636	120825905	270	120825774	33	20,75544	7,25372	16,32311	macs2_peak_946
13	119429685	119429954	270	119429827	35	22,72514	7,68041	18,23777	macs2_peak_356
3	66980360	66980629	270	66980497	41	25,45183	7,57252	20,89975	macs2_peak_812
17	46247904	46248173	270	46248048	38	25,76764	8,32044	21,19824	macs2_peak_594
15	97499609	97499877	269	97499806	32	17,10683	5,93362	12,79555	macs2_peak_504
16	30472154	30472422	269	30472306	30	17,57293	6,47365	13,25092	macs2_peak_533
18	79145435	79145703	269	79145621	33	18,02386	6,13014	13,6784	macs2_peak_661
12	116281014	116281282	269	116281161	38	25,76764	8,32044	21,19824	macs2_peak_308
3	121540318	121540586	269	121540428	53	31,68475	7,64675	26,99174	macs2_peak_872
7	101374272	101374540	269	101374396	45	33,23818	9,81385	28,5125	macs2_peak_1205
5	113872938	113873205	268	113873113	31	18,83578	6,82703	14,46458	macs2_peak_1032
9	18292027	18292294	268	18292180	31	18,83578	6,82703	14,46458	macs2_peak_1421
9	55512046	55512313	268	55512188	37	24,74215	8,1071	20,20086	macs2_peak_1447
4	40970735	40971001	267	40970857	24	12,55844	5,33362	8,42254	macs2_peak_917
3	123123064	123123330	267	123123204	33	18,02386	6,13014	13,6784	macs2_peak_878
19	40588359	40588625	267	40588472	37	24,33728	7,93544	19,81348	macs2_peak_697
6	38551145	38551411	267	38551301	50	38,85825	10,88058	34,02968	macs2_peak_1102
10	17721489	17721754	266	17721649	28	16,05683	6,18699	11,77958	macs2_peak_56
19	3576188	3576453	266	3576331	36	23,72789	7,89375	19,21269	macs2_peak_668
11	48834334	48834599	266	48834479	38	25,76764	8,32044	21,19824	macs2_peak_142
2	5090513	5090778	266	5090623	38	25,76764	8,32044	21,19824	macs2_peak_711
9	14784515	14784780	266	14784655	39	26,80406	8,53378	22,20934	macs2_peak_1420
12	116047589	116047854	266	116047726	43	30,5786	9,18841	25,9079	macs2_peak_307
10	42277980	42278245	266	42278097	44	32,14132	9,60051	27,43594	macs2_peak_69
7	30090419	30090684	266	30090536	45	33,23818	9,81385	28,5125	macs2_peak_1185
14	32159728	32159993	266	32159872	52	36,71103	9,5558	31,91953	macs2_peak_374
18	67205273	67205537	265	67205417	29	15,99413	5,98091	11,733	macs2_peak_649
13	43171316	43171580	265	43171459	29	16,96918	6,40034	12,65883	macs2_peak_330
2	151494087	151494351	265	151494166	35	22,34375	7,51779	17,87499	macs2_peak_762
12	81594888	81595152	265	81595009	40	27,85115	8,74713	23,23279	macs2_peak_292
5	139460479	139460743	265	139460620	47	31,45827	8,65431	26,76928	macs2_peak_1063
6	128764060	128764323	264	128764211	34	21,73421	7,46706	17,2747	macs2_peak_1164
10	96635499	96635762	264	96635616	42	23,87078	6,82096	19,3529	macs2_peak_99
5	110653314	110653577	264	110653434	38	25,76764	8,32044	21,19824	macs2_peak_1031
7	131410424	131410687	264	131410549	40	27,41103	8,56193	22,80993	macs2_peak_1215
15	103040371	103040634	264	103040479	44	28,41228	8,11342	23,7886	macs2_peak_522
7	35118434	35118697	264	35118579	42	29,97635	9,17382	25,31348	macs2_peak_1188
5	142367336	142367598	263	142367449	28	16,05683	6,18699	11,77958	macs2_peak_1066
9	119341317	119341579	263	119341424	36	23,72789	7,89375	19,21269	macs2_peak_1485
11	96321609	96321871	263	96321732	39	26,80406	8,53378	22,20934	macs2_peak_206
3	51359320	51359582	263	51359443	41	27,42787	8,34805	22,82484	macs2_peak_800
3	86097727	86097988	262	86097817	25	13,40931	5,54696	9,23775	macs2_peak_820
14	30479418	30479679	262	30479534	33	20,75544	7,25372	16,32311	macs2_peak_372
5	123930505	123930766	262	123930630	36	23,72789	7,89375	19,21269	macs2_peak_1046
5	53491030	53491291	262	53491178	37	24,21856	7,88553	19,69779	macs2_peak_1015
16	90844977	90845238	262	90845099	43	31,05397	9,38716	26,36889	macs2_peak_547
11	100738192	100738452	261	100738334	25	13,40931	5,54696	9,23775	macs2_peak_219
17	34962452	34962712	261	34962553	26	14,27637	5,7603	10,06841	macs2_peak_582
3	53463558	53463818	261	53463701	35	22,72514	7,68041	18,23777	macs2_peak_804
5	31048496	31048756	261	31048634	38	25,76764	8,32044	21,19824	macs2_peak_997
2	153345456	153345716	261	153345572	42	29,97635	9,17382	25,31348	macs2_peak_766
3	102804043	102804303	261	102804169	55	44,07234	11,69434	39,15249	macs2_peak_854
6	145372067	145372326	260	145372233	28	13,77779	5,22865	9,59698	macs2_peak_1171
7	66690004	66690263	260	66690131	29	16,96918	6,40034	12,65883	macs2_peak_1193
3	51358263	51358522	260	51358400	42	18,17117	5,01324	13,82452	macs2_peak_799
10	27063483	27063742	260	27063573	41	24,40284	7,18015	19,87853	macs2_peak_61
12	83950471	83950730	260	83950639	38	25,76764	8,32044	21,19824	macs2_peak_294
6	119643364	119643623	260	119643454	40	27,85115	8,74713	23,23279	macs2_peak_1160
9	71896253	71896512	260	71896377	67	42,61562	8,69615	37,7202	macs2_peak_1466
9	66124678	66124936	259	66124751	24	12,55844	5,33362	8,42254	macs2_peak_1463
18	54899913	54900171	259	54900063	30	17,89564	6,61368	13,55383	macs2_peak_640
8	94703931	94704189	259	94704087	38	22,5829	7,03163	18,11059	macs2_peak_1303
4	10873980	10874238	259	10874100	35	22,72514	7,68041	18,23777	macs2_peak_908
1	86586974	86587232	259	86587105	36	23,33475	7,72662	18,83933	macs2_peak_12
16	29579217	29579475	259	29579337	36	23,72789	7,89375	19,21269	macs2_peak_532
19	55799620	55799878	259	55799760	49	25,69482	6,39423	21,14108	macs2_peak_707
5	92435009	92435267	259	92435159	39	26,80406	8,53378	22,20934	macs2_peak_1023
9	90114637	90114895	259	90114792	39	26,80406	8,53378	22,20934	macs2_peak_1471
6	113531515	113531773	259	113531676	43	31,05397	9,38716	26,36889	macs2_peak_1151
14	70095856	70096113	258	70096006	25	13,14517	5,42951	8,9936	macs2_peak_396
10	58446749	58447006	258	58446882	25	13,40931	5,54696	9,23775	macs2_peak_71
10	7792684	7792941	258	7792829	32	19,78917	7,04037	15,38849	macs2_peak_50
13	91807993	91808250	258	91808188	32	19,78917	7,04037	15,38849	macs2_peak_344
3	127837547	127837804	258	127837646	41	20,84521	5,94747	16,41166	macs2_peak_882
5	124578969	124579226	258	124579075	34	21,73421	7,46706	17,2747	macs2_peak_1049
8	109778411	109778668	258	109778567	36	23,10525	7,63003	18,61419	macs2_peak_1329
7	16387737	16387994	258	16387864	37	24,74215	8,1071	20,20086	macs2_peak_1180
11	69118697	69118954	258	69118826	39	26,37569	8,3531	21,79963	macs2_peak_161
11	43958876	43959133	258	43959057	39	26,80406	8,53378	22,20934	macs2_peak_139
8	66860018	66860275	258	66860149	41	28,59047	8,82662	23,96322	macs2_peak_1272
8	61487606	61487863	258	61487721	44	30,88335	9,08111	26,21028	macs2_peak_1267
17	44814814	44815070	257	44814916	34	19,83325	6,67521	15,42934	macs2_peak_591
8	109693239	109693495	257	109693368	34	20,52365	6,95671	16,11057	macs2_peak_1328
9	54734393	54734649	257	54734517	36	20,72447	6,67103	16,30774	macs2_peak_1445
8	66486459	66486715	257	66486557	36	23,72789	7,89375	19,21269	macs2_peak_1271
1	170111201	170111457	257	170111334	44	28,41228	8,11342	23,7886	macs2_peak_35
9	44965468	44965724	257	44965576	44	31,65418	9,39724	26,96217	macs2_peak_1437
11	116340552	116340807	256	116340667	23	11,48363	5,01186	7,41114	macs2_peak_243
4	148626942	148627197	256	148627049	36	23,72789	7,89375	19,21269	macs2_peak_980
5	36698900	36699155	256	36699026	45	24,31365	6,5139	19,79197	macs2_peak_1007
8	121652838	121653093	256	121652962	37	24,74215	8,1071	20,20086	macs2_peak_1345
6	94283916	94284171	256	94283997	38	25,76764	8,32044	21,19824	macs2_peak_1148
11	74770688	74770943	256	74770813	40	27,85115	8,74713	23,23279	macs2_peak_173
13	46727900	46728155	256	46728015	44	32,14132	9,60051	27,43594	macs2_peak_333
8	94703521	94703775	255	94703647	26	14,27637	5,7603	10,06841	macs2_peak_1302
3	135825614	135825868	255	135825681	32	17,14816	5,94984	12,8336	macs2_peak_893
12	86010867	86011121	255	86010958	31	18,50134	6,68248	14,14838	macs2_peak_295
11	48818446	48818700	255	48818579	31	18,83578	6,82703	14,46458	macs2_peak_140
11	115413205	115413459	255	115413336	34	21,36456	7,30896	16,92381	macs2_peak_239
19	53390497	53390751	255	53390594	39	26,80406	8,53378	22,20934	macs2_peak_705
13	112771272	112771526	255	112771410	41	28,90866	8,96047	24,26824	macs2_peak_355
18	57878104	57878358	255	57878234	43	30,43917	9,13062	25,77178	macs2_peak_642
1	171064515	171064768	254	171064634	29	14,5997	5,40894	10,3823	macs2_peak_39
15	76625966	76626219	254	76626121	28	16,05683	6,18699	11,77958	macs2_peak_464
2	168492160	168492413	254	168492244	30	17,89564	6,61368	13,55383	macs2_peak_777
9	64737964	64738217	254	64738078	32	19,78917	7,04037	15,38849	macs2_peak_1459
6	72439315	72439567	253	72439431	26	14,27637	5,7603	10,06841	macs2_peak_1135
6	38381308	38381560	253	38381400	28	15,75756	6,056	11,50099	macs2_peak_1100
8	83601786	83602038	253	83601892	35	19,81235	6,49073	15,40945	macs2_peak_1293
3	122292885	122293137	253	122293023	34	21,73421	7,46706	17,2747	macs2_peak_876
3	116808197	116808449	253	116808319	38	24,92809	7,96776	20,3839	macs2_peak_871
1	162008153	162008405	253	162008291	44	25,72078	7,13821	21,16609	macs2_peak_30
11	116508852	116509104	253	116508936	47	32,76781	9,15458	28,05483	macs2_peak_244
15	24302642	24302894	253	24302779	49	32,8862	8,77514	28,17265	macs2_peak_430
15	83149229	83149480	252	83149307	25	12,69139	5,23087	8,55404	macs2_peak_491
14	64642509	64642760	252	64642630	38	20,29174	6,18645	15,88271	macs2_peak_393
8	22593932	22594183	252	22594046	34	21,20238	7,24022	16,76528	macs2_peak_1245
4	149103992	149104243	252	149104125	34	21,73421	7,46706	17,2747	macs2_peak_981
5	33657969	33658220	252	33658127	35	22,72514	7,68041	18,23777	macs2_peak_1003
2	166793611	166793862	252	166793716	36	23,72789	7,89375	19,21269	macs2_peak_775
7	99353195	99353446	252	99353316	46	34,34433	10,0272	29,59717	macs2_peak_1203
15	79030890	79031140	251	79031067	23	11,48363	5,01186	7,41114	macs2_peak_468
3	88696086	88696336	251	88696277	23	11,62665	5,07612	7,55061	macs2_peak_826
11	35347895	35348145	251	35347980	28	16,05683	6,18699	11,77958	macs2_peak_138
15	102350567	102350817	251	102350742	30	16,66378	6,0883	12,37489	macs2_peak_514
12	33302265	33302515	251	33302420	33	20,39753	7,10013	15,98529	macs2_peak_273
8	13757507	13757757	251	13757648	35	21,16555	7,02845	16,73051	macs2_peak_1232
14	51090532	51090782	251	51090632	41	28,45679	8,77075	23,83056	macs2_peak_380
2	151982495	151982744	250	151982612	31	18,83578	6,82703	14,46458	macs2_peak_763
11	119913681	119913930	250	119913813	32	19,78917	7,04037	15,38849	macs2_peak_252
10	24869818	24870067	250	24869943	33	20,75544	7,25372	16,32311	macs2_peak_59
7	139969417	139969666	250	139969507	33	20,75544	7,25372	16,32311	macs2_peak_1219
5	69556798	69557047	250	69556918	38	25,35102	8,14427	20,80161	macs2_peak_1018
10	116740366	116740615	250	116740481	49	35,62847	9,81984	30,85774	macs2_peak_102
8	68793770	68794018	249	68793866	27	13,68304	5,34017	9,50561	macs2_peak_1273
8	70777160	70777408	249	70777300	34	20,32229	6,87389	15,91266	macs2_peak_1282
1	105990098	105990346	249	105990177	33	20,75544	7,25372	16,32311	macs2_peak_18
5	137738556	137738804	249	137738701	33	20,75544	7,25372	16,32311	macs2_peak_1059
12	80113383	80113631	249	80113515	35	22,72514	7,68041	18,23777	macs2_peak_287
11	118337747	118337995	249	118337856	36	23,72789	7,89375	19,21269	macs2_peak_248
X	6971910	6972158	249	6971999	39	26,80406	8,53378	22,20934	macs2_peak_1491
6	4923931	4924179	249	4924002	72	40,98944	7,5741	36,13076	macs2_peak_1082
7	130215583	130215830	248	130215693	25	13,40931	5,54696	9,23775	macs2_peak_1214
17	79895963	79896210	248	79896104	28	16,05683	6,18699	11,77958	macs2_peak_608
1	165460446	165460693	248	165460577	32	19,78917	7,04037	15,38849	macs2_peak_31
8	111449920	111450167	248	111450030	34	20,83218	7,08475	16,39904	macs2_peak_1335
5	124475749	124475996	248	124475855	35	22,72514	7,68041	18,23777	macs2_peak_1047
14	54517604	54517851	248	54517700	36	23,72789	7,89375	19,21269	macs2_peak_382
5	121452587	121452834	248	121452706	39	26,80406	8,53378	22,20934	macs2_peak_1040
9	13242467	13242714	248	13242572	41	28,90866	8,96047	24,26824	macs2_peak_1416
5	146795046	146795293	248	146795162	55	44,68885	11,9473	39,75424	macs2_peak_1077
2	116065525	116065771	247	116065623	24	12,55844	5,33362	8,42254	macs2_peak_754
4	126321621	126321867	247	126321748	29	16,96918	6,40034	12,65883	macs2_peak_952
14	106199715	106199961	247	106199827	33	20,39753	7,10013	15,98529	macs2_peak_409
12	80462504	80462750	247	80462582	33	20,75544	7,25372	16,32311	macs2_peak_290
7	34389649	34389895	247	34389761	33	20,75544	7,25372	16,32311	macs2_peak_1187
4	136602670	136602916	247	136602811	35	22,72514	7,68041	18,23777	macs2_peak_967
6	18848480	18848726	247	18848613	37	24,74215	8,1071	20,20086	macs2_peak_1087
13	104287705	104287951	247	104287832	42	29,51272	8,97958	24,86392	macs2_peak_352
17	24163639	24163885	247	24163797	45	31,33038	9,03425	26,64332	macs2_peak_566
19	10618968	10619213	246	10619117	24	12,55844	5,33362	8,42254	macs2_peak_684
12	82169178	82169423	246	82169304	32	19,78917	7,04037	15,38849	macs2_peak_293
17	66519675	66519919	245	66519762	23	11,72438	5,12027	7,62799	macs2_peak_602
6	31079940	31080184	245	31080037	24	12,55844	5,33362	8,42254	macs2_peak_1093
6	128843226	128843470	245	128843352	28	15,75756	6,056	11,50099	macs2_peak_1165
10	95501785	95502029	245	95501913	30	17,89564	6,61368	13,55383	macs2_peak_97
17	27839955	27840199	245	27840064	38	22,5829	7,03163	18,11059	macs2_peak_575
2	125123505	125123749	245	125123659	35	22,72514	7,68041	18,23777	macs2_peak_758
6	88935934	88936178	245	88936093	35	22,72514	7,68041	18,23777	macs2_peak_1144
17	21534393	21534637	245	21534541	37	24,74215	8,1071	20,20086	macs2_peak_562
6	84362645	84362889	245	84362728	41	28,45679	8,77075	23,83056	macs2_peak_1142
3	84814375	84814619	245	84814496	41	28,90866	8,96047	24,26824	macs2_peak_819
8	126970921	126971164	244	126971036	25	12,22645	5,03144	8,11765	macs2_peak_1372
8	95742919	95743162	244	95743054	26	12,51256	5,0048	8,39537	macs2_peak_1309
15	98567830	98568073	244	98567960	29	14,5997	5,40894	10,3823	macs2_peak_506
14	59597855	59598098	244	59597961	30	15,43568	5,58924	11,18499	macs2_peak_388
6	131293123	131293366	244	131293212	30	17,89564	6,61368	13,55383	macs2_peak_1167
10	119240148	119240391	244	119240291	31	18,83578	6,82703	14,46458	macs2_peak_104
19	29806528	29806771	244	29806617	31	18,83578	6,82703	14,46458	macs2_peak_692
6	17202075	17202318	244	17202192	39	25,87974	8,14684	21,30964	macs2_peak_1086
6	8780702	8780945	244	8780776	40	27,85115	8,74713	23,23279	macs2_peak_1084
4	40889391	40889634	244	40889482	55	40,72099	10,38032	35,86367	macs2_peak_916
11	76243618	76243860	243	76243748	28	16,05683	6,18699	11,77958	macs2_peak_174
12	112693503	112693745	243	112693655	29	16,96918	6,40034	12,65883	macs2_peak_306
12	49384084	49384326	243	49384257	33	20,75544	7,25372	16,32311	macs2_peak_274
9	58159171	58159413	243	58159300	41	28,45679	8,77075	23,83056	macs2_peak_1452
12	3349319	3349561	243	3349436	41	28,90866	8,96047	24,26824	macs2_peak_259
15	76710591	76710832	242	76710687	26	13,22432	5,30271	9,0714	macs2_peak_465
14	70021359	70021600	242	70021501	28	16,05683	6,18699	11,77958	macs2_peak_395
15	6781890	6782131	242	6781996	30	17,10839	6,27507	12,79623	macs2_peak_417
12	13176409	13176650	242	13176533	32	17,14816	5,94984	12,8336	macs2_peak_265
5	45669772	45670013	242	45669870	37	21,64808	6,85133	17,20323	macs2_peak_1010
4	134955167	134955408	242	134955233	36	23,33475	7,72662	18,83933	macs2_peak_965
19	12795619	12795860	242	12795746	39	26,80406	8,53378	22,20934	macs2_peak_687
3	59154857	59155098	242	59154972	39	26,80406	8,53378	22,20934	macs2_peak_807
15	81117414	81117654	241	81117573	26	12,51256	5,0048	8,39537	macs2_peak_480
9	21592770	21593010	241	21592895	29	16,96918	6,40034	12,65883	macs2_peak_1424
19	44927128	44927368	241	44927277	31	18,83578	6,82703	14,46458	macs2_peak_699
X	8074463	8074703	241	8074607	33	20,75544	7,25372	16,32311	macs2_peak_1493
11	107012750	107012989	240	107012883	33	20,39753	7,10013	15,98529	macs2_peak_231
9	41515009	41515248	240	41515148	33	20,718	7,23756	16,30356	macs2_peak_1431
3	140597451	140597690	240	140597527	38	22,09149	6,84461	17,62784	macs2_peak_894
9	92542284	92542523	240	92542404	36	23,72789	7,89375	19,21269	macs2_peak_1472
8	80857326	80857564	239	80857421	32	15,60869	5,36363	11,35638	macs2_peak_1291
2	152686770	152687008	239	152686881	32	18,94455	6,67991	14,56972	macs2_peak_765
19	6276486	6276724	239	6276589	35	22,72514	7,68041	18,23777	macs2_peak_680
4	9669186	9669423	238	9669331	30	17,89564	6,61368	13,55383	macs2_peak_907
9	63721932	63722169	238	63722083	31	18,83578	6,82703	14,46458	macs2_peak_1456
8	125368618	125368855	238	125368703	33	20,39753	7,10013	15,98529	macs2_peak_1366
3	30601181	30601418	238	30601301	34	21,36456	7,30896	16,92381	macs2_peak_786
17	65885011	65885248	238	65885115	35	22,72514	7,68041	18,23777	macs2_peak_600
17	42876533	42876770	238	42876636	36	23,72789	7,89375	19,21269	macs2_peak_588
10	99047477	99047714	238	99047555	44	28,41228	8,11342	23,7886	macs2_peak_100
14	79481016	79481252	237	79481106	28	15,75756	6,056	11,50099	macs2_peak_405
15	6708290	6708525	236	6708381	30	17,52553	6,45323	13,2077	macs2_peak_415
8	13869572	13869807	236	13869686	31	18,83578	6,82703	14,46458	macs2_peak_1234
4	33291156	33291391	236	33291260	33	18,91524	6,48449	14,54143	macs2_peak_914
11	69062255	69062490	236	69062372	32	19,78917	7,04037	15,38849	macs2_peak_157
6	53312299	53312534	236	53312395	39	21,17078	6,34508	16,73407	macs2_peak_1132
11	115814527	115814762	236	115814665	40	27,85115	8,74713	23,23279	macs2_peak_241
11	23067720	23067954	235	23067852	23	11,72438	5,12027	7,62799	macs2_peak_132
6	6955820	6956054	235	6955900	24	12,55844	5,33362	8,42254	macs2_peak_1083
8	70539223	70539457	235	70539369	32	19,39215	6,86957	15,01303	macs2_peak_1281
16	31948416	31948650	235	31948508	33	20,75544	7,25372	16,32311	macs2_peak_535
5	121545894	121546128	235	121545968	34	21,73421	7,46706	17,2747	macs2_peak_1041
10	93541721	93541955	235	93541859	35	22,72514	7,68041	18,23777	macs2_peak_96
10	128891904	128892138	235	128892003	44	23,43211	6,37229	18,93549	macs2_peak_113
5	52782944	52783178	235	52783055	38	25,76764	8,32044	21,19824	macs2_peak_1014
1	167308494	167308728	235	167308611	42	29,97635	9,17382	25,31348	macs2_peak_33
X	163094927	163095160	234	163095062	26	14,27637	5,7603	10,06841	macs2_peak_1506
11	86757493	86757726	234	86757659	28	16,05683	6,18699	11,77958	macs2_peak_190
3	144203038	144203271	234	144203124	33	16,06592	5,39332	11,78735	macs2_peak_896
2	164961850	164962083	234	164961950	29	16,65819	6,26482	12,3697	macs2_peak_774
13	28738654	28738887	234	28738762	29	16,96918	6,40034	12,65883	macs2_peak_327
4	94603167	94603400	234	94603268	33	20,75544	7,25372	16,32311	macs2_peak_934
1	178405487	178405720	234	178405576	34	21,73421	7,46706	17,2747	macs2_peak_43
3	5215819	5216052	234	5215944	34	21,73421	7,46706	17,2747	macs2_peak_782
3	81034100	81034333	234	81034210	45	22,28166	5,88269	17,81611	macs2_peak_818
2	37422938	37423171	234	37423052	38	25,76764	8,32044	21,19824	macs2_peak_738
11	60454426	60454659	234	60454535	42	29,51272	8,97958	24,86392	macs2_peak_152
11	48833787	48834019	233	48833930	24	12,55844	5,33362	8,42254	macs2_peak_141
14	20702887	20703119	233	20702982	24	12,55844	5,33362	8,42254	macs2_peak_367
4	95105731	95105963	233	95105861	25	13,40931	5,54696	9,23775	macs2_peak_935
4	148038708	148038940	233	148038809	25	13,40931	5,54696	9,23775	macs2_peak_978
15	76351611	76351843	233	76351741	28	14,03085	5,3306	9,843	macs2_peak_460
1	128417264	128417496	233	128417360	26	14,27637	5,7603	10,06841	macs2_peak_21
1	172025988	172026220	233	172026109	28	15,75756	6,056	11,50099	macs2_peak_42
15	103008610	103008842	233	103008728	31	16,69292	5,93161	12,40305	macs2_peak_520
5	105520159	105520391	233	105520256	35	22,34375	7,51779	17,87499	macs2_peak_1029
9	49827604	49827836	233	49827690	38	22,5829	7,03163	18,11059	macs2_peak_1440
X	99139087	99139319	233	99139215	37	24,33728	7,93544	19,81348	macs2_peak_1500
5	31597859	31598091	233	31598004	41	25,45183	7,57252	20,89975	macs2_peak_1000
18	69348426	69348658	233	69348536	42	26,42879	7,75282	21,85027	macs2_peak_652
7	132444395	132444627	233	132444494	41	28,45679	8,77075	23,83056	macs2_peak_1217
5	138160972	138161203	232	138161081	28	15,75756	6,056	11,50099	macs2_peak_1060
11	97702362	97702593	232	97702503	30	17,89564	6,61368	13,55383	macs2_peak_210
8	18595414	18595645	232	18595523	31	18,60025	6,72505	14,24542	macs2_peak_1236
13	16016616	16016847	232	16016725	37	24,74215	8,1071	20,20086	macs2_peak_314
12	73286620	73286850	231	73286683	28	13,77779	5,22865	9,59698	macs2_peak_283
14	51063785	51064015	231	51063917	29	16,96918	6,40034	12,65883	macs2_peak_378
1	165641512	165641742	231	165641640	30	17,89564	6,61368	13,55383	macs2_peak_32
3	116128714	116128944	231	116128811	32	17,92044	6,2576	13,57853	macs2_peak_869
6	83506907	83507137	231	83507045	31	18,50134	6,68248	14,14838	macs2_peak_1140
5	48372237	48372467	231	48372343	31	18,83578	6,82703	14,46458	macs2_peak_1012
9	58582115	58582345	231	58582239	32	19,78917	7,04037	15,38849	macs2_peak_1455
8	49708727	49708957	231	49708860	37	22,65883	7,24737	18,1859	macs2_peak_1264
5	143333847	143334076	230	143333990	23	11,72438	5,12027	7,62799	macs2_peak_1069
5	125140977	125141206	230	125141082	28	16,05683	6,18699	11,77958	macs2_peak_1050
6	101484813	101485042	230	101484909	29	16,96918	6,40034	12,65883	macs2_peak_1150
8	123114347	123114576	230	123114433	35	17,72118	5,71057	13,39666	macs2_peak_1354
10	79925843	79926072	230	79925948	38	18,34963	5,52265	14,00065	macs2_peak_80
4	11322119	11322348	230	11322216	32	19,78917	7,04037	15,38849	macs2_peak_909
5	99499579	99499808	230	99499715	36	20,72447	6,67103	16,30774	macs2_peak_1026
11	83291591	83291819	229	83291671	26	14,00053	5,63834	9,81309	macs2_peak_182
14	63860202	63860430	229	63860299	26	14,27637	5,7603	10,06841	macs2_peak_391
9	65884980	65885208	229	65885104	26	14,27637	5,7603	10,06841	macs2_peak_1462
13	98890957	98891185	229	98891063	29	16,96918	6,40034	12,65883	macs2_peak_350
11	86257499	86257727	229	86257627	32	19,78917	7,04037	15,38849	macs2_peak_186
8	46551768	46551996	229	46551847	34	21,73421	7,46706	17,2747	macs2_peak_1262
7	30195008	30195236	229	30195120	36	23,72789	7,89375	19,21269	macs2_peak_1186
X	85573736	85573964	229	85573833	38	25,76764	8,32044	21,19824	macs2_peak_1499
3	152218791	152219018	228	152218933	23	11,72438	5,12027	7,62799	macs2_peak_900
10	44268234	44268461	228	44268313	26	14,27637	5,7603	10,06841	macs2_peak_70
15	55557226	55557453	228	55557337	33	18,02386	6,13014	13,6784	macs2_peak_445
3	114648175	114648402	228	114648293	38	23,09313	7,22915	18,60231	macs2_peak_867
4	121215035	121215262	228	121215162	38	25,76764	8,32044	21,19824	macs2_peak_948
19	5489079	5489305	227	5489198	24	12,55844	5,33362	8,42254	macs2_peak_672
4	133084110	133084336	227	133084195	25	13,40931	5,54696	9,23775	macs2_peak_959
1	191062817	191063043	227	191062925	26	14,27637	5,7603	10,06841	macs2_peak_49
10	62449636	62449862	227	62449777	27	15,15905	5,97365	10,91641	macs2_peak_73
1	135348112	135348338	227	135348208	30	17,89564	6,61368	13,55383	macs2_peak_23
1	36457884	36458110	227	36457989	32	19,78917	7,04037	15,38849	macs2_peak_3
19	45998420	45998646	227	45998550	32	19,78917	7,04037	15,38849	macs2_peak_701
1	170867691	170867917	227	170867825	34	21,73421	7,46706	17,2747	macs2_peak_36
3	134236322	134236548	227	134236480	38	25,76764	8,32044	21,19824	macs2_peak_889
3	96246167	96246392	226	96246292	23	11,72438	5,12027	7,62799	macs2_peak_846
10	80039855	80040080	226	80039923	26	14,00053	5,63834	9,81309	macs2_peak_82
7	27481850	27482075	226	27482004	26	14,27637	5,7603	10,06841	macs2_peak_1182
X	73786779	73787004	226	73786903	27	15,15905	5,97365	10,91641	macs2_peak_1498
3	97158010	97158235	226	97158143	30	17,10839	6,27507	12,79623	macs2_peak_853
11	51967495	51967720	226	51967649	30	17,89564	6,61368	13,55383	macs2_peak_145
16	18812168	18812393	226	18812298	31	18,83578	6,82703	14,46458	macs2_peak_530
13	76018499	76018724	226	76018633	32	19,78917	7,04037	15,38849	macs2_peak_342
9	114688560	114688785	226	114688677	32	19,78917	7,04037	15,38849	macs2_peak_1484
3	96500943	96501168	226	96501062	40	24,48503	7,39222	19,95849	macs2_peak_851
8	71507531	71507755	225	71507655	24	12,55844	5,33362	8,42254	macs2_peak_1285
12	30911473	30911697	225	30911574	26	14,00053	5,63834	9,81309	macs2_peak_269
4	89013149	89013373	225	89013264	33	16,06592	5,39332	11,78735	macs2_peak_931
3	95217824	95218048	225	95217944	29	16,96918	6,40034	12,65883	macs2_peak_839
9	3533578	3533802	225	3533739	29	16,96918	6,40034	12,65883	macs2_peak_1415
2	92433554	92433778	225	92433680	30	17,89564	6,61368	13,55383	macs2_peak_748
6	128760697	128760921	225	128760853	30	17,89564	6,61368	13,55383	macs2_peak_1163
3	65527958	65528181	224	65528086	23	11,72438	5,12027	7,62799	macs2_peak_811
10	85387646	85387869	224	85387779	27	15,15905	5,97365	10,91641	macs2_peak_92
8	32927545	32927768	224	32927647	37	17,5392	5,38104	13,22048	macs2_peak_1259
11	120796345	120796568	224	120796469	30	17,89564	6,61368	13,55383	macs2_peak_254
5	122285565	122285788	224	122285656	30	17,89564	6,61368	13,55383	macs2_peak_1042
3	96499453	96499676	224	96499571	36	20,26143	6,4936	15,85372	macs2_peak_850
15	8099118	8099341	224	8099238	41	20,45886	5,82252	16,04618	macs2_peak_420
13	102900027	102900250	224	102900169	36	23,72789	7,89375	19,21269	macs2_peak_351
6	146724774	146724997	224	146724901	36	23,72789	7,89375	19,21269	macs2_peak_1175
11	22002271	22002493	223	22002340	27	14,8715	5,84717	10,64834	macs2_peak_130
19	57325765	57325987	223	57325911	28	16,05683	6,18699	11,77958	macs2_peak_709
8	106737287	106737509	223	106737428	31	16,73457	5,94832	12,44429	macs2_peak_1322
4	133338334	133338556	223	133338428	31	18,83578	6,82703	14,46458	macs2_peak_960
7	113609304	113609526	223	113609414	32	19,78917	7,04037	15,38849	macs2_peak_1208
11	88864681	88864903	223	88864771	33	20,75544	7,25372	16,32311	macs2_peak_200
1	170868531	170868753	223	170868647	34	21,73421	7,46706	17,2747	macs2_peak_37
2	26430301	26430522	222	26430399	24	12,55844	5,33362	8,42254	macs2_peak_721
5	136198842	136199063	222	136198952	27	15,15905	5,97365	10,91641	macs2_peak_1056
9	64173054	64173275	222	64173141	27	15,15905	5,97365	10,91641	macs2_peak_1457
8	65139228	65139449	222	65139320	36	20,72447	6,67103	16,30774	macs2_peak_1270
15	89075763	89075984	222	89075890	33	20,75544	7,25372	16,32311	macs2_peak_498
2	27539765	27539986	222	27539898	33	20,75544	7,25372	16,32311	macs2_peak_723
10	127937614	127937835	222	127937729	39	26,80406	8,53378	22,20934	macs2_peak_109
9	44334699	44334919	221	44334847	23	11,72438	5,12027	7,62799	macs2_peak_1434
2	112454898	112455118	221	112454991	27	15,15905	5,97365	10,91641	macs2_peak_752
8	69749720	69749940	221	69749875	29	16,65819	6,26482	12,3697	macs2_peak_1274
10	63023891	63024111	221	63023989	29	16,96918	6,40034	12,65883	macs2_peak_74
7	90442647	90442867	221	90442731	41	28,90866	8,96047	24,26824	macs2_peak_1199
5	23782304	23782523	220	23782388	28	16,05683	6,18699	11,77958	macs2_peak_990
2	174076146	174076365	220	174076237	30	17,57293	6,47365	13,25092	macs2_peak_780
17	56626804	56627023	220	56626915	33	18,46077	6,30234	14,11093	macs2_peak_598
7	120835427	120835646	220	120835526	31	18,50134	6,68248	14,14838	macs2_peak_1210
1	168501585	168501804	220	168501692	31	18,83578	6,82703	14,46458	macs2_peak_34
9	49798912	49799130	219	49798969	23	11,72438	5,12027	7,62799	macs2_peak_1439
15	103239785	103240003	219	103239901	27	14,8715	5,84717	10,64834	macs2_peak_523
13	65241357	65241575	219	65241465	27	15,15905	5,97365	10,91641	macs2_peak_340
5	107101952	107102170	219	107102042	29	16,65819	6,26482	12,3697	macs2_peak_1030
11	80377931	80378149	219	80378028	29	16,96918	6,40034	12,65883	macs2_peak_180
16	42718016	42718234	219	42718115	30	17,89564	6,61368	13,55383	macs2_peak_537
7	127511887	127512105	219	127511999	33	20,75544	7,25372	16,32311	macs2_peak_1211
7	132422913	132423130	218	132423005	25	13,40931	5,54696	9,23775	macs2_peak_1216
17	44499890	44500107	218	44500018	32	15,2568	5,23469	11,01031	macs2_peak_590
16	50431177	50431394	218	50431273	28	16,05683	6,18699	11,77958	macs2_peak_539
4	133017856	133018073	218	133018011	28	16,05683	6,18699	11,77958	macs2_peak_958
8	13287750	13287967	218	13287899	34	18,91204	6,31043	14,53873	macs2_peak_1231
10	85625115	85625331	217	85625251	24	12,55844	5,33362	8,42254	macs2_peak_93
17	46646107	46646323	217	46646279	30	15,05767	5,44059	10,83161	macs2_peak_595
14	79481550	79481766	217	79481656	29	16,96918	6,40034	12,65883	macs2_peak_406
17	23546427	23546643	217	23546549	34	18,91204	6,31043	14,53873	macs2_peak_563
11	115413724	115413939	216	115413851	23	11,72438	5,12027	7,62799	macs2_peak_240
2	34754555	34754770	216	34754612	26	14,27637	5,7603	10,06841	macs2_peak_735
4	140648334	140648549	216	140648466	26	14,27637	5,7603	10,06841	macs2_peak_975
5	122621553	122621768	216	122621645	37	17,5392	5,38104	13,22048	macs2_peak_1043
8	121579175	121579390	216	121579307	32	18,46731	6,48109	14,11711	macs2_peak_1344
17	25184437	25184651	215	25184567	24	12,55844	5,33362	8,42254	macs2_peak_570
15	81399974	81400188	215	81400098	28	13,77779	5,22865	9,59698	macs2_peak_482
15	99251596	99251810	215	99251686	27	14,06208	5,49911	9,87352	macs2_peak_511
3	36065949	36066163	215	36066023	27	14,17899	5,54865	9,98905	macs2_peak_792
14	36968717	36968931	215	36968801	29	16,96918	6,40034	12,65883	macs2_peak_376
16	31081403	31081617	215	31081513	30	17,89564	6,61368	13,55383	macs2_peak_534
1	155109278	155109492	215	155109440	31	18,83578	6,82703	14,46458	macs2_peak_27
8	121115943	121116157	215	121116065	31	18,83578	6,82703	14,46458	macs2_peak_1343
5	30960191	30960405	215	30960279	32	19,78917	7,04037	15,38849	macs2_peak_996
10	60494778	60494992	215	60494933	33	20,75544	7,25372	16,32311	macs2_peak_72
11	102086119	102086332	214	102086205	25	13,40931	5,54696	9,23775	macs2_peak_225
3	105000519	105000732	214	105000658	27	14,78726	5,81039	10,56806	macs2_peak_857
11	97988838	97989051	214	97988967	30	17,89564	6,61368	13,55383	macs2_peak_212
11	68566434	68566647	214	68566571	33	20,75544	7,25372	16,32311	macs2_peak_153
10	80855123	80855335	213	80855271	24	12,55844	5,33362	8,42254	macs2_peak_86
6	4505713	4505925	213	4505805	24	12,55844	5,33362	8,42254	macs2_peak_1081
17	5440197	5440409	213	5440311	26	14,27637	5,7603	10,06841	macs2_peak_553
14	76736575	76736787	213	76736636	30	17,89564	6,61368	13,55383	macs2_peak_403
5	115319172	115319383	212	115319329	24	12,55844	5,33362	8,42254	macs2_peak_1035
8	31187194	31187405	212	31187302	25	13,1064	5,41239	8,95839	macs2_peak_1257
17	80780077	80780288	212	80780196	28	15,32691	5,87022	11,07942	macs2_peak_610
15	75910201	75910412	212	75910273	28	16,05683	6,18699	11,77958	macs2_peak_456
5	125408960	125409171	212	125409060	28	16,05683	6,18699	11,77958	macs2_peak_1051
11	69579169	69579379	211	69579333	25	13,40931	5,54696	9,23775	macs2_peak_165
5	31220670	31220880	211	31220743	25	13,40931	5,54696	9,23775	macs2_peak_999
3	96238425	96238635	211	96238591	26	13,48816	5,41554	9,31576	macs2_peak_844
19	53310377	53310587	211	53310450	28	15,75756	6,056	11,50099	macs2_peak_704
11	69110799	69111009	211	69110916	28	16,05683	6,18699	11,77958	macs2_peak_160
11	48853519	48853729	211	48853636	32	18,4673	6,48109	14,11711	macs2_peak_143
3	60528493	60528703	211	60528595	38	22,73393	7,08974	18,24654	macs2_peak_808
6	145745676	145745885	210	145745769	24	12,306	5,22069	8,19236	macs2_peak_1172
6	39810904	39811113	210	39811029	24	12,55844	5,33362	8,42254	macs2_peak_1103
15	98780976	98781185	210	98781058	28	15,36911	5,88829	11,12136	macs2_peak_508
8	126474994	126475203	210	126475107	28	16,05683	6,18699	11,77958	macs2_peak_1368
X	101222573	101222782	210	101222670	31	16,69292	5,93161	12,40305	macs2_peak_1501
5	124540541	124540750	210	124540642	30	17,89564	6,61368	13,55383	macs2_peak_1048
11	115374299	115374507	209	115374446	23	11,72438	5,12027	7,62799	macs2_peak_238
10	128176583	128176791	209	128176702	26	14,27637	5,7603	10,06841	macs2_peak_111
1	55528541	55528749	209	55528618	27	15,15905	5,97365	10,91641	macs2_peak_7
13	23453392	23453600	209	23453484	28	16,05683	6,18699	11,77958	macs2_peak_319
7	98504575	98504782	208	98504689	24	12,55844	5,33362	8,42254	macs2_peak_1202
9	44772856	44773063	208	44772976	24	12,55844	5,33362	8,42254	macs2_peak_1435
X	10000674	10000881	208	10000767	27	14,06208	5,49911	9,87352	macs2_peak_1494
19	26845676	26845883	208	26845770	31	14,4605	5,07606	10,24755	macs2_peak_690
10	13553071	13553278	208	13553178	27	15,15905	5,97365	10,91641	macs2_peak_54
14	68044640	68044847	208	68044763	27	15,15905	5,97365	10,91641	macs2_peak_394
14	70173558	70173765	208	70173685	27	15,15905	5,97365	10,91641	macs2_peak_397
16	48993892	48994099	208	48994018	27	15,15905	5,97365	10,91641	macs2_peak_538
2	23040190	23040397	208	23040327	28	16,05683	6,18699	11,77958	macs2_peak_716
8	110630507	110630714	208	110630590	33	16,06592	5,39332	11,78735	macs2_peak_1330
9	73066966	73067173	208	73067059	37	19,4236	6,02782	15,04305	macs2_peak_1468
6	43336135	43336342	208	43336294	37	21,64808	6,85133	17,20323	macs2_peak_1105
4	134468234	134468440	207	134468349	25	13,40931	5,54696	9,23775	macs2_peak_964
6	34317484	34317690	207	34317587	25	13,40931	5,54696	9,23775	macs2_peak_1095
1	136685899	136686105	207	136686013	28	13,77779	5,22865	9,59698	macs2_peak_24
17	75004799	75005005	207	75004939	27	15,15905	5,97365	10,91641	macs2_peak_606
7	80901169	80901375	207	80901277	28	16,05683	6,18699	11,77958	macs2_peak_1197
15	35983928	35984134	207	35984036	31	17,37996	6,21076	13,06367	macs2_peak_437
17	56040148	56040353	206	56040263	24	12,55844	5,33362	8,42254	macs2_peak_596
4	123282534	123282739	206	123282648	24	12,55844	5,33362	8,42254	macs2_peak_950
4	155563706	155563911	206	155563785	24	12,55844	5,33362	8,42254	macs2_peak_988
4	119539404	119539609	206	119539507	26	14,27637	5,7603	10,06841	macs2_peak_945
11	86437005	86437210	206	86437066	27	15,15905	5,97365	10,91641	macs2_peak_187
7	117310954	117311159	206	117311067	29	16,96918	6,40034	12,65883	macs2_peak_1209
3	90433661	90433866	206	90433779	34	19,83325	6,67521	15,42934	macs2_peak_834
1	79775964	79776169	206	79776067	33	20,75544	7,25372	16,32311	macs2_peak_11
4	122886417	122886621	205	122886533	24	12,306	5,22069	8,19236	macs2_peak_949
17	23548687	23548891	205	23548800	27	12,97042	5,04835	8,8247	macs2_peak_564
15	51991825	51992029	205	51991951	28	13,77779	5,22865	9,59698	macs2_peak_444
5	48060656	48060860	205	48060801	29	16,2106	6,07264	11,93039	macs2_peak_1011
9	58518321	58518525	205	58518438	35	17,72118	5,71057	13,39666	macs2_peak_1454
11	59208192	59208395	204	59208309	23	11,72438	5,12027	7,62799	macs2_peak_151
5	45520182	45520385	204	45520291	23	11,72438	5,12027	7,62799	macs2_peak_1009
8	111156436	111156639	204	111156550	23	11,72438	5,12027	7,62799	macs2_peak_1334
12	31060172	31060375	204	31060220	24	12,306	5,22069	8,19236	macs2_peak_270
2	92184017	92184220	204	92184091	25	13,40931	5,54696	9,23775	macs2_peak_747
5	53589204	53589407	204	53589307	25	13,40931	5,54696	9,23775	macs2_peak_1016
12	17348335	17348538	204	17348455	27	15,15905	5,97365	10,91641	macs2_peak_266
14	70187433	70187636	204	70187551	27	15,15905	5,97365	10,91641	macs2_peak_398
7	140137537	140137740	204	140137674	27	15,15905	5,97365	10,91641	macs2_peak_1220
2	66189249	66189452	204	66189402	35	22,34375	7,51779	17,87499	macs2_peak_740
8	123572702	123572904	203	123572851	25	12,40216	5,10632	8,28679	macs2_peak_1358
1	90603325	90603527	203	90603456	25	13,40931	5,54696	9,23775	macs2_peak_14
9	124424479	124424681	203	124424651	25	13,40931	5,54696	9,23775	macs2_peak_1490
2	30001956	30002158	203	30002053	26	14,27637	5,7603	10,06841	macs2_peak_727
5	96800943	96801145	203	96801053	26	14,27637	5,7603	10,06841	macs2_peak_1024
2	32237202	32237404	203	32237283	27	14,8715	5,84717	10,64834	macs2_peak_733
18	12474102	12474304	203	12474194	28	15,84605	6,09457	11,58814	macs2_peak_618
15	66676805	66677007	203	66676910	30	16,03106	5,82811	11,76949	macs2_peak_450
10	21618931	21619133	203	21619028	31	18,01984	6,47749	13,6763	macs2_peak_57
2	163472505	163472707	203	163472618	37	20,71081	6,49633	16,29656	macs2_peak_771
4	110028874	110029076	203	110029015	36	20,72447	6,67103	16,30774	macs2_peak_938
11	30954306	30954507	202	30954426	24	12,55844	5,33362	8,42254	macs2_peak_135
4	102568965	102569166	202	102569060	24	12,55844	5,33362	8,42254	macs2_peak_937
11	87749570	87749771	202	87749687	25	13,40931	5,54696	9,23775	macs2_peak_198
2	158347054	158347254	201	158347209	24	12,55844	5,33362	8,42254	macs2_peak_768
6	83914226	83914426	201	83914319	28	14,14149	5,37552	9,95186	macs2_peak_1141
9	58313195	58313395	201	58313290	26	14,27637	5,7603	10,06841	macs2_peak_1453
19	57304691	57304891	201	57304772	29	14,5997	5,40894	10,3823	macs2_peak_708
1	92473710	92473910	201	92473816	28	15,75756	6,056	11,50099	macs2_peak_15
11	69124532	69124732	201	69124653	28	15,75756	6,056	11,50099	macs2_peak_163
6	73519918	73520118	201	73520086	35	15,95215	5,09783	11,69151	macs2_peak_1136
1	171033920	171034120	201	171033957	28	16,05683	6,18699	11,77958	macs2_peak_38
5	44799769	44799969	201	44799894	29	16,96918	6,40034	12,65883	macs2_peak_1008
1	51478237	51478436	200	51478323	23	11,48363	5,01186	7,41114	macs2_peak_6
8	122412854	122413053	200	122412952	23	11,48363	5,01186	7,41114	macs2_peak_1349
18	36783019	36783218	200	36783088	23	11,59064	5,0599	7,51597	macs2_peak_638
11	97766481	97766680	200	97766609	23	11,72438	5,12027	7,62799	macs2_peak_211
2	119046675	119046874	200	119046782	23	11,72438	5,12027	7,62799	macs2_peak_756
2	172440442	172440641	200	172440541	23	11,72438	5,12027	7,62799	macs2_peak_779
4	18796584	18796783	200	18796732	23	11,72438	5,12027	7,62799	macs2_peak_910
8	122443553	122443752	200	122443612	23	11,72438	5,12027	7,62799	macs2_peak_1350
3	96220646	96220845	200	96220718	25	12,40216	5,10632	8,28679	macs2_peak_843
1	188221106	188221305	200	188221224	24	12,55844	5,33362	8,42254	macs2_peak_48
11	79308703	79308902	200	79308765	24	12,55844	5,33362	8,42254	macs2_peak_178
13	21783002	21783201	200	21783136	24	12,55844	5,33362	8,42254	macs2_peak_316
13	88821259	88821458	200	88821402	24	12,55844	5,33362	8,42254	macs2_peak_343
6	13838139	13838338	200	13838258	24	12,55844	5,33362	8,42254	macs2_peak_1085
9	106429410	106429609	200	106429531	24	12,55844	5,33362	8,42254	macs2_peak_1476
18	68264896	68265095	200	68265047	25	12,76532	5,26296	8,62682	macs2_peak_651
4	55335376	55335575	200	55335440	26	12,86097	5,14945	8,72088	macs2_peak_923
3	90231532	90231731	200	90231621	25	13,14517	5,42951	8,9936	macs2_peak_833
1	113288664	113288863	200	113288718	25	13,40931	5,54696	9,23775	macs2_peak_20
11	120631431	120631630	200	120631556	25	13,40931	5,54696	9,23775	macs2_peak_253
19	10304874	10305073	200	10304978	25	13,40931	5,54696	9,23775	macs2_peak_683
2	127008638	127008837	200	127008718	25	13,40931	5,54696	9,23775	macs2_peak_759
6	118884733	118884932	200	118884823	25	13,40931	5,54696	9,23775	macs2_peak_1159
6	146577768	146577967	200	146577888	25	13,40931	5,54696	9,23775	macs2_peak_1174
8	80054471	80054670	200	80054516	25	13,40931	5,54696	9,23775	macs2_peak_1289
9	87839383	87839582	200	87839528	28	13,77779	5,22865	9,59698	macs2_peak_1469
5	30888026	30888225	200	30888109	26	14,00053	5,63834	9,81309	macs2_peak_994
8	84840642	84840841	200	84840750	29	14,16472	5,23723	9,97492	macs2_peak_1299
11	106065941	106066140	200	106066011	26	14,27637	5,7603	10,06841	macs2_peak_229
12	86769238	86769437	200	86769326	26	14,27637	5,7603	10,06841	macs2_peak_296
16	13256363	13256562	200	13256493	26	14,27637	5,7603	10,06841	macs2_peak_526
2	25255291	25255490	200	25255384	26	14,27637	5,7603	10,06841	macs2_peak_717
9	106789126	106789325	200	106789207	26	14,27637	5,7603	10,06841	macs2_peak_1477
10	12876639	12876838	200	12876738	27	15,15905	5,97365	10,91641	macs2_peak_53
11	102087530	102087729	200	102087660	27	15,15905	5,97365	10,91641	macs2_peak_226
12	99884319	99884518	200	99884408	27	15,15905	5,97365	10,91641	macs2_peak_299
13	53377283	53377482	200	53377381	27	15,15905	5,97365	10,91641	macs2_peak_335
17	16589106	16589305	200	16589221	27	15,15905	5,97365	10,91641	macs2_peak_560
19	38930801	38931000	200	38930902	27	15,15905	5,97365	10,91641	macs2_peak_695
6	56066655	56066854	200	56066759	27	15,15905	5,97365	10,91641	macs2_peak_1133
6	115601685	115601884	200	115601781	27	15,15905	5,97365	10,91641	macs2_peak_1154
8	123557469	123557668	200	123557550	27	15,15905	5,97365	10,91641	macs2_peak_1357
8	123983709	123983908	200	123983811	30	15,82865	5,74625	11,57089	macs2_peak_1362
17	24707568	24707767	200	24707645	28	16,05683	6,18699	11,77958	macs2_peak_568
11	96328550	96328749	200	96328639	31	16,28531	5,76954	12,00197	macs2_peak_208
11	69008343	69008542	200	69008441	29	16,96918	6,40034	12,65883	macs2_peak_155
4	151057467	151057666	200	151057551	29	16,96918	6,40034	12,65883	macs2_peak_985
X	7948032	7948231	200	7948157	29	16,96918	6,40034	12,65883	macs2_peak_1492
10	128458436	128458635	200	128458523	32	19,443	6,89131	15,05969	macs2_peak_112

## Sheet: KO-15_macs2-peak_cutoff
Table S2.2 MRTF-A peaks in Lap2a KO cells in 15% FBS conditions
chr	start	end	length	abs_summit	pileup	neglog10pvalue	fold_enrichment	neglog10qvalue	name
6	47685131	47685625	495	47685373	92	49,91621	7,35544	44,62084	macs2_peak_653
15	83149663	83150156	494	83149967	43	24,66964	6,93743	19,87972	macs2_peak_267
4	46087995	46088483	489	46088179	70	66,23553	16,38598	60,6888	macs2_peak_543
11	87422853	87423335	483	87423162	41	24,58761	7,24829	19,79905	macs2_peak_107
6	146577381	146577859	479	146577501	48	38,58293	11,30864	33,47379	macs2_peak_689
4	54948646	54949123	478	54948944	46	36,25587	10,84706	31,19077	macs2_peak_546
10	80249012	80249478	467	80249141	30	19,10714	7,15444	14,50996	macs2_peak_46
19	12011586	12012048	463	12011963	24	13,50811	5,76971	9,15732	macs2_peak_391
11	69040956	69041416	461	69041319	26	15,31324	6,23129	10,87702	macs2_peak_91
2	3332626	3333086	461	3332749	33	21,73606	7,68428	17,04405	macs2_peak_406
8	122677230	122677689	460	122677329	22	11,53731	5,19819	7,30989	macs2_peak_792
3	105959122	105959576	455	105959311	99	96,99218	19,06022	90,96951	macs2_peak_500
14	61757236	61757689	454	61757415	57	48,825	13,10847	43,54628	macs2_peak_210
2	156180076	156180528	453	156180230	99	107,11975	23,07885	100,9766	macs2_peak_441
3	68243535	68243985	451	68243730	73	65,31289	15,04749	59,78453	macs2_peak_471
11	87443269	87443713	445	87443359	36	19,97521	6,3854	15,35431	macs2_peak_109
9	72110719	72111162	444	72110986	64	58,35726	15,00125	52,92511	macs2_peak_878
7	98815340	98815782	443	98815470	25	14,40257	6,0005	10,00934	macs2_peak_706
12	9029888	9030329	442	9030078	29	18,137	6,92366	13,58144	macs2_peak_154
18	61665402	61665842	441	61665581	47	36,27832	10,58619	31,21301	macs2_peak_366
8	80739418	80739851	434	80739566	27	15,52822	6,13819	11,08792	macs2_peak_756
3	58690949	58691382	434	58691147	68	46,36839	9,63107	41,1273	macs2_peak_466
6	47667817	47668250	434	47668069	92	50,88897	7,54341	45,57891	macs2_peak_647
15	90377719	90378150	432	90377986	83	84,03264	19,38623	78,21541	macs2_peak_275
15	101272935	101273360	426	101273103	32	18,00011	6,28987	13,46227	macs2_peak_287
3	108209945	108210370	426	108210171	390	642,44385	90,2383	633,00891	macs2_peak_505
3	19628739	19629161	423	19629032	26	15,31324	6,23129	10,87702	macs2_peak_449
10	40883044	40883457	414	40883284	93	95,71188	20,60678	89,70747	macs2_peak_34
15	80799128	80799538	411	80799344	57	47,35586	12,48979	42,09837	macs2_peak_257
6	115808663	115809072	410	115808858	94	99,77723	21,92491	93,7137	macs2_peak_678
17	17374219	17374627	409	17374409	127	142,50851	26,47049	136,0813	macs2_peak_316
6	47752693	47753096	404	47752909	125	66,87576	7,45993	61,32223	macs2_peak_657
3	37875093	37875494	402	37875281	81	64,45099	12,65551	58,93797	macs2_peak_452
8	35591744	35592145	402	35591927	96	94,21132	18,98408	88,23029	macs2_peak_740
7	99360424	99360823	400	99360645	30	19,10714	7,15444	14,50996	macs2_peak_708
14	121435528	121435925	398	121435711	47	36,12898	10,52261	31,07738	macs2_peak_221
X	41401021	41401417	397	41401200	26	15,31324	6,23129	10,87702	macs2_peak_890
4	89460454	89460850	397	89460653	148	152,87308	22,99599	146,36136	macs2_peak_551
15	81871970	81872365	396	81872126	69	54,47844	12,08049	49,11388	macs2_peak_265
4	144949671	144950065	395	144949814	51	42,13871	12,001	36,96778	macs2_peak_578
6	47663510	47663902	393	47663703	95	46,759	6,53129	41,51327	macs2_peak_646
3	96486236	96486623	388	96486543	23	12,63048	5,53892	8,32553	macs2_peak_485
7	144582290	144582674	385	144582449	32	21,08807	7,61602	16,41289	macs2_peak_715
5	118459199	118459580	382	118459373	38	27,32894	9,00075	22,45409	macs2_peak_610
6	47763150	47763531	382	47763335	125	63,31742	6,95245	57,82162	macs2_peak_659
1	171262881	171263262	382	171263062	109	122,12368	25,38673	115,85396	macs2_peak_20
4	136144216	136144596	381	136144297	22	11,77036	5,30814	7,51316	macs2_peak_571
8	126661263	126661635	373	126661455	83	66,8176	12,96418	61,26465	macs2_peak_797
11	87462276	87462647	372	87462472	52	35,59359	9,14666	30,54858	macs2_peak_111
3	122618739	122619109	371	122618937	47	37,41493	11,07785	32,32772	macs2_peak_515
7	80339653	80340022	370	80339945	27	16,23956	6,46208	11,76235	macs2_peak_702
7	127875561	127875930	370	127875737	148	184,11652	34,38749	177,44647	macs2_peak_711
4	122886345	122886707	363	122886540	37	25,85073	8,58831	21,02362	macs2_peak_564
6	47739793	47740155	363	47739978	115	66,86123	8,2777	61,30805	macs2_peak_654
9	65201456	65201816	361	65201674	28	17,18098	6,69287	12,66421	macs2_peak_871
8	79711464	79711824	361	79711686	29	17,82195	6,78024	13,28697	macs2_peak_755
17	85090492	85090851	360	85090664	171	222,8412	39,69562	215,93127	macs2_peak_348
6	129229284	129229642	359	129229471	45	31,25117	9,00276	26,29352	macs2_peak_684
8	46210899	46211257	359	46211064	60	50,26867	12,83297	44,97027	macs2_peak_742
18	75405823	75406181	359	75406013	83	84,03264	19,38623	78,21541	macs2_peak_373
1	72255056	72255413	358	72255292	31	19,75245	7,23226	15,13717	macs2_peak_8
15	101272410	101272766	357	101272659	38	19,81497	6,01908	15,19796	macs2_peak_286
6	47659220	47659574	355	47659411	109	59,05898	7,48377	53,62017	macs2_peak_645
2	92184037	92184389	353	92184192	29	17,82195	6,78024	13,28697	macs2_peak_426
6	47654903	47655255	353	47655073	97	46,68248	6,3705	41,43788	macs2_peak_644
11	53300336	53300688	353	53300491	68	63,58424	15,92441	58,07961	macs2_peak_81
5	138187135	138187486	352	138187308	87	89,69003	20,30939	83,79564	macs2_peak_620
4	117190055	117190405	351	117190198	23	12,63048	5,53892	8,32553	macs2_peak_558
6	47676543	47676893	351	47676729	105	43,70578	5,43786	38,50805	macs2_peak_650
11	98202535	98202884	350	98202707	103	113,07176	24,002	106,88575	macs2_peak_126
6	47748407	47748755	349	47748592	140	80,76842	8,34802	75,00462	macs2_peak_656
5	118244902	118245249	348	118245081	42	31,71273	9,92391	26,74173	macs2_peak_609
10	127659594	127659940	347	127659765	25	14,40257	6,0005	10,00934	macs2_peak_59
15	59759149	59759494	346	59759329	29	14,01113	5,17735	9,64875	macs2_peak_240
8	84974785	84975130	346	84974955	31	15,65087	5,52251	11,20696	macs2_peak_765
11	87471372	87471717	346	87471537	39	28,40913	9,23154	23,50809	macs2_peak_112
9	108516878	108517222	345	108517050	133	159,67667	30,92566	153,12195	macs2_peak_884
5	123907050	123907393	344	123907227	201	244,06767	34,86084	236,98874	macs2_peak_612
3	96488817	96489158	342	96489019	29	14,01113	5,17735	9,64875	macs2_peak_486
6	83159607	83159948	342	83159771	47	37,41493	11,07785	32,32772	macs2_peak_667
15	43170741	43171082	342	43170909	92	94,59033	20,51075	88,60284	macs2_peak_234
2	35478671	35479012	342	35478839	91	95,4259	21,23254	89,42534	macs2_peak_421
10	128096572	128096913	342	128096770	174	227,99451	40,38799	221,0067	macs2_peak_61
1	71652821	71653161	341	71653006	22	11,77036	5,30814	7,51316	macs2_peak_6
11	87426713	87427053	341	87426859	36	25,20169	8,53917	20,38581	macs2_peak_108
1	182520515	182520855	341	182520672	66	60,9579	15,46283	55,49021	macs2_peak_23
11	87749452	87749792	341	87749620	92	96,87172	21,46333	90,85654	macs2_peak_113
8	84066486	84066823	338	84066604	32	19,19577	6,78598	14,59762	macs2_peak_760
3	127837546	127837883	338	127837684	45	22,20747	5,86044	17,49212	macs2_peak_519
14	68044547	68044884	338	68044685	52	43,3407	12,23179	38,14728	macs2_peak_212
14	25226877	25227213	337	25227048	22	11,77036	5,30814	7,51316	macs2_peak_202
4	97772404	97772740	337	97772546	53	39,96954	10,56846	34,83746	macs2_peak_555
4	139380278	139380614	337	139380461	72	68,9111	16,84756	63,3266	macs2_peak_577
4	9287385	9287721	337	9287544	85	86,8513	19,84781	81,00044	macs2_peak_534
18	69592946	69593280	335	69593095	22	11,16949	5,02699	6,95396	macs2_peak_371
3	107333389	107333723	335	107333491	35	23,48898	8,01227	18,73611	macs2_peak_501
11	69395587	69395921	335	69395727	36	25,20169	8,53917	20,38581	macs2_peak_98
6	47744050	47744383	334	47744208	139	74,54286	7,55366	68,87587	macs2_peak_655
14	20607899	20608231	333	20608042	58	45,68217	11,54702	40,4537	macs2_peak_197
2	170155251	170155582	332	170155410	38	27,32894	9,00075	22,45409	macs2_peak_447
3	40846560	40846891	332	40846759	44	33,96527	10,38548	28,95094	macs2_peak_455
6	51469834	51470165	332	51469992	54	45,76881	12,69337	40,53261	macs2_peak_664
3	127949059	127949389	331	127949227	72	50,62812	10,18939	45,32554	macs2_peak_520
10	95709785	95710113	329	95709958	51	27,36791	6,62485	22,4922	macs2_peak_53
11	112621526	112621854	329	112621673	53	44,55078	12,46258	39,33534	macs2_peak_138
8	3500195	3500522	328	3500358	45	33,52602	9,935	28,52599	macs2_peak_716
3	152210163	152210489	327	152210319	46	32,62432	9,32345	27,64341	macs2_peak_532
6	47680882	47681207	326	47681029	96	55,8341	8,11119	50,44278	macs2_peak_651
3	121602022	121602346	325	121602180	88	84,99038	18,04738	79,16554	macs2_peak_511
15	58105081	58105404	324	58105181	22	11,77036	5,30814	7,51316	macs2_peak_238
11	29172709	29173032	324	29172897	56	43,37437	11,1556	38,17901	macs2_peak_74
8	119985974	119986296	323	119986118	26	13,48663	5,41488	9,15482	macs2_peak_787
15	58259293	58259615	323	58259465	70	61,60325	14,47778	56,12947	macs2_peak_239
3	108147833	108148155	323	108147995	108	105,33495	19,26652	99,2128	macs2_peak_504
8	119709285	119709606	322	119709473	38	24,00847	7,59207	19,24491	macs2_peak_786
3	86142494	86142815	322	86142631	57	48,07832	12,79165	42,81432	macs2_peak_474
4	126677451	126677772	322	126677623	99	98,35735	19,57122	92,31403	macs2_peak_566
15	98763084	98763404	321	98763240	120	137,69501	27,34698	131,3158	macs2_peak_278
2	118110487	118110805	319	118110650	25	14,40257	6,0005	10,00934	macs2_peak_432
10	128035354	128035672	319	128035496	29	18,137	6,92366	13,58144	macs2_peak_60
9	87952004	87952322	319	87952169	30	18,78036	7,00625	14,20553	macs2_peak_880
8	20122171	20122489	319	20122320	66	28,25176	5,32794	23,36252	macs2_peak_725
6	43336136	43336454	319	43336320	45	31,25117	9,00276	26,29352	macs2_peak_643
14	8097955	8098273	319	8098113	129	153,27884	30,0025	146,76033	macs2_peak_193
15	57975876	57976193	318	57976015	34	23,12055	8,0776	18,37588	macs2_peak_237
18	5134108	5134425	318	5134267	90	84,8036	17,3448	78,97972	macs2_peak_350
9	41378198	41378514	317	41378346	29	17,82195	6,78024	13,28697	macs2_peak_860
4	31642397	31642713	317	31642546	31	20,09097	7,38523	15,45341	macs2_peak_540
6	34598096	34598412	317	34598284	36	25,20169	8,53917	20,38581	macs2_peak_640
19	5488992	5489308	317	5489145	76	74,33241	17,77071	68,66674	macs2_peak_379
2	12697300	12697615	316	12697442	51	37,73914	10,17703	32,6474	macs2_peak_408
3	130709408	130709723	316	130709548	52	42,07697	11,68892	36,91424	macs2_peak_521
2	84650460	84650775	316	84650600	92	96,87172	21,46333	90,85654	macs2_peak_425
11	58938862	58939177	316	58939017	99	105,98108	22,60081	99,84823	macs2_peak_84
10	42089289	42089603	315	42089458	43	24,24384	6,79076	19,45948	macs2_peak_35
2	160606080	160606393	314	160606240	39	26,75552	8,51319	21,90137	macs2_peak_443
19	5803518	5803831	314	5803684	55	46,99465	12,92416	41,73903	macs2_peak_381
5	122621544	122621857	314	122621691	84	72,64418	14,66917	67,00911	macs2_peak_611
5	135778447	135778760	314	135778631	79	78,45744	18,46308	72,72569	macs2_peak_619
8	3516695	3517007	313	3516863	28	14,86764	5,67565	10,4617	macs2_peak_717
2	10080270	10080582	313	10080401	27	16,23956	6,46208	11,76235	macs2_peak_407
16	76866008	76866320	313	76866162	51	41,56512	11,75242	36,40715	macs2_peak_307
13	28417773	28418085	313	28417932	52	43,3407	12,23179	38,14728	macs2_peak_181
12	110658382	110658693	312	110658581	24	13,25165	5,6502	8,92568	macs2_peak_176
11	116671440	116671751	312	116671574	34	18,20873	6,04025	13,65059	macs2_peak_143
13	95548739	95549049	311	95548882	48	38,58293	11,30864	33,47379	macs2_peak_186
19	34552817	34553126	310	34552966	29	16,93392	6,3849	12,43612	macs2_peak_396
18	65921781	65922090	310	65921912	43	31,52842	9,58814	26,5672	macs2_peak_368
18	34330913	34331221	309	34331103	42	31,71273	9,92391	26,74173	macs2_peak_354
12	28635742	28636050	309	28635862	54	45,76881	12,69337	40,53261	macs2_peak_157
11	119053293	119053601	309	119053437	58	50,71764	13,61652	45,40868	macs2_peak_147
8	123949164	123949472	309	123949303	71	63,39354	14,88965	57,89715	macs2_peak_795
15	76080788	76081095	308	76080915	84	85,43944	19,61702	79,60425	macs2_peak_248
3	135438150	135438456	307	135438308	74	71,61026	17,30914	65,98256	macs2_peak_524
7	24884424	24884730	307	24884566	74	71,61026	17,30914	65,98256	macs2_peak_693
2	72475888	72476194	307	72476016	90	93,98477	21,00175	88,00769	macs2_peak_423
7	19131463	19131768	306	19131583	37	26,25971	8,76996	21,41272	macs2_peak_692
6	40471273	40471578	306	40471395	38	27,32894	9,00075	22,45409	macs2_peak_642
10	116740366	116740670	305	116740489	42	28,13029	8,41562	23,24221	macs2_peak_57
4	86575499	86575803	305	86575658	88	91,11678	20,54018	85,19981	macs2_peak_549
12	110591541	110591844	304	110591702	51	35,76154	9,41944	30,71406	macs2_peak_175
11	119300029	119300332	304	119300192	47	37,41493	11,07785	32,32772	macs2_peak_148
7	92486605	92486908	304	92486752	59	51,97337	13,84731	46,64436	macs2_peak_705
18	5989509	5989811	303	5989633	45	34,02014	10,1451	29,00497	macs2_peak_351
6	47672250	47672552	303	47672378	90	50,21694	7,60947	44,91889	macs2_peak_648
8	70234322	70234624	303	70234484	86	82,91982	17,8903	77,11974	macs2_peak_749
11	101627329	101627630	302	101627472	25	14,40257	6,0005	10,00934	macs2_peak_130
14	70173481	70173782	302	70173605	38	27,32894	9,00075	22,45409	macs2_peak_214
19	20366207	20366507	301	20366349	44	27,47903	7,76603	22,60164	macs2_peak_392
3	96576970	96577270	301	96577140	58	36,16895	8,23526	31,11692	macs2_peak_490
11	98863637	98863937	301	98863787	61	54,50623	14,30889	49,13403	macs2_peak_127
11	96328498	96328797	300	96328605	33	19,3319	6,65421	14,72761	macs2_peak_122
3	84814397	84814696	300	84814560	33	21,73606	7,68428	17,04405	macs2_peak_473
13	35604199	35604498	300	35604319	35	24,1552	8,30839	19,37285	macs2_peak_182
2	18048965	18049264	300	18049106	45	31,25117	9,00276	26,29352	macs2_peak_409
3	134629446	134629745	300	134629588	42	31,71273	9,92391	26,74173	macs2_peak_522
2	31572578	31572877	300	31572706	46	36,25587	10,84706	31,19077	macs2_peak_415
4	133574583	133574882	300	133574733	50	40,94498	11,77021	35,79501	macs2_peak_570
5	99499570	99499868	299	99499734	34	18,20873	6,04025	13,65059	macs2_peak_601
3	52179913	52180211	299	52180112	39	20,67996	6,17342	16,02926	macs2_peak_461
15	80582756	80583054	299	80582881	49	32,48547	8,62892	27,50561	macs2_peak_256
X	73479570	73479868	299	73479714	46	36,25587	10,84706	31,19077	macs2_peak_891
11	121354272	121354569	298	121354440	22	11,77036	5,30814	7,51316	macs2_peak_152
X	90330272	90330569	298	90330411	34	16,46693	5,40174	11,98522	macs2_peak_892
X	133689576	133689873	298	133689714	33	19,3319	6,65421	14,72761	macs2_peak_894
9	67012574	67012871	298	67012696	38	27,32894	9,00075	22,45409	macs2_peak_873
17	46553204	46553501	298	46553369	52	43,3407	12,23179	38,14728	macs2_peak_339
10	11318048	11318344	297	11318155	26	15,31324	6,23129	10,87702	macs2_peak_29
15	101273937	101274233	297	101274136	28	15,62211	5,99722	11,18008	macs2_peak_288
8	26158054	26158350	297	26158174	41	29,16942	9,07108	24,25621	macs2_peak_735
12	73842335	73842631	297	73842464	43	32,83414	10,15469	27,84255	macs2_peak_164
6	48025178	48025473	296	48025226	21	10,92848	5,07735	6,71802	macs2_peak_663
16	85172368	85172663	296	85172528	53	44,55078	12,46258	39,33534	macs2_peak_308
17	33824372	33824666	295	33824528	39	27,97665	9,04033	23,09249	macs2_peak_327
11	72689845	72690139	295	72689977	82	82,63098	19,15545	76,83301	macs2_peak_99
3	30601125	30601418	294	30601308	34	22,74681	7,91028	18,02021	macs2_peak_450
13	91807980	91808272	293	91808179	28	17,18098	6,69287	12,66421	macs2_peak_185
15	31601603	31601895	293	31601768	49	37,21257	10,45854	32,1379	macs2_peak_230
4	124708904	124709196	293	124709043	51	42,13871	12,001	36,96778	macs2_peak_565
4	31963722	31964014	293	31963852	72	68,9111	16,84756	63,3266	macs2_peak_541
1	171064524	171064815	292	171064603	28	14,86764	5,67565	10,4617	macs2_peak_18
7	99353180	99353471	292	99353318	37	26,25971	8,76996	21,41272	macs2_peak_707
13	63815070	63815361	292	63815222	49	39,2096	11,30041	34,0933	macs2_peak_184
3	152396493	152396784	292	152396643	64	58,35726	15,00125	52,92511	macs2_peak_533
X	99139023	99139313	291	99139191	31	17,50602	6,26279	12,97875	macs2_peak_893
13	98679489	98679779	291	98679649	54	45,76881	12,69337	40,53261	macs2_peak_187
15	55557251	55557540	290	55557387	30	16,61276	6,06708	12,12425	macs2_peak_235
2	168207261	168207550	290	168207442	36	25,20169	8,53917	20,38581	macs2_peak_446
5	113872965	113873254	290	113873127	56	48,22815	13,15494	42,95575	macs2_peak_606
15	85042582	85042870	289	85042734	42	28,13029	8,41562	23,24221	macs2_peak_270
3	66981933	66982220	288	66982100	27	16,23956	6,46208	11,76235	macs2_peak_469
10	91704984	91705271	288	91705158	30	18,78036	7,00625	14,20553	macs2_peak_51
10	69452112	69452399	288	69452269	34	23,12055	8,0776	18,37588	macs2_peak_42
1	16519403	16519690	288	16519540	37	26,25971	8,76996	21,41272	macs2_peak_1
11	96324619	96324906	288	96324789	42	31,71273	9,92391	26,74173	macs2_peak_121
19	5457020	5457306	287	5457130	21	10,92848	5,07735	6,71802	macs2_peak_378
2	32961543	32961829	287	32961692	35	24,1552	8,30839	19,37285	macs2_peak_419
2	34870869	34871155	287	34871009	48	38,58293	11,30864	33,47379	macs2_peak_420
15	79659043	79659328	286	79659171	25	14,13441	5,87621	9,7631	macs2_peak_253
15	76518828	76519113	286	76519002	26	15,31324	6,23129	10,87702	macs2_peak_250
4	137048684	137048969	286	137048822	59	39,93509	9,26013	34,80489	macs2_peak_575
11	34833517	34833802	286	34833660	60	53,23628	14,0781	47,88549	macs2_peak_76
4	118437623	118437907	285	118437746	32	16,49078	5,69509	12,00702	macs2_peak_559
17	45503138	45503422	285	45503270	45	28,46211	7,93861	23,55952	macs2_peak_337
11	68901404	68901688	285	68901537	48	38,58293	11,30864	33,47379	macs2_peak_89
3	88336075	88336358	284	88336256	21	10,92848	5,07735	6,71802	macs2_peak_475
11	77981713	77981996	284	77981852	57	49,46919	13,38573	44,17846	macs2_peak_101
10	68278932	68279214	283	68279066	50	40,94498	11,77021	35,79501	macs2_peak_41
5	144822586	144822867	282	144822700	26	15,03337	6,10222	10,62077	macs2_peak_632
19	27429956	27430237	282	27430107	45	35,10591	10,61627	30,06763	macs2_peak_393
3	40893900	40894181	282	40894054	52	40,9423	11,21459	35,79501	macs2_peak_456
6	116207869	116208149	281	116208017	39	28,40913	9,23154	23,50809	macs2_peak_679
12	80643716	80643996	281	80643851	41	30,60127	9,69312	25,65166	macs2_peak_170
8	105851894	105852173	280	105852038	36	22,16358	7,24135	17,44937	macs2_peak_773
3	96499398	96499677	280	96499547	40	26,09904	8,0242	21,26676	macs2_peak_488
7	35118482	35118761	280	35118592	37	26,25971	8,76996	21,41272	macs2_peak_698
5	143113021	143113300	280	143113161	57	49,46919	13,38573	44,17846	macs2_peak_630
15	73154769	73155047	279	73154935	50	24,66615	5,97598	19,87635	macs2_peak_244
11	90637986	90638264	279	90638147	42	31,71273	9,92391	26,74173	macs2_peak_114
8	123373564	123373842	279	123373700	54	45,24982	12,46905	40,02789	macs2_peak_794
8	13159054	13159332	279	13159184	80	76,21433	17,1891	70,52397	macs2_peak_721
14	71025119	71025396	278	71025253	41	29,48788	9,20729	24,57076	macs2_peak_215
6	140623151	140623428	278	140623287	40	29,49999	9,46233	24,57233	macs2_peak_686
14	32159733	32160010	278	32159843	46	32,31033	9,19847	27,33374	macs2_peak_204
9	64281488	64281765	278	64281623	61	54,50623	14,30889	49,13403	macs2_peak_869
3	105687323	105687599	277	105687452	37	26,25971	8,76996	21,41272	macs2_peak_499
6	38144508	38144784	277	38144641	47	37,41493	11,07785	32,32772	macs2_peak_641
2	118129538	118129813	276	118129673	23	12,63048	5,53892	8,32553	macs2_peak_436
12	111537799	111538074	276	111537905	39	27,97665	9,04033	23,09249	macs2_peak_178
15	79546537	79546812	276	79546678	53	29,15561	6,87965	24,24476	macs2_peak_252
11	94990768	94991043	276	94990907	71	66,76134	16,27258	61,20958	macs2_peak_117
14	51089412	51089686	275	51089534	33	22,09805	7,84681	17,3861	macs2_peak_207
2	116065984	116066258	275	116066109	39	28,40913	9,23154	23,50809	macs2_peak_431
19	6941451	6941725	275	6941619	64	57,6307	14,69053	52,21334	macs2_peak_387
7	28338652	28338926	275	28338775	65	59,65433	15,23204	54,2047	macs2_peak_695
9	103108759	103109032	274	103108854	33	22,09805	7,84681	17,3861	macs2_peak_883
15	77905337	77905610	274	77905474	37	26,25971	8,76996	21,41272	macs2_peak_251
12	3349324	3349596	273	3349489	26	15,31324	6,23129	10,87702	macs2_peak_153
3	96500916	96501188	273	96501023	44	27,47903	7,76603	22,60164	macs2_peak_489
13	14612975	14613247	273	14613089	51	42,13871	12,001	36,96778	macs2_peak_180
14	34673470	34673741	272	34673633	28	17,18098	6,69287	12,66421	macs2_peak_205
9	108566854	108567124	271	108566941	30	19,10714	7,15444	14,50996	macs2_peak_885
17	87202751	87203021	271	87202898	33	22,09805	7,84681	17,3861	macs2_peak_349
8	79208618	79208887	270	79208686	24	11,86765	5,02759	7,60756	macs2_peak_754
15	101269491	101269760	270	101269602	23	12,06819	5,27715	7,8036	macs2_peak_284
8	94703909	94704178	270	94704064	35	21,20776	7,04564	16,52831	macs2_peak_770
3	93556726	93556995	270	93556858	44	30,20129	8,80705	25,26599	macs2_peak_481
15	101196235	101196503	269	101196348	34	16,46693	5,40174	11,98522	macs2_peak_281
15	66676815	66677083	269	66676933	31	18,21906	6,56186	13,66075	macs2_peak_243
9	70207169	70207437	269	70207337	34	23,12055	8,0776	18,37588	macs2_peak_875
15	102990319	102990587	269	102990442	35	24,1552	8,30839	19,37285	macs2_peak_294
17	28691173	28691441	269	28691309	52	43,3407	12,23179	38,14728	macs2_peak_325
10	62764235	62764502	268	62764347	24	13,50811	5,76971	9,15732	macs2_peak_38
11	101587533	101587800	268	101587694	31	17,50602	6,26279	12,97875	macs2_peak_129
12	112596856	112597123	268	112597053	29	18,137	6,92366	13,58144	macs2_peak_179
11	76243599	76243866	268	76243671	31	20,09097	7,38523	15,45341	macs2_peak_100
15	99850384	99850651	268	99850496	34	22,74681	7,91028	18,02021	macs2_peak_280
11	108920394	108920660	267	108920494	37	26,25971	8,76996	21,41272	macs2_peak_135
14	105177191	105177456	266	105177324	40	23,64381	7,07572	18,88733	macs2_peak_219
9	65551138	65551402	265	65551277	35	20,31411	6,68708	15,66978	macs2_peak_872
4	120148800	120149063	264	120148901	37	23,13091	7,43706	18,38364	macs2_peak_562
12	86787123	86787385	263	86787226	31	17,50602	6,26279	12,97875	macs2_peak_172
18	32837112	32837374	263	32837224	37	23,68382	7,66305	18,92641	macs2_peak_353
2	26910632	26910894	263	26910768	36	25,20169	8,53917	20,38581	macs2_peak_412
8	84147863	84148125	263	84148022	38	26,36127	8,57538	21,51315	macs2_peak_761
2	72674221	72674483	263	72674371	43	32,83414	10,15469	27,84255	macs2_peak_424
15	102625370	102625631	262	102625460	37	18,96089	5,86475	14,38095	macs2_peak_292
11	69123681	69123942	262	69123782	30	19,10714	7,15444	14,50996	macs2_peak_95
1	170111213	170111474	262	170111355	36	22,16358	7,24135	17,44937	macs2_peak_16
14	51063772	51064033	262	51063900	36	25,20169	8,53917	20,38581	macs2_peak_206
10	80855078	80855338	261	80855192	37	26,25971	8,76996	21,41272	macs2_peak_47
3	113630054	113630314	261	113630177	42	31,71273	9,92391	26,74173	macs2_peak_506
12	81594920	81595180	261	81595046	45	35,10591	10,61627	30,06763	macs2_peak_171
16	91073437	91073696	260	91073591	43	29,16094	8,61134	24,24789	macs2_peak_311
9	54863568	54863827	260	54863709	41	30,60127	9,69312	25,65166	macs2_peak_863
11	118337757	118338015	259	118337910	31	20,09097	7,38523	15,45341	macs2_peak_145
6	30509660	30509918	259	30509807	39	28,40913	9,23154	23,50809	macs2_peak_638
9	58159176	58159434	259	58159290	46	35,74108	10,62238	30,69386	macs2_peak_867
3	56962431	56962689	259	56962578	56	37,98967	9,18552	32,89534	macs2_peak_464
11	116508841	116509098	258	116509008	24	11,86765	5,02759	7,60756	macs2_peak_142
11	96321625	96321882	258	96321726	29	18,137	6,92366	13,58144	macs2_peak_120
17	44814779	44815036	258	44814935	39	26,75552	8,51319	21,90137	macs2_peak_335
5	67349049	67349305	257	67349221	22	11,77036	5,30814	7,51316	macs2_peak_595
14	57826075	57826331	257	57826184	39	20,67996	6,17342	16,02926	macs2_peak_209
5	125393313	125393568	256	125393445	27	16,23956	6,46208	11,76235	macs2_peak_615
8	34101603	34101858	256	34101733	31	18,98231	6,89092	14,40202	macs2_peak_739
5	34660006	34660261	256	34660104	35	24,1552	8,30839	19,37285	macs2_peak_592
4	24496243	24496498	256	24496365	49	39,75966	11,53942	34,6314	macs2_peak_539
15	80255415	80255669	255	80255522	27	14,01669	5,47994	9,65181	macs2_peak_255
11	118428205	118428459	255	118428345	28	17,18098	6,69287	12,66421	macs2_peak_146
10	40258561	40258815	255	40258649	35	24,1552	8,30839	19,37285	macs2_peak_33
8	31187150	31187404	255	31187285	36	24,74609	8,33649	19,95497	macs2_peak_737
11	120350166	120350420	255	120350299	42	31,71273	9,92391	26,74173	macs2_peak_151
3	68542996	68543249	254	68543088	27	15,40586	6,08339	10,96807	macs2_peak_472
2	122377885	122378138	254	122377992	30	19,10714	7,15444	14,50996	macs2_peak_437
16	62786663	62786916	254	62786819	32	21,08807	7,61602	16,41289	macs2_peak_306
7	110164039	110164292	254	110164163	32	21,08807	7,61602	16,41289	macs2_peak_709
4	116685454	116685707	254	116685584	34	23,12055	8,0776	18,37588	macs2_peak_557
5	142905737	142905990	254	142905833	34	23,12055	8,0776	18,37588	macs2_peak_626
1	158766092	158766345	254	158766242	38	27,32894	9,00075	22,45409	macs2_peak_14
8	84840572	84840824	253	84840674	29	15,43611	5,74808	10,99798	macs2_peak_764
8	121829489	121829741	253	121829611	37	24,1539	7,85843	19,37285	macs2_peak_790
3	33800011	33800263	253	33800143	54	45,15992	12,43045	39,93905	macs2_peak_451
8	72475188	72475439	252	72475356	24	12,95517	5,51364	8,64337	macs2_peak_753
8	26003238	26003489	252	26003345	26	13,66133	5,4903	9,30749	macs2_peak_733
17	56717638	56717889	252	56717750	28	16,87766	6,55424	12,38093	macs2_peak_341
6	113531501	113531752	252	113531639	34	23,12055	8,0776	18,37588	macs2_peak_675
3	53017169	53017420	252	53017308	36	25,20169	8,53917	20,38581	macs2_peak_462
8	84978035	84978285	251	84978127	23	11,93114	5,21433	7,67029	macs2_peak_769
7	127876045	127876295	251	127876145	28	17,18098	6,69287	12,66421	macs2_peak_712
14	31657184	31657434	251	31657245	36	19,97521	6,3854	15,35431	macs2_peak_203
19	34254136	34254386	251	34254296	35	24,1552	8,30839	19,37285	macs2_peak_395
19	30030305	30030555	251	30030459	36	25,20169	8,53917	20,38581	macs2_peak_394
8	113804291	113804541	251	113804409	44	30,20129	8,80705	25,26599	macs2_peak_783
15	41727500	41727749	250	41727636	53	25,46228	5,85741	20,6436	macs2_peak_233
8	110716021	110716270	250	110716148	41	26,56945	8,00529	21,71864	macs2_peak_779
8	20424692	20424941	250	20424848	66	26,73833	5,02677	21,88562	macs2_peak_731
11	69125110	69125358	249	69125212	33	19,3319	6,65421	14,72761	macs2_peak_97
3	123123079	123123327	249	123123209	33	20,71488	7,23621	16,06326	macs2_peak_516
19	10869714	10869962	249	10869844	41	30,60127	9,69312	25,65166	macs2_peak_389
18	54900375	54900623	249	54900493	46	35,74108	10,62238	30,69386	macs2_peak_362
8	4275790	4276037	248	4275891	31	15,99632	5,65623	11,53869	macs2_peak_718
5	151129831	151130078	248	151129957	29	18,137	6,92366	13,58144	macs2_peak_634
6	149309247	149309494	248	149309344	36	25,20169	8,53917	20,38581	macs2_peak_690
X	166440611	166440858	248	166440753	47	37,41493	11,07785	32,32772	macs2_peak_897
3	103171604	103171850	247	103171704	23	11,66422	5,09307	7,42968	macs2_peak_496
9	99575637	99575883	247	99575732	28	17,18098	6,69287	12,66421	macs2_peak_882
18	65272081	65272327	247	65272172	48	21,44958	5,31506	16,76598	macs2_peak_367
3	93554732	93554978	247	93554915	37	25,85073	8,58831	21,02362	macs2_peak_480
9	71896251	71896497	247	71896358	55	35,81871	8,64279	30,77043	macs2_peak_877
13	51309519	51309764	246	51309648	24	13,50811	5,76971	9,15732	macs2_peak_183
7	35119068	35119313	246	35119146	26	15,31324	6,23129	10,87702	macs2_peak_699
11	69062974	69063219	246	69063086	36	19,97521	6,3854	15,35431	macs2_peak_92
5	30888434	30888679	246	30888568	36	24,80446	8,3623	20,01001	macs2_peak_586
5	92083352	92083596	245	92083494	25	14,40257	6,0005	10,00934	macs2_peak_598
2	25332496	25332740	245	25332664	26	15,31324	6,23129	10,87702	macs2_peak_411
1	87340161	87340405	245	87340284	33	17,34352	5,86767	12,82221	macs2_peak_10
18	34776746	34776990	245	34776858	33	19,3319	6,65421	14,72761	macs2_peak_355
3	123204773	123205017	245	123204901	36	19,97521	6,3854	15,35431	macs2_peak_517
10	63429408	63429652	245	63429550	34	20,26376	6,84993	15,62063	macs2_peak_40
18	36801834	36802078	245	36801980	35	20,44407	6,73852	15,79801	macs2_peak_361
12	110845224	110845468	245	110845340	39	22,71041	6,90314	17,98655	macs2_peak_177
11	48818470	48818714	245	48818572	36	25,20169	8,53917	20,38581	macs2_peak_77
14	120274415	120274658	244	120274558	35	15,73311	5,0249	11,28376	macs2_peak_220
11	115413688	115413931	244	115413767	31	20,09097	7,38523	15,45341	macs2_peak_140
15	27412558	27412801	244	27412673	47	23,8925	6,11524	19,13027	macs2_peak_229
17	66111469	66111712	244	66111580	37	26,25971	8,76996	21,41272	macs2_peak_342
17	14943017	14943260	244	14943139	41	30,60127	9,69312	25,65166	macs2_peak_314
11	56173114	56173356	243	56173266	23	12,63048	5,53892	8,32553	macs2_peak_82
6	83136434	83136676	243	83136544	26	13,1808	5,28423	8,86126	macs2_peak_666
13	119429706	119429948	243	119429846	28	17,18098	6,69287	12,66421	macs2_peak_189
17	83861863	83862105	243	83862029	29	18,137	6,92366	13,58144	macs2_peak_347
17	23546410	23546652	243	23546530	34	20,26376	6,84993	15,62063	macs2_peak_317
10	99047480	99047722	243	99047622	37	23,13091	7,43706	18,38364	macs2_peak_55
7	113369246	113369488	243	113369369	35	24,1552	8,30839	19,37285	macs2_peak_710
12	56345756	56345998	243	56345865	36	25,20169	8,53917	20,38581	macs2_peak_162
11	96341197	96341438	242	96341267	28	17,18098	6,69287	12,66421	macs2_peak_123
8	109778408	109778649	242	109778555	29	17,63808	6,69731	13,10917	macs2_peak_778
3	67582605	67582846	242	67582719	39	20,67996	6,17342	16,02926	macs2_peak_470
3	37935557	37935798	242	37935704	45	27,95742	7,75527	23,07571	macs2_peak_453
18	80170673	80170913	241	80170810	34	22,36742	7,74249	17,64945	macs2_peak_375
15	88819362	88819602	241	88819481	37	26,25971	8,76996	21,41272	macs2_peak_272
8	111449878	111450117	240	111449949	23	12,0337	5,26131	7,77	macs2_peak_781
15	8122123	8122362	240	8122281	24	12,22497	5,1847	7,95752	macs2_peak_224
2	156775177	156775416	240	156775302	26	15,31324	6,23129	10,87702	macs2_peak_442
8	126660730	126660969	240	126660824	36	19,97521	6,3854	15,35431	macs2_peak_796
4	153974944	153975183	240	153975049	37	26,25971	8,76996	21,41272	macs2_peak_582
14	78536828	78537067	240	78536904	40	29,38651	9,41203	24,47168	macs2_peak_217
19	45074830	45075068	239	45074960	38	19,81497	6,01908	15,19796	macs2_peak_401
2	143914961	143915199	239	143915058	33	22,09805	7,84681	17,3861	macs2_peak_438
15	59759648	59759886	239	59759776	39	23,61684	7,24572	18,86173	macs2_peak_241
13	112771279	112771517	239	112771376	35	24,1552	8,30839	19,37285	macs2_peak_188
4	133084042	133084279	238	133084138	22	11,77036	5,30814	7,51316	macs2_peak_569
17	34962470	34962707	238	34962591	29	18,137	6,92366	13,58144	macs2_peak_328
3	90475809	90476046	238	90475942	32	21,08807	7,61602	16,41289	macs2_peak_479
16	21845656	21845893	238	21845752	37	26,25971	8,76996	21,41272	macs2_peak_301
15	75910124	75910360	237	75910257	23	12,63048	5,53892	8,32553	macs2_peak_247
4	40889410	40889646	237	40889530	39	26,75552	8,51319	21,90137	macs2_peak_542
4	150870300	150870535	236	150870446	22	11,20218	5,04209	6,98503	macs2_peak_581
3	51358289	51358524	236	51358413	38	19,81497	6,01908	15,19796	macs2_peak_458
3	96246127	96246361	235	96246276	21	10,92848	5,07735	6,71802	macs2_peak_484
19	5802474	5802708	235	5802624	23	12,38573	5,42419	8,10736	macs2_peak_380
1	178405460	178405694	235	178405570	28	16,87766	6,55424	12,38093	macs2_peak_22
1	119123557	119123791	235	119123648	28	17,18098	6,69287	12,66421	macs2_peak_11
9	119341328	119341562	235	119341429	36	25,20169	8,53917	20,38581	macs2_peak_888
6	83325923	83326157	235	83326076	40	29,49999	9,46233	24,57233	macs2_peak_668
8	121950505	121950739	235	121950651	41	30,60127	9,69312	25,65166	macs2_peak_791
8	95762920	95763153	234	95763093	24	11,93142	5,05545	7,67055	macs2_peak_771
8	119344380	119344613	234	119344508	30	16,61276	6,06708	12,12425	macs2_peak_785
17	15010161	15010394	234	15010269	34	17,47924	5,76755	12,95494	macs2_peak_315
15	103017563	103017796	234	103017696	31	19,75245	7,23226	15,13717	macs2_peak_295
7	72519660	72519893	234	72519789	31	20,09097	7,38523	15,45341	macs2_peak_700
3	126596186	126596419	234	126596277	36	22,16358	7,24135	17,44937	macs2_peak_518
2	32236469	32236702	234	32236562	37	22,1814	7,05859	17,46667	macs2_peak_418
7	30090439	30090672	234	30090537	36	25,20169	8,53917	20,38581	macs2_peak_697
12	80146462	80146694	233	80146627	31	20,09097	7,38523	15,45341	macs2_peak_167
11	100414686	100414918	233	100414798	32	21,08807	7,61602	16,41289	macs2_peak_128
12	9874811	9875043	233	9874870	37	23,13091	7,43706	18,38364	macs2_peak_155
9	67049319	67049550	232	67049485	26	15,31324	6,23129	10,87702	macs2_peak_874
5	140321486	140321717	232	140321562	30	18,78036	7,00625	14,20553	macs2_peak_622
11	18900533	18900763	231	18900631	25	14,13441	5,87621	9,7631	macs2_peak_73
4	57560173	57560403	231	57560262	27	14,37181	5,6309	9,99553	macs2_peak_547
6	131293107	131293337	231	131293238	27	16,23956	6,46208	11,76235	macs2_peak_685
11	97702406	97702636	231	97702517	31	20,09097	7,38523	15,45341	macs2_peak_124
11	116821301	116821531	231	116821400	34	23,12055	8,0776	18,37588	macs2_peak_144
11	33162994	33163224	231	33163109	36	24,80446	8,3623	20,01001	macs2_peak_75
9	13296644	13296874	231	13296760	40	29,05576	9,26633	24,14585	macs2_peak_853
10	105841274	105841503	230	105841334	22	11,53731	5,19819	7,30989	macs2_peak_56
17	74846186	74846415	230	74846304	29	15,73315	5,87137	11,28376	macs2_peak_345
10	79925821	79926050	230	79925955	35	17,28657	5,55608	12,76783	macs2_peak_44
1	185203918	185204147	230	185204055	30	19,10714	7,15444	14,50996	macs2_peak_25
8	128654817	128655046	230	128654909	33	21,68287	7,66056	16,99555	macs2_peak_798
19	12009607	12009835	229	12009724	27	16,23956	6,46208	11,76235	macs2_peak_390
3	122292861	122293089	229	122292965	32	21,08807	7,61602	16,41289	macs2_peak_514
17	23548675	23548902	228	23548751	31	20,09097	7,38523	15,45341	macs2_peak_318
2	31974318	31974545	228	31974437	32	21,08807	7,61602	16,41289	macs2_peak_416
14	122534049	122534276	228	122534154	33	22,09805	7,84681	17,3861	macs2_peak_222
18	73815618	73815844	227	73815728	27	13,98194	5,46529	9,6213	macs2_peak_372
6	128764110	128764336	227	128764224	25	14,40257	6,0005	10,00934	macs2_peak_681
2	166793621	166793847	227	166793718	28	17,18098	6,69287	12,66421	macs2_peak_445
3	97658160	97658386	227	97658245	35	22,68191	7,66187	17,95934	macs2_peak_491
5	105520143	105520368	226	105520230	23	12,38573	5,42419	8,10736	macs2_peak_604
12	30584266	30584491	226	30584428	25	14,40257	6,0005	10,00934	macs2_peak_158
3	144570639	144570864	226	144570773	26	14,78953	5,99093	10,38959	macs2_peak_526
11	97988843	97989068	226	97988932	29	18,137	6,92366	13,58144	macs2_peak_125
17	24886483	24886708	226	24886596	33	22,09805	7,84681	17,3861	macs2_peak_321
2	104590065	104590290	226	104590164	33	22,09805	7,84681	17,3861	macs2_peak_430
6	52165324	52165548	225	52165366	21	10,92848	5,07735	6,71802	macs2_peak_665
4	58379367	58379591	225	58379492	29	14,01113	5,17735	9,64875	macs2_peak_548
11	112851141	112851365	225	112851240	32	18,41254	6,4585	13,84737	macs2_peak_139
8	13104732	13104956	225	13104838	37	18,61112	5,74333	14,04276	macs2_peak_720
6	8780730	8780954	225	8780820	38	27,32894	9,00075	22,45409	macs2_peak_636
8	61606762	61606985	224	61606832	29	15,8469	5,91897	11,39568	macs2_peak_746
3	57576206	57576429	224	57576355	32	19,74994	7,02338	15,13717	macs2_peak_465
11	94989808	94990031	224	94989906	33	22,09805	7,84681	17,3861	macs2_peak_116
17	24035194	24035417	224	24035314	35	24,1552	8,30839	19,37285	macs2_peak_319
4	95482129	95482351	223	95482284	28	13,21215	5,00477	8,89044	macs2_peak_554
2	30258717	30258939	223	30258849	25	14,40257	6,0005	10,00934	macs2_peak_414
9	21592802	21593024	223	21592852	26	15,31324	6,23129	10,87702	macs2_peak_856
18	61079606	61079828	223	61079724	28	16,14644	6,22652	11,68609	macs2_peak_365
11	48833783	48834005	223	48833871	27	16,23956	6,46208	11,76235	macs2_peak_78
10	63243570	63243792	223	63243668	31	20,09097	7,38523	15,45341	macs2_peak_39
15	102217302	102217523	222	102217442	23	12,63048	5,53892	8,32553	macs2_peak_290
19	8735763	8735984	222	8735851	23	12,63048	5,53892	8,32553	macs2_peak_388
9	87839390	87839611	222	87839541	28	14,86764	5,67565	10,4617	macs2_peak_879
9	108578532	108578753	222	108578653	31	20,09097	7,38523	15,45341	macs2_peak_886
5	139460513	139460733	221	139460648	31	15,65087	5,52251	11,20696	macs2_peak_621
3	116253514	116253734	221	116253627	29	18,137	6,92366	13,58144	macs2_peak_507
5	140384003	140384223	221	140384048	42	18,25953	5,03857	13,70081	macs2_peak_623
6	91440839	91441059	221	91440921	33	19,3319	6,65421	14,72761	macs2_peak_672
3	145651763	145651983	221	145651859	32	20,23327	7,2343	15,59312	macs2_peak_530
10	12876659	12876879	221	12876780	32	21,08807	7,61602	16,41289	macs2_peak_30
15	89123062	89123282	221	89123182	34	21,69232	7,44904	17,00417	macs2_peak_274
11	48834358	48834578	221	48834472	35	24,1552	8,30839	19,37285	macs2_peak_79
9	57468062	57468282	221	57468167	40	29,49999	9,46233	24,57233	macs2_peak_866
5	142929054	142929273	220	142929175	21	10,92848	5,07735	6,71802	macs2_peak_628
7	29767352	29767571	220	29767509	24	13,50811	5,76971	9,15732	macs2_peak_696
16	42718005	42718224	220	42718126	32	21,08807	7,61602	16,41289	macs2_peak_304
11	109619117	109619336	220	109619229	44	29,61856	8,5771	24,6898	macs2_peak_137
8	13287714	13287932	219	13287787	26	13,1808	5,28423	8,86126	macs2_peak_722
14	20929042	20929260	219	20929187	28	17,18098	6,69287	12,66421	macs2_peak_201
6	115774175	115774393	219	115774349	29	18,137	6,92366	13,58144	macs2_peak_677
10	7792768	7792986	219	7792821	30	19,10714	7,15444	14,50996	macs2_peak_28
12	76308103	76308321	219	76308166	33	22,09805	7,84681	17,3861	macs2_peak_165
4	10874014	10874231	218	10874129	24	13,50811	5,76971	9,15732	macs2_peak_535
9	58518359	58518576	218	58518446	27	14,01669	5,47994	9,65181	macs2_peak_868
7	128744723	128744940	218	128744815	27	16,23956	6,46208	11,76235	macs2_peak_713
4	95100889	95101106	218	95101016	29	16,93392	6,3849	12,43612	macs2_peak_553
18	36286914	36287131	218	36287045	38	27,32894	9,00075	22,45409	macs2_peak_359
12	100199445	100199661	217	100199562	27	16,23956	6,46208	11,76235	macs2_peak_174
17	71002406	71002622	217	71002480	31	20,09097	7,38523	15,45341	macs2_peak_344
17	27907610	27907825	216	27907722	26	13,1808	5,28423	8,86126	macs2_peak_322
7	72589535	72589750	216	72589644	27	16,23956	6,46208	11,76235	macs2_peak_701
11	48853539	48853754	216	48853643	32	19,74994	7,02338	15,13717	macs2_peak_80
19	5845257	5845471	215	5845389	21	10,92848	5,07735	6,71802	macs2_peak_385
11	62602847	62603061	215	62602975	22	11,53731	5,19819	7,30989	macs2_peak_86
12	69361349	69361563	215	69361432	28	14,86764	5,67565	10,4617	macs2_peak_163
1	171038559	171038773	215	171038670	27	16,23956	6,46208	11,76235	macs2_peak_17
10	91182022	91182236	215	91182132	29	18,137	6,92366	13,58144	macs2_peak_50
5	143055736	143055950	215	143055827	31	20,09097	7,38523	15,45341	macs2_peak_629
19	53310356	53310570	215	53310477	32	21,08807	7,61602	16,41289	macs2_peak_404
8	26974833	26975047	215	26974951	35	21,20776	7,04564	16,52831	macs2_peak_736
15	84923121	84923334	214	84923253	26	13,91196	5,59948	9,55268	macs2_peak_269
14	20891976	20892189	214	20892045	30	16,22868	5,90867	11,76235	macs2_peak_200
6	119643398	119643610	213	119643514	22	11,77036	5,30814	7,51316	macs2_peak_680
14	70021366	70021578	213	70021504	24	13,50811	5,76971	9,15732	macs2_peak_213
2	63724716	63724928	213	63724836	34	16,46693	5,40174	11,98522	macs2_peak_422
15	98780980	98781192	213	98781062	30	18,35589	6,81632	13,79497	macs2_peak_279
4	139130963	139131175	213	139131060	33	22,09805	7,84681	17,3861	macs2_peak_576
6	128799433	128799644	212	128799506	28	13,21215	5,00477	8,89044	macs2_peak_682
6	86403821	86404032	212	86403923	24	13,50811	5,76971	9,15732	macs2_peak_671
4	94556686	94556897	212	94556828	27	16,23956	6,46208	11,76235	macs2_peak_552
15	82345907	82346118	212	82345982	32	20,73782	7,45827	16,08206	macs2_peak_266
5	142440558	142440769	212	142440678	32	21,08807	7,61602	16,41289	macs2_peak_624
12	25244508	25244719	212	25244580	36	24,80446	8,3623	20,01001	macs2_peak_156
11	69037421	69037631	211	69037507	27	14,01669	5,47994	9,65181	macs2_peak_90
19	45998439	45998649	211	45998562	28	17,18098	6,69287	12,66421	macs2_peak_402
5	88887375	88887585	211	88887523	30	19,10714	7,15444	14,50996	macs2_peak_597
3	121608916	121609126	211	121609041	33	19,3319	6,65421	14,72761	macs2_peak_512
8	111062463	111062673	211	111062576	31	19,75245	7,23226	15,13717	macs2_peak_780
5	32196155	32196364	210	32196261	27	14,01669	5,47994	9,65181	macs2_peak_591
8	66486425	66486634	210	66486516	25	14,40257	6,0005	10,00934	macs2_peak_748
4	86857288	86857497	210	86857414	28	17,18098	6,69287	12,66421	macs2_peak_550
6	94283948	94284157	210	94284050	29	18,137	6,92366	13,58144	macs2_peak_673
17	28344308	28344517	210	28344402	31	20,09097	7,38523	15,45341	macs2_peak_324
8	103272365	103272573	209	103272453	23	11,93114	5,21433	7,67029	macs2_peak_772
3	38234901	38235109	209	38234964	25	12,36051	5,08852	8,08712	macs2_peak_454
8	65139245	65139453	209	65139338	26	13,87572	5,58362	9,51712	macs2_peak_747
5	30888017	30888225	209	30888132	25	14,13441	5,87621	9,7631	macs2_peak_585
15	102670992	102671200	209	102671114	26	15,11613	6,14024	10,70214	macs2_peak_293
11	60454437	60454645	209	60454544	30	18,78036	7,00625	14,20553	macs2_peak_85
17	44261975	44262183	209	44262062	31	20,09097	7,38523	15,45341	macs2_peak_334
9	20385029	20385237	209	20385132	33	20,23547	7,03122	15,59506	macs2_peak_855
18	80464877	80465085	209	80464962	35	20,7528	6,86168	16,09627	macs2_peak_376
17	46247930	46248137	208	46247989	25	14,40257	6,0005	10,00934	macs2_peak_338
3	102804107	102804314	208	102804202	26	15,31324	6,23129	10,87702	macs2_peak_495
1	171101783	171101989	207	171101885	24	13,50811	5,76971	9,15732	macs2_peak_19
10	76442801	76443007	207	76442905	26	15,31324	6,23129	10,87702	macs2_peak_43
9	70279347	70279553	207	70279436	28	16,87766	6,55424	12,38093	macs2_peak_876
5	53491055	53491261	207	53491138	28	16,92241	6,57459	12,42528	macs2_peak_594
6	113690517	113690722	206	113690587	27	16,23956	6,46208	11,76235	macs2_peak_676
9	41514966	41515170	205	41515086	25	14,37451	5,98743	9,99788	macs2_peak_861
14	73509833	73510037	205	73509980	25	14,40257	6,0005	10,00934	macs2_peak_216
6	13607892	13608096	205	13607964	25	14,40257	6,0005	10,00934	macs2_peak_637
4	120925015	120925219	205	120925170	26	15,31324	6,23129	10,87702	macs2_peak_563
6	144754250	144754454	205	144754383	28	17,18098	6,69287	12,66421	macs2_peak_687
19	44378987	44379191	205	44379077	29	18,137	6,92366	13,58144	macs2_peak_400
10	34282038	34282242	205	34282135	30	19,10714	7,15444	14,50996	macs2_peak_31
10	120898875	120899079	205	120898969	31	20,09097	7,38523	15,45341	macs2_peak_58
3	102204095	102204298	204	102204179	21	10,92848	5,07735	6,71802	macs2_peak_494
4	11322129	11322332	204	11322256	22	11,77036	5,30814	7,51316	macs2_peak_537
5	69556826	69557029	204	69556942	28	16,87766	6,55424	12,38093	macs2_peak_596
10	60494782	60494985	204	60494941	31	20,09097	7,38523	15,45341	macs2_peak_37
1	38987476	38987678	203	38987568	24	13,50811	5,76971	9,15732	macs2_peak_2
3	54712882	54713084	203	54713006	25	14,40257	6,0005	10,00934	macs2_peak_463
4	150746268	150746470	203	150746374	25	14,40257	6,0005	10,00934	macs2_peak_579
9	98563570	98563772	203	98563649	27	16,23956	6,46208	11,76235	macs2_peak_881
11	69124549	69124751	203	69124653	29	17,82195	6,78024	13,28697	macs2_peak_96
6	145372073	145372274	202	145372218	25	12,36051	5,08852	8,08712	macs2_peak_688
17	32966166	32966367	202	32966293	23	12,38573	5,42419	8,10736	macs2_peak_326
10	80129547	80129748	202	80129630	24	13,50811	5,76971	9,15732	macs2_peak_45
8	108705133	108705334	202	108705217	27	14,01669	5,47994	9,65181	macs2_peak_777
10	42277994	42278195	202	42278078	26	15,31324	6,23129	10,87702	macs2_peak_36
19	40588369	40588570	202	40588478	30	18,78036	7,00625	14,20553	macs2_peak_399
15	102391183	102391384	202	102391338	42	19,74995	5,47824	15,13717	macs2_peak_291
3	148640762	148640963	202	148640881	32	20,73782	7,45827	16,08206	macs2_peak_531
15	24302717	24302917	201	24302789	30	16,22868	5,90867	11,76235	macs2_peak_228
16	29579239	29579439	201	29579370	28	17,18098	6,69287	12,66421	macs2_peak_302
16	90845002	90845202	201	90845063	28	17,18098	6,69287	12,66421	macs2_peak_310
11	95859127	95859326	200	95859197	21	10,92848	5,07735	6,71802	macs2_peak_118
2	152343822	152344021	200	152343876	21	10,92848	5,07735	6,71802	macs2_peak_439
6	84362666	84362865	200	84362785	21	10,92848	5,07735	6,71802	macs2_peak_670
3	135234755	135234954	200	135234783	22	11,20218	5,04209	6,98503	macs2_peak_523
5	4192127	4192326	200	4192276	22	11,53731	5,19819	7,30989	macs2_peak_584
5	124540502	124540701	200	124540577	22	11,53731	5,19819	7,30989	macs2_peak_613
6	83506923	83507122	200	83506995	22	11,77036	5,30814	7,51316	macs2_peak_669
9	25252332	25252531	200	25252486	22	11,77036	5,30814	7,51316	macs2_peak_858
3	51359323	51359522	200	51359438	23	11,79651	5,15299	7,53881	macs2_peak_459
8	13090440	13090639	200	13090507	23	12,24299	5,35784	7,97499	macs2_peak_719
4	54947825	54948024	200	54947901	25	12,36051	5,08852	8,08712	macs2_peak_545
1	64121605	64121804	200	64121727	23	12,63048	5,53892	8,32553	macs2_peak_5
12	80258795	80258994	200	80258892	23	12,63048	5,53892	8,32553	macs2_peak_169
19	36110511	36110710	200	36110643	23	12,63048	5,53892	8,32553	macs2_peak_397
5	124578994	124579193	200	124579085	23	12,63048	5,53892	8,32553	macs2_peak_614
3	121588994	121589193	200	121589096	25	13,09522	5,40745	8,78048	macs2_peak_510
5	96210009	96210208	200	96210114	26	13,1808	5,28423	8,86126	macs2_peak_599
15	81017922	81018121	200	81017966	24	13,25165	5,6502	8,92568	macs2_peak_259
10	93889651	93889850	200	93889790	24	13,50811	5,76971	9,15732	macs2_peak_52
11	82908270	82908469	200	82908374	24	13,50811	5,76971	9,15732	macs2_peak_104
14	63860237	63860436	200	63860375	24	13,50811	5,76971	9,15732	macs2_peak_211
7	133637519	133637718	200	133637657	24	13,50811	5,76971	9,15732	macs2_peak_714
8	105880780	105880979	200	105880890	26	14,2451	5,74641	9,87138	macs2_peak_774
14	54517685	54517884	200	54517750	25	14,40257	6,0005	10,00934	macs2_peak_208
16	87495875	87496074	200	87495987	25	14,40257	6,0005	10,00934	macs2_peak_309
5	125408999	125409198	200	125409050	25	14,40257	6,0005	10,00934	macs2_peak_616
19	47177157	47177356	200	47177287	26	15,31324	6,23129	10,87702	macs2_peak_403
3	51483943	51484142	200	51484053	26	15,31324	6,23129	10,87702	macs2_peak_460
4	133017827	133018026	200	133017955	26	15,31324	6,23129	10,87702	macs2_peak_568
8	115707419	115707618	200	115707534	29	15,73315	5,87137	11,28376	macs2_peak_784
11	69118731	69118930	200	69118830	27	15,94796	6,32823	11,49127	macs2_peak_94
8	121579171	121579370	200	121579253	28	16,10509	6,20827	11,64561	macs2_peak_789
1	55528551	55528750	200	55528611	27	16,23956	6,46208	11,76235	macs2_peak_3
1	58712068	58712267	200	58712127	27	16,23956	6,46208	11,76235	macs2_peak_4
16	13256349	13256548	200	13256448	27	16,23956	6,46208	11,76235	macs2_peak_298
2	27539765	27539964	200	27539846	27	16,23956	6,46208	11,76235	macs2_peak_413
9	13242489	13242688	200	13242594	27	16,23956	6,46208	11,76235	macs2_peak_852
1	165642268	165642467	200	165642365	28	17,18098	6,69287	12,66421	macs2_peak_15
17	24163650	24163849	200	24163733	30	17,42684	6,41082	12,90356	macs2_peak_320
18	57878116	57878315	200	57878219	29	17,68374	6,71785	13,15427	macs2_peak_364
9	44965495	44965694	200	44965605	29	17,82195	6,78024	13,28697	macs2_peak_862
5	32135369	32135568	200	32135469	29	18,137	6,92366	13,58144	macs2_peak_589

## Sheet: WT-03_macs2-peak_cutoff
Table S2.3 MRTF-A peaks in Lap2a WT cells in 0.3% FBS conditions
chr	start	end	length	abs_summit	pileup	neglog10pvalue	fold_enrichment	neglog10qvalue	name
5	142906454	142906949	496	142906716	83	75,23103	15,87769	69,50423	macs2_peak_600
14	61757245	61757738	494	61757518	57	37,8383	8,94358	32,69837	macs2_peak_210
1	171262846	171263322	477	171263078	138	149,21315	24,95101	142,75636	macs2_peak_28
17	17374177	17374649	473	17374358	71	52,91396	11,10237	47,48652	macs2_peak_322
11	58302148	58302613	466	58302226	33	18,77184	6,42668	14,11732	macs2_peak_88
2	3332637	3333100	464	3332719	29	14,5398	5,38511	10,06002	macs2_peak_428
10	80249065	80249528	464	80249389	39	20,66428	6,16798	15,93597	macs2_peak_52
15	81871929	81872383	455	81872148	61	38,25048	8,37919	33,09652	macs2_peak_274
19	30030150	30030604	455	30030452	62	47,66999	11,30873	42,34071	macs2_peak_406
17	71002140	71002588	449	71002301	31	16,98321	6,04864	12,39767	macs2_peak_360
X	41401015	41401456	442	41401114	34	19,68507	6,6157	14,99546	macs2_peak_854
6	120390659	120391096	438	120390939	29	15,24756	5,6706	10,73526	macs2_peak_674
2	156180086	156180516	431	156180272	107	107,65773	20,41417	101,5554	macs2_peak_466
3	108209988	108210407	420	108210179	317	460,03836	60,10839	450,60339	macs2_peak_518
11	94920903	94921318	416	94921160	81	72,65211	15,49965	66,95387	macs2_peak_113
11	101641857	101642270	414	101642072	36	21,54762	6,99374	16,79127	macs2_peak_123
15	43170691	43171103	413	43170918	203	256,9462	38,5601	249,74677	macs2_peak_243
6	115808684	115809090	407	115808843	69	57,6395	13,23141	52,14246	macs2_peak_668
14	25015698	25016100	403	25015825	64	49,97009	11,66774	44,5986	macs2_peak_200
15	81623521	81623921	401	81623657	32	14,93232	5,11744	10,44468	macs2_peak_264
10	40883052	40883452	401	40883300	56	42,3851	10,77415	37,15049	macs2_peak_42
15	76607329	76607727	399	76607584	31	16,56178	5,87918	12,0007	macs2_peak_253
9	72110779	72111174	396	72110964	56	30,47052	6,85634	25,47655	macs2_peak_839
4	46087964	46088355	392	46088130	88	81,76711	16,82279	75,96611	macs2_peak_537
13	23738877	23739262	386	23738996	30	16,10856	5,85962	11,55898	macs2_peak_156
6	115774143	115774528	386	115774338	38	23,45619	7,37178	18,6353	macs2_peak_667
5	142905760	142906142	383	142905845	32	17,8711	6,23766	13,25078	macs2_peak_599
11	57011377	57011758	382	57011570	29	15,24756	5,6706	10,73526	macs2_peak_87
8	84772452	84772832	381	84772645	49	33,42732	8,97518	28,3778	macs2_peak_773
11	29172661	29173035	375	29172823	33	18,77184	6,42668	14,11732	macs2_peak_79
14	20836305	20836676	372	20836501	97	83,89168	15,11156	78,07076	macs2_peak_197
8	123949119	123949488	370	123949297	110	87,47542	13,35183	81,61227	macs2_peak_813
3	122618709	122619076	368	122618903	76	64,30056	13,82178	58,7077	macs2_peak_522
8	103272395	103272760	366	103272608	45	25,48893	6,89868	20,61381	macs2_peak_795
5	138187148	138187512	365	138187338	46	31,5078	8,88394	26,48956	macs2_peak_594
19	3282784	3283146	363	3282997	58	35,97538	8,17577	30,86944	macs2_peak_386
11	112621502	112621863	362	112621670	137	108,15804	13,60701	102,04941	macs2_peak_130
1	182520503	182520864	362	182520698	112	114,72242	21,35927	108,54055	macs2_peak_34
13	63815046	63815405	360	63815210	75	63,07373	13,64228	57,49513	macs2_peak_173
4	89460477	89460836	360	89460659	100	95,27919	18,12987	89,28023	macs2_peak_542
11	98202500	98202857	358	98202691	111	113,3017	21,17025	107,1299	macs2_peak_117
3	108147814	108148170	357	108147994	118	114,55327	19,44626	108,37598	macs2_peak_517
10	128096600	128096956	357	128096784	201	253,59396	38,18206	246,41667	macs2_peak_61
15	102990256	102990609	354	102990430	79	62,07168	12,33597	56,50799	macs2_peak_290
6	146577704	146578056	353	146577912	28	14,40065	5,48158	9,92795	macs2_peak_696
8	64674771	64675123	353	64674931	80	62,16624	12,14768	56,60197	macs2_peak_764
17	89450481	89450832	352	89450653	34	19,68507	6,6157	14,99546	macs2_peak_372
11	87422888	87423239	352	87423026	36	20,64828	6,64163	15,92262	macs2_peak_109
2	84650450	84650801	352	84650637	123	109,97392	16,75838	103,8456	macs2_peak_453
11	69123565	69123914	350	69123747	86	60,28363	10,46495	54,74645	macs2_peak_95
11	18900362	18900710	349	18900600	35	20,61044	6,80472	15,88731	macs2_peak_77
11	119425032	119425378	347	119425259	28	14,40065	5,48158	9,92795	macs2_peak_138
6	83159580	83159925	346	83159743	74	63,23208	13,96701	57,65191	macs2_peak_643
6	56066581	56066925	345	56066746	96	81,33659	14,54722	75,54636	macs2_peak_637
16	85172314	85172655	342	85172464	85	69,1683	13,26117	63,51401	macs2_peak_305
15	80799170	80799510	341	80799294	42	20,82869	5,81137	16,09674	macs2_peak_259
17	56199879	56200219	341	56200040	111	113,3017	21,17025	107,1299	macs2_peak_353
8	35591756	35592096	341	35591939	138	149,21315	24,95101	142,75636	macs2_peak_754
1	16519426	16519765	340	16519578	41	26,40037	7,93884	21,50097	macs2_peak_2
10	42089317	42089656	340	42089482	77	64,28273	13,55637	58,69212	macs2_peak_43
5	122621497	122621835	339	122621661	87	80,44996	16,63377	74,66491	macs2_peak_589
6	47654901	47655236	336	47655075	102	45,78804	5,90079	40,49796	macs2_peak_621
6	132463592	132463927	336	132463773	96	92,4743	18,33495	86,51906	macs2_peak_690
1	184345073	184345407	335	184345242	60	46,95507	11,53023	41,63395	macs2_peak_36
3	93554775	93555108	334	93554923	39	24,42701	7,5608	19,57983	macs2_peak_507
8	126661282	126661615	334	126661460	74	47,71767	9,0215	42,3876	macs2_peak_815
5	123907055	123907388	334	123907211	141	157,46532	26,84085	150,95566	macs2_peak_590
1	12644645	12644977	333	12644817	59	39,91038	9,25198	34,7295	macs2_peak_1
4	97772411	97772743	333	97772587	54	40,14481	10,3961	34,95258	macs2_peak_547
13	35604161	35604493	333	35604309	95	75,35731	12,97423	69,62914	macs2_peak_162
17	85090510	85090842	333	85090677	102	90,21837	15,88256	84,31	macs2_peak_370
11	101658536	101658867	332	101658700	28	14,40065	5,48158	9,92795	macs2_peak_124
8	3500211	3500541	331	3500377	54	37,55919	9,439	32,42447	macs2_peak_733
1	167308462	167308791	330	167308618	39	24,42701	7,5608	19,57983	macs2_peak_24
19	27429948	27430277	330	27430098	62	35,98106	7,57806	30,87461	macs2_peak_404
6	47744065	47744394	330	47744227	122	47,76803	5,15624	42,43793	macs2_peak_630
17	26861256	26861585	330	26861427	76	66,298	14,55455	60,67847	macs2_peak_331
19	55316024	55316352	329	55316177	28	14,40065	5,48158	9,92795	macs2_peak_425
2	60402634	60402962	329	60402800	67	55,21976	12,85337	49,75747	macs2_peak_447
9	19575307	19575634	328	19575465	56	41,86968	10,57891	36,65136	macs2_peak_821
17	78820525	78820851	327	78820690	28	14,40065	5,48158	9,92795	macs2_peak_366
3	135438138	135438464	327	135438287	67	55,21976	12,85337	49,75747	macs2_peak_526
18	65921788	65922114	327	65921950	83	75,23103	15,87769	69,50423	macs2_peak_382
5	33658029	33658354	326	33658124	27	13,56829	5,29256	9,13792	macs2_peak_566
3	40846546	40846871	326	40846711	39	22,84136	6,95198	18,04428	macs2_peak_483
X	73479580	73479905	326	73479760	97	85,256	15,54997	79,41972	macs2_peak_855
3	105959152	105959477	326	105959304	96	92,4743	18,33495	86,51906	macs2_peak_514
9	108516895	108517220	326	108517056	105	94,06502	16,34516	88,08061	macs2_peak_847
6	10186261	10186585	325	10186392	33	18,77184	6,42668	14,11732	macs2_peak_611
8	123373522	123373846	325	123373679	45	30,46731	8,69492	25,474	macs2_peak_809
8	26003218	26003541	324	26003382	36	19,93385	6,36986	15,23719	macs2_peak_751
17	15041434	15041757	324	15041590	60	31,38521	6,61057	26,3788	macs2_peak_320
3	113630026	113630349	324	113630186	65	51,13011	11,84724	45,73674	macs2_peak_519
6	40471244	40471565	322	40471374	38	22,38253	6,95499	17,61014	macs2_peak_620
11	73138157	73138478	322	73138303	40	25,40849	7,74982	20,53412	macs2_peak_100
15	76080779	76081100	322	76080940	105	81,60767	12,75039	75,81279	macs2_peak_252
11	98863611	98863930	320	98863795	73	62,55212	13,98749	56,97803	macs2_peak_121
6	38144496	38144815	320	38144637	119	92,53494	13,00439	86,57955	macs2_peak_617
7	98059899	98060217	319	98060056	41	26,40037	7,93884	21,50097	macs2_peak_717
13	119429640	119429958	319	119429829	69	57,6395	13,23141	52,14246	macs2_peak_190
11	33162987	33163304	318	33163127	45	30,46731	8,69492	25,474	macs2_peak_80
8	121950465	121950782	318	121950613	81	68,94172	14,16156	63,2893	macs2_peak_806
5	44799679	44799995	317	44799855	41	26,40037	7,93884	21,50097	macs2_peak_572
14	104336844	104337159	316	104336993	44	29,43611	8,5059	24,46564	macs2_peak_218
19	45998375	45998689	315	45998514	39	22,84136	6,95198	18,04428	macs2_peak_421
2	35478675	35478989	315	35478843	97	93,83323	18,52397	87,85463	macs2_peak_444
16	76866011	76866325	315	76866142	104	100,69959	18,84788	94,64898	macs2_peak_304
13	28417782	28418095	314	28417961	62	45,72043	10,61215	40,43056	macs2_peak_158
11	118337672	118337984	313	118337821	46	31,5078	8,88394	26,48956	macs2_peak_134
8	46210919	46211231	313	46211052	54	38,31762	9,71331	33,16292	macs2_peak_758
6	18848397	18848708	312	18848603	33	18,77184	6,42668	14,11732	macs2_peak_613
3	40893871	40894182	312	40894027	50	27,80024	6,89256	22,87497	macs2_peak_484
17	28328374	28328684	311	28328543	49	24,38611	6,01434	19,5523	macs2_peak_333
1	62665643	62665953	311	62665815	48	33,61592	9,26198	28,55762	macs2_peak_6
9	13296607	13296917	311	13296751	64	51,63784	12,28631	46,23095	macs2_peak_817
9	67012566	67012876	311	67012719	101	99,31253	19,28005	93,27009	macs2_peak_837
2	72674209	72674517	309	72674354	83	75,23103	15,87769	69,50423	macs2_peak_449
14	8097967	8098275	309	8098124	134	146,89137	25,51771	140,45815	macs2_peak_195
11	78269453	78269759	307	78269623	26	12,75098	5,10354	8,36323	macs2_peak_103
15	31601632	31601938	307	31601797	49	32,35291	8,58091	27,32609	macs2_peak_239
6	38551166	38551471	306	38551290	42	27,40242	8,12786	22,48153	macs2_peak_619
18	75405835	75406140	306	75406004	79	68,01436	14,36029	62,37234	macs2_peak_383
8	123442844	123443148	305	123442986	32	14,85178	5,08859	10,36591	macs2_peak_810
6	87057830	87058134	305	87057951	29	15,24756	5,6706	10,73526	macs2_peak_650
6	47659232	47659536	305	47659359	102	41,85994	5,34131	36,64248	macs2_peak_622
15	98763094	98763398	305	98763231	76	58,59521	11,87337	53,08685	macs2_peak_284
5	135778457	135778761	305	135778596	80	70,6208	15,03318	64,94919	macs2_peak_592
3	68243591	68243893	303	68243716	71	60,08385	13,60945	54,5475	macs2_peak_492
3	37875153	37875455	303	37875317	79	62,07168	12,33597	56,50799	macs2_peak_481
8	32215085	32215387	303	32215209	87	66,07552	11,89304	60,46435	macs2_peak_752
3	33799990	33800291	302	33800154	59	36,28341	8,10889	31,17337	macs2_peak_480
11	53300344	53300644	301	53300460	50	35,75901	9,64002	30,65644	macs2_peak_86
6	4923842	4924142	301	4924001	64	39,84019	8,37094	34,66167	macs2_peak_609
11	119299998	119300298	301	119300151	62	48,70883	11,69247	43,35994	macs2_peak_136
11	109619065	109619365	301	109619217	64	51,63784	12,28631	46,23095	macs2_peak_129
12	110591495	110591794	300	110591608	43	28,4144	8,31688	23,46907	macs2_peak_147
11	58938840	58939139	300	58938991	70	58,85865	13,42043	53,34103	macs2_peak_89
17	28691160	28691458	299	28691307	56	42,3851	10,77415	37,15049	macs2_peak_334
9	58159122	58159420	299	58159291	73	62,55212	13,98749	56,97803	macs2_peak_833
11	94990788	94991086	299	94990919	74	63,79503	14,17651	58,20715	macs2_peak_115
13	23739477	23739774	298	23739590	26	12,75098	5,10354	8,36323	macs2_peak_157
18	32837068	32837365	298	32837198	63	50,45695	12,09729	45,06997	macs2_peak_375
4	95105643	95105939	297	95105809	40	24,39952	7,35965	19,5639	macs2_peak_544
11	48856548	48856844	297	48856676	43	28,4144	8,31688	23,46907	macs2_peak_85
17	33824409	33824705	297	33824562	54	39,55738	10,17319	34,38217	macs2_peak_337
14	78536742	78537038	297	78536898	66	54,01933	12,66435	48,57479	macs2_peak_215
5	143113008	143113303	296	143113173	68	54,64889	12,38575	49,20024	macs2_peak_601
4	126677465	126677760	296	126677599	95	81,39152	14,80316	75,59931	macs2_peak_554
19	45074796	45075090	295	45074946	49	29,85669	7,70998	24,87968	macs2_peak_420
1	170111159	170111452	294	170111292	56	42,3851	10,77415	37,15049	macs2_peak_25
2	34870860	34871153	294	34870984	64	49,97009	11,66774	44,5986	macs2_peak_443
4	24496250	24496542	293	24496382	55	41,26112	10,58512	36,0466	macs2_peak_534
6	91440794	91441086	293	91440945	69	50,68274	10,79397	45,29184	macs2_peak_653
18	79145437	79145728	292	79145590	40	25,0491	7,60939	20,19504	macs2_peak_384
8	119709318	119709609	292	119709426	44	25,14168	6,93898	20,28318	macs2_peak_804
3	97658093	97658384	292	97658272	42	27,40242	8,12786	22,48153	macs2_peak_511
16	91073418	91073709	292	91073557	54	40,14481	10,3961	34,95258	macs2_peak_308
9	54863573	54863863	291	54863720	53	39,0363	10,20708	33,86449	macs2_peak_828
15	41727482	41727772	291	41727649	84	47,55693	7,68812	42,23012	macs2_peak_242
2	170155236	170155526	291	170155371	63	50,45695	12,09729	45,06997	macs2_peak_473
15	98567857	98568146	290	98568016	35	19,73849	6,46213	15,04565	macs2_peak_282
17	21534366	21534655	290	21534510	74	51,67577	10,13612	46,26741	macs2_peak_323
10	128891874	128892163	290	128892018	65	52,82532	12,47533	47,39942	macs2_peak_62
4	144949735	144950024	290	144949900	77	59,74853	12,02757	54,21925	macs2_peak_559
11	69395621	69395907	287	69395760	45	30,46731	8,69492	25,474	macs2_peak_97
10	116740342	116740628	287	116740488	63	44,1395	9,86877	38,87976	macs2_peak_57
15	58259317	58259603	287	58259467	67	48,47612	10,48557	43,12893	macs2_peak_245
3	152396513	152396799	287	152396677	64	51,63784	12,28631	46,23095	macs2_peak_530
2	31974287	31974572	286	31974435	33	18,77184	6,42668	14,11732	macs2_peak_440
6	34176998	34177283	286	34177159	55	27,10215	6,06872	22,19511	macs2_peak_615
5	118459213	118459498	286	118459349	45	27,28977	7,51704	22,38183	macs2_peak_588
6	107300771	107301054	284	107300901	37	16,78727	5,13563	12,22242	macs2_peak_659
3	51483890	51484173	284	51484049	44	29,43611	8,5059	24,46564	macs2_peak_486
19	4125696	4125979	284	4125818	52	37,93573	10,01806	32,78355	macs2_peak_388
2	116065936	116066219	284	116066073	74	63,79503	14,17651	58,20715	macs2_peak_456
4	149990088	149990370	283	149990192	33	17,95466	6,10312	13,33057	macs2_peak_560
3	96499444	96499726	283	96499564	35	20,61044	6,80472	15,88731	macs2_peak_508
19	20366195	20366477	283	20366301	43	24,79676	6,98162	19,94543	macs2_peak_401
18	65272066	65272348	283	65272215	59	45,80172	11,34121	40,5014	macs2_peak_381
13	98299215	98299496	282	98299347	43	27,32318	7,89816	22,41331	macs2_peak_180
17	34031477	34031758	282	34031618	52	37,93573	10,01806	32,78355	macs2_peak_338
3	86142545	86142826	282	86142698	60	40,95721	9,40618	35,75628	macs2_peak_495
19	53310327	53310607	281	53310463	49	29,85669	7,70998	24,87968	macs2_peak_423
11	90637987	90638267	281	90638128	54	40,14481	10,3961	34,95258	macs2_peak_112
14	71025110	71025390	281	71025254	63	48,81668	11,48823	43,46561	macs2_peak_212
2	72475913	72476193	281	72476056	66	54,01933	12,66435	48,57479	macs2_peak_448
17	44261933	44262213	281	44262050	75	61,85749	13,20877	56,29666	macs2_peak_342
5	140321448	140321727	280	140321592	43	28,4144	8,31688	23,46907	macs2_peak_596
13	46727889	46728168	280	46728020	63	50,45695	12,09729	45,06997	macs2_peak_168
19	28011004	28011281	278	28011144	37	21,5114	6,79882	16,76997	macs2_peak_405
3	103601518	103601795	278	103601686	58	44,65552	11,15219	39,37828	macs2_peak_513
11	72689833	72690110	278	72689956	69	46,3874	9,46037	41,08231	macs2_peak_98
7	79466302	79466577	276	79466445	30	16,10856	5,85962	11,55898	macs2_peak_713
8	123324895	123325169	275	123324994	31	16,98321	6,04864	12,39767	macs2_peak_808
4	86575509	86575783	275	86575641	58	44,65552	11,15219	39,37828	macs2_peak_541
17	46953795	46954068	274	46953985	26	12,6944	5,08001	8,32633	macs2_peak_347
5	124578986	124579259	274	124579135	42	23,32072	6,63058	18,51788	macs2_peak_591
7	140137499	140137772	274	140137619	44	29,43611	8,5059	24,46564	macs2_peak_730
14	32159758	32160031	274	32159912	45	30,46731	8,69492	25,474	macs2_peak_203
2	74711502	74711774	273	74711640	35	20,61044	6,80472	15,88731	macs2_peak_451
13	65241340	65241612	273	65241484	38	22,50205	7,00064	17,71123	macs2_peak_175
13	104287712	104287984	273	104287847	44	28,31744	8,07766	23,3835	macs2_peak_186
14	105177211	105177483	273	105177343	48	32,3875	8,79568	27,35894	macs2_peak_219
16	4880427	4880698	272	4880587	34	19,68507	6,6157	14,99546	macs2_peak_291
11	69041150	69041421	272	69041291	36	21,54762	6,99374	16,79127	macs2_peak_93
13	111489751	111490021	271	111489877	35	19,73849	6,46213	15,04565	macs2_peak_187
11	94989740	94990010	271	94989867	47	32,5574	9,07296	27,51921	macs2_peak_114
13	112771272	112771542	271	112771443	49	34,68319	9,451	29,60333	macs2_peak_188
7	35119061	35119331	271	35119189	55	41,26112	10,58512	36,0466	macs2_peak_709
7	24884443	24884713	271	24884596	70	58,85865	13,42043	53,34103	macs2_peak_702
3	88526547	88526815	269	88526682	30	15,37346	5,56461	10,85574	macs2_peak_497
11	68566387	68566655	269	68566527	44	29,43611	8,5059	24,46564	macs2_peak_91
15	89123035	89123303	269	89123160	60	42,62895	9,96825	37,39264	macs2_peak_279
X	133689620	133689888	269	133689722	64	51,63784	12,28631	46,23095	macs2_peak_859
8	20424668	20424936	269	20424835	115	60,20737	7,19576	54,67069	macs2_peak_747
16	43503165	43503432	268	43503321	29	15,24756	5,6706	10,73526	macs2_peak_301
17	6079636	6079903	268	6079778	34	19,68507	6,6157	14,99546	macs2_peak_312
19	6084815	6085082	268	6084912	36	20,59184	6,61991	15,88386	macs2_peak_394
6	128843157	128843424	268	128843286	36	21,10925	6,82072	16,37382	macs2_peak_687
2	32961535	32961802	268	32961653	41	26,40037	7,93884	21,50097	macs2_peak_441
4	31963747	31964014	268	31963883	55	41,26112	10,58512	36,0466	macs2_peak_536
19	5489028	5489294	267	5489122	42	18,3376	5,06102	13,70711	macs2_peak_391
10	123196033	123196299	267	123196174	37	22,49631	7,18276	17,70765	macs2_peak_58
2	166793594	166793860	267	166793731	45	23,37435	6,21682	18,56975	macs2_peak_471
13	103114286	103114552	267	103114396	49	24,38611	6,01434	19,5523	macs2_peak_185
17	80780073	80780339	267	80780194	47	29,22681	7,84387	24,27085	macs2_peak_369
17	67241898	67242164	267	67242042	47	31,35643	8,61617	26,35075	macs2_peak_358
6	149309243	149309509	267	149309374	51	31,80385	8,01838	26,78165	macs2_peak_698
15	85171971	85172237	267	85172103	59	40,71579	9,52039	35,51947	macs2_peak_277
6	117001210	117001475	266	117001316	50	32,85244	8,56441	27,8107	macs2_peak_671
9	64281501	64281766	266	64281623	63	50,45695	12,09729	45,06997	macs2_peak_835
3	102804056	102804320	265	102804182	48	32,3875	8,79568	27,35894	macs2_peak_512
4	31642406	31642670	265	31642551	49	34,68319	9,451	29,60333	macs2_peak_535
4	139380388	139380651	264	139380523	27	13,56829	5,29256	9,13792	macs2_peak_558
2	151494052	151494315	264	151494164	41	26,40037	7,93884	21,50097	macs2_peak_464
19	26973227	26973490	264	26973355	58	38,10847	8,84831	32,95533	macs2_peak_403
7	28338635	28338898	264	28338775	59	45,80172	11,34121	40,5014	macs2_peak_706
4	9287450	9287713	264	9287579	98	95,19656	18,71299	89,20061	macs2_peak_532
10	127266223	127266485	263	127266324	38	23,45619	7,37178	18,6353	macs2_peak_59
13	33051611	33051873	263	33051732	39	24,42701	7,5608	19,57983	macs2_peak_161
15	90377853	90378115	263	90377984	44	25,14168	6,93898	20,28318	macs2_peak_280
5	140383965	140384227	263	140384098	56	34,68758	8,10394	29,60747	macs2_peak_597
11	18871984	18872245	262	18872109	27	13,56829	5,29256	9,13792	macs2_peak_76
17	69156370	69156631	262	69156542	29	15,24756	5,6706	10,73526	macs2_peak_359
8	66486422	66486683	262	66486550	32	17,8711	6,23766	13,25078	macs2_peak_765
14	20929034	20929295	262	20929194	35	19,62931	6,41999	14,95653	macs2_peak_198
16	62786688	62786949	262	62786818	37	22,49631	7,18276	17,70765	macs2_peak_303
8	109778422	109778683	262	109778542	44	22,51625	6,08167	17,72385	macs2_peak_802
8	11423130	11423390	261	11423270	35	19,73849	6,46213	15,04565	macs2_peak_735
6	13838130	13838390	261	13838280	36	21,10925	6,82072	16,37382	macs2_peak_612
14	57798091	57798351	261	57798218	38	23,45619	7,37178	18,6353	macs2_peak_208
10	30521777	30522037	261	30521912	42	26,33862	7,71866	21,45055	macs2_peak_40
13	54565259	54565519	261	54565394	42	27,40242	8,12786	22,48153	macs2_peak_171
3	90475773	90476033	261	90475877	49	34,68319	9,451	29,60333	macs2_peak_506
13	37482829	37483089	261	37483005	51	36,84325	9,82904	31,71524	macs2_peak_163
13	59585130	59585390	261	59585246	52	37,93573	10,01806	32,78355	macs2_peak_172
5	74190737	74190996	260	74190898	37	22,49631	7,18276	17,70765	macs2_peak_575
4	153974978	153975237	260	153975096	43	28,4144	8,31688	23,46907	macs2_peak_561
2	31572579	31572838	260	31572690	54	40,14481	10,3961	34,95258	macs2_peak_439
8	13159045	13159304	260	13159199	61	47,03508	11,3149	41,71363	macs2_peak_736
11	119447514	119447772	259	119447678	28	14,40065	5,48158	9,92795	macs2_peak_139
15	81633815	81634073	259	81633893	30	14,87793	5,37072	10,3911	macs2_peak_267
2	119662716	119662974	259	119662886	34	19,68507	6,6157	14,99546	macs2_peak_457
7	80026152	80026410	259	80026285	49	34,68319	9,451	29,60333	macs2_peak_714
1	158766120	158766378	259	158766246	52	37,93573	10,01806	32,78355	macs2_peak_20
19	36886382	36886639	258	36886495	39	21,17602	6,34692	16,43978	macs2_peak_413
3	152210221	152210478	258	152210332	39	24,42701	7,5608	19,57983	macs2_peak_529
6	91515881	91516138	258	91516036	43	25,75737	7,32147	20,87997	macs2_peak_654
11	96341209	96341466	258	96341352	44	29,43611	8,5059	24,46564	macs2_peak_116
7	99360428	99360685	258	99360586	57	43,51661	10,96317	38,26139	macs2_peak_720
11	86436959	86437215	257	86437096	37	22,49631	7,18276	17,70765	macs2_peak_106
13	3537861	3538117	257	3537953	38	23,45619	7,37178	18,6353	macs2_peak_150
6	131293112	131293368	257	131293220	38	23,45619	7,37178	18,6353	macs2_peak_689
17	66111466	66111722	257	66111582	44	27,42747	7,74713	22,50648	macs2_peak_357
18	12858455	12858711	257	12858598	43	28,4144	8,31688	23,46907	macs2_peak_374
7	101374270	101374526	257	101374410	49	34,68319	9,451	29,60333	macs2_peak_721
8	121652919	121653174	256	121652981	29	15,24756	5,6706	10,73526	macs2_peak_805
19	7304672	7304927	256	7304817	37	21,86442	6,93494	17,10035	macs2_peak_395
17	25874951	25875206	256	25875095	51	28,71125	7,02771	23,76195	macs2_peak_330
4	63231404	63231658	255	63231534	41	26,40037	7,93884	21,50097	macs2_peak_540
11	34833530	34833784	255	34833630	47	32,5574	9,07296	27,51921	macs2_peak_81
8	84066424	84066677	254	84066549	31	16,98321	6,04864	12,39767	macs2_peak_772
5	105293681	105293934	254	105293812	36	20,64828	6,64163	15,92262	macs2_peak_580
1	64121552	64121805	254	64121649	36	21,54762	6,99374	16,79127	macs2_peak_7
17	14943055	14943308	254	14943157	52	22,58617	5,22588	17,79297	macs2_peak_317
7	27689087	27689340	254	27689170	59	44,2713	10,77022	39,00718	macs2_peak_705
17	87202705	87202957	253	87202825	35	18,19752	5,8829	13,56946	macs2_peak_371
13	28738711	28738963	253	28738799	34	19,68507	6,6157	14,99546	macs2_peak_159
2	163472515	163472767	253	163472618	34	19,68507	6,6157	14,99546	macs2_peak_469
15	80582729	80582981	253	80582871	50	25,23093	6,13462	20,37102	macs2_peak_258
X	151917671	151917922	252	151917812	26	12,75098	5,10354	8,36323	macs2_peak_862
4	116685473	116685724	252	116685616	31	16,98321	6,04864	12,39767	macs2_peak_549
5	33936403	33936654	252	33936489	34	18,84051	6,28263	14,18246	macs2_peak_567
13	98679486	98679737	252	98679630	47	22,72225	5,77376	17,92627	macs2_peak_181
19	47177106	47177357	252	47177212	41	26,40037	7,93884	21,50097	macs2_peak_422
11	107012743	107012993	251	107012853	34	19,68507	6,6157	14,99546	macs2_peak_127
7	35118462	35118712	251	35118572	35	20,61044	6,80472	15,88731	macs2_peak_708
14	57826077	57826327	251	57826181	39	24,42701	7,5608	19,57983	macs2_peak_209
16	17530673	17530922	250	17530833	28	14,40065	5,48158	9,92795	macs2_peak_293
15	81117412	81117661	250	81117552	40	22,17363	6,54357	17,40402	macs2_peak_261
1	178405450	178405699	250	178405583	46	24,24173	6,35197	19,40981	macs2_peak_29
1	181009702	181009951	250	181009832	40	25,40849	7,74982	20,53412	macs2_peak_33
5	99499569	99499818	250	99499693	45	30,46731	8,69492	25,474	macs2_peak_578
8	108705089	108705338	250	108705199	46	31,5078	8,88394	26,48956	macs2_peak_800
13	97775343	97775591	249	97775435	33	18,77184	6,42668	14,11732	macs2_peak_179
6	88935924	88936172	249	88936074	40	25,40849	7,74982	20,53412	macs2_peak_652
2	156775187	156775434	248	156775286	30	16,10856	5,85962	11,55898	macs2_peak_467
1	165460483	165460730	248	165460572	32	17,8711	6,23766	13,25078	macs2_peak_22
4	54947845	54948092	248	54948005	32	17,8711	6,23766	13,25078	macs2_peak_538
16	87495812	87496059	248	87495972	37	18,94611	5,85958	14,28531	macs2_peak_307
5	34660071	34660318	248	34660170	34	19,68507	6,6157	14,99546	macs2_peak_569
4	139130952	139131199	248	139131054	39	24,42701	7,5608	19,57983	macs2_peak_557
6	129229375	129229621	247	129229559	35	20,12862	6,61408	15,4281	macs2_peak_688
2	164961810	164962056	247	164961959	37	22,49631	7,18276	17,70765	macs2_peak_470
6	6955783	6956029	247	6955909	45	23,37435	6,21682	18,56975	macs2_peak_610
9	98563592	98563837	246	98563714	31	16,98321	6,04864	12,39767	macs2_peak_843
14	122534102	122534346	245	122534188	30	16,10856	5,85962	11,55898	macs2_peak_220
3	30601155	30601399	245	30601255	32	17,08129	5,92362	12,49213	macs2_peak_478
1	79775981	79776225	245	79776087	39	24,42701	7,5608	19,57983	macs2_peak_10
11	80377922	80378166	245	80378046	39	24,42701	7,5608	19,57983	macs2_peak_104
7	99353196	99353439	244	99353299	29	15,24756	5,6706	10,73526	macs2_peak_719
11	4096731	4096974	244	4096830	39	18,37221	5,40593	13,74035	macs2_peak_75
10	78148004	78148247	244	78148132	38	23,45619	7,37178	18,6353	macs2_peak_50
1	162008135	162008378	244	162008242	40	25,40849	7,74982	20,53412	macs2_peak_21
13	46572549	46572792	244	46572684	42	26,33862	7,71866	21,45055	macs2_peak_167
3	53463559	53463802	244	53463666	41	26,40037	7,93884	21,50097	macs2_peak_488
11	35347927	35348169	243	35348064	36	21,54762	6,99374	16,79127	macs2_peak_82
8	105573461	105573703	243	105573567	48	28,89587	7,55578	23,94276	macs2_peak_796
19	4163219	4163460	242	4163333	30	14,8341	5,35376	10,35043	macs2_peak_389
10	91182013	91182254	242	91182148	30	16,10856	5,85962	11,55898	macs2_peak_54
2	144270782	144271023	242	144270881	32	17,8711	6,23766	13,25078	macs2_peak_463
19	3353287	3353528	242	3353451	38	20,81404	6,37315	16,08344	macs2_peak_387
11	68901439	68901680	242	68901560	48	28,89587	7,55578	23,94276	macs2_peak_92
7	92486623	92486864	242	92486743	46	31,5078	8,88394	26,48956	macs2_peak_716
3	127949090	127949331	242	127949194	47	32,5574	9,07296	27,51921	macs2_peak_524
5	144837106	144837346	241	144837204	26	12,75098	5,10354	8,36323	macs2_peak_604
9	99575660	99575900	241	99575759	29	15,24756	5,6706	10,73526	macs2_peak_844
13	98890940	98891180	241	98891047	45	26,06649	7,09318	21,18381	macs2_peak_182
11	77981745	77981985	241	77981856	52	35,77256	9,21138	30,66989	macs2_peak_102
17	16599959	16600198	240	16600076	29	15,24756	5,6706	10,73526	macs2_peak_321
9	53666968	53667207	240	53667093	30	16,10856	5,85962	11,55898	macs2_peak_827
15	27412562	27412801	240	27412675	36	17,65375	5,54894	13,05332	macs2_peak_236
6	114517841	114518080	240	114517975	35	20,61044	6,80472	15,88731	macs2_peak_665
3	66982002	66982241	240	66982078	36	20,64828	6,64163	15,92262	macs2_peak_491
13	16016630	16016869	240	16016717	36	21,54762	6,99374	16,79127	macs2_peak_152
16	29579231	29579470	240	29579366	36	21,54762	6,99374	16,79127	macs2_peak_296
1	170867679	170867918	240	170867832	38	23,45619	7,37178	18,6353	macs2_peak_26
3	116253530	116253769	240	116253639	39	24,42701	7,5608	19,57983	macs2_peak_520
10	75457769	75458008	240	75457895	40	25,40849	7,74982	20,53412	macs2_peak_48
15	78899464	78899702	239	78899634	29	14,5398	5,38511	10,06002	macs2_peak_256
4	124708948	124709186	239	124709108	30	16,10856	5,85962	11,55898	macs2_peak_553
8	94838160	94838398	239	94838295	41	19,99965	5,67622	15,30102	macs2_peak_782
2	73892479	73892717	239	73892600	41	26,40037	7,93884	21,50097	macs2_peak_450
8	46295260	46295497	238	46295413	28	13,72021	5,20561	9,28241	macs2_peak_759
6	120408574	120408811	238	120408662	32	14,85178	5,08859	10,36591	macs2_peak_680
19	5803523	5803760	238	5803664	34	17,82446	5,89564	13,22158	macs2_peak_393
15	62566444	62566681	238	62566536	44	26,64849	7,46515	21,74773	macs2_peak_246
7	80026799	80027035	237	80026854	32	17,8711	6,23766	13,25078	macs2_peak_715
2	34754527	34754763	237	34754651	33	18,77184	6,42668	14,11732	macs2_peak_442
5	115319145	115319381	237	115319226	34	19,68507	6,6157	14,99546	macs2_peak_585
12	81594927	81595163	237	81595027	35	20,61044	6,80472	15,88731	macs2_peak_146
7	27481800	27482036	237	27481958	36	20,64828	6,64163	15,92262	macs2_peak_704
2	4499252	4499488	237	4499406	36	21,54762	6,99374	16,79127	macs2_peak_429
13	43171302	43171538	237	43171417	38	23,45619	7,37178	18,6353	macs2_peak_166
2	18048987	18049223	237	18049086	39	24,42701	7,5608	19,57983	macs2_peak_433
3	89054318	89054553	236	89054447	26	12,75098	5,10354	8,36323	macs2_peak_499
1	179803604	179803839	236	179803701	28	14,40065	5,48158	9,92795	macs2_peak_30
16	42907395	42907630	236	42907542	33	16,51164	5,55608	11,9512	macs2_peak_300
8	79208504	79208739	236	79208639	35	17,45179	5,6145	12,85591	macs2_peak_768
5	143333871	143334105	235	143334021	39	24,07737	7,42379	19,24954	macs2_peak_602
19	12795614	12795848	235	12795739	42	27,16434	8,03511	22,25706	macs2_peak_400
19	53390532	53390765	234	53390618	29	13,68992	5,05341	9,25746	macs2_peak_424
3	89526375	89526608	234	89526452	30	16,10856	5,85962	11,55898	macs2_peak_500
17	56626783	56627016	234	56626868	39	21,6542	6,51709	16,89415	macs2_peak_354
8	48482731	48482964	234	48482895	39	24,42701	7,5608	19,57983	macs2_peak_760
18	9957990	9958222	233	9958115	30	16,10856	5,85962	11,55898	macs2_peak_373
11	43958895	43959127	233	43959031	32	17,08129	5,92362	12,49213	macs2_peak_83
11	120484518	120484750	233	120484641	33	18,77184	6,42668	14,11732	macs2_peak_142
10	42277979	42278211	233	42278135	37	22,49631	7,18276	17,70765	macs2_peak_44
4	110028930	110029162	233	110029014	38	23,45619	7,37178	18,6353	macs2_peak_548
6	118532002	118532233	232	118532098	27	13,56829	5,29256	9,13792	macs2_peak_672
6	47978893	47979124	232	47979002	33	15,64642	5,24279	11,12418	macs2_peak_636
9	56544985	56545216	232	56545113	31	16,98321	6,04864	12,39767	macs2_peak_830
15	74709238	74709469	232	74709367	34	18,84051	6,28263	14,18246	macs2_peak_248
19	43630824	43631055	232	43630901	38	19,79974	6,01378	15,10501	macs2_peak_417
8	81062120	81062351	232	81062243	41	25,36399	7,53915	20,50159	macs2_peak_771
6	114573721	114573951	231	114573846	27	13,56829	5,29256	9,13792	macs2_peak_666
7	131410427	131410657	231	131410540	38	23,45619	7,37178	18,6353	macs2_peak_727
1	71600154	71600383	230	71600275	26	12,75098	5,10354	8,36323	macs2_peak_8
8	109565807	109566036	230	109565937	30	15,14513	5,47477	10,65448	macs2_peak_801
11	102086720	102086949	230	102086844	30	16,10856	5,85962	11,55898	macs2_peak_125
14	63860212	63860441	230	63860314	33	18,77184	6,42668	14,11732	macs2_peak_211
6	145372052	145372281	230	145372134	38	21,91492	6,77818	17,14899	macs2_peak_695
7	4524377	4524606	230	4524494	38	23,45619	7,37178	18,6353	macs2_peak_699
11	86757526	86757754	229	86757653	32	17,8711	6,23766	13,25078	macs2_peak_108
19	10869714	10869942	229	10869847	36	21,54762	6,99374	16,79127	macs2_peak_397
4	155704977	155705204	228	155705080	27	13,33537	5,19666	8,92923	macs2_peak_562
17	45503211	45503438	228	45503287	41	20,91839	5,97133	16,18551	macs2_peak_344
6	86371325	86371552	228	86371445	37	21,28132	6,71101	16,5434	macs2_peak_647
8	25754282	25754509	228	25754451	45	29,32121	8,25717	24,36187	macs2_peak_750
7	113369302	113369528	227	113369403	33	18,77184	6,42668	14,11732	macs2_peak_722
3	127837561	127837787	227	127837679	36	20,64828	6,64163	15,92262	macs2_peak_523
17	49691102	49691328	227	49691223	39	23,20061	7,08711	18,40021	macs2_peak_351
6	141333012	141333238	227	141333102	39	23,44546	7,18015	18,6353	macs2_peak_692
10	62449616	62449841	226	62449763	36	19,0583	6,04632	14,39564	macs2_peak_46
1	58712033	58712258	226	58712168	37	22,49631	7,18276	17,70765	macs2_peak_5
5	88887404	88887628	225	88887472	34	19,68507	6,6157	14,99546	macs2_peak_576
6	144754257	144754481	225	144754370	43	28,02578	8,16617	23,09669	macs2_peak_694
8	105851914	105852137	224	105852077	47	20,65441	5,20176	15,92817	macs2_peak_797
16	31948423	31948646	224	31948500	36	21,54762	6,99374	16,79127	macs2_peak_298
19	5424804	5425026	223	5424909	37	21,33845	6,73275	16,59968	macs2_peak_390
5	146795053	146795275	223	146795162	37	22,49631	7,18276	17,70765	macs2_peak_606
19	12011867	12012088	222	12011975	29	15,24756	5,6706	10,73526	macs2_peak_398
5	149228940	149229161	222	149229068	32	17,8711	6,23766	13,25078	macs2_peak_608
8	79711617	79711838	222	79711729	38	18,41675	5,5448	13,78417	macs2_peak_769
18	60560621	60560842	222	60560736	34	19,68507	6,6157	14,99546	macs2_peak_379
5	118244953	118245174	222	118245080	37	22,16614	7,0526	17,39694	macs2_peak_587
7	130966377	130966598	222	130966508	38	23,45619	7,37178	18,6353	macs2_peak_726
16	21845683	21845903	221	21845825	28	14,40065	5,48158	9,92795	macs2_peak_295
5	31048543	31048763	221	31048666	31	16,22076	5,74412	11,66577	macs2_peak_565
7	128744679	128744899	221	128744837	37	16,78727	5,13563	12,22242	macs2_peak_725
4	95482163	95482383	221	95482268	32	17,8711	6,23766	13,25078	macs2_peak_545
15	35207472	35207692	221	35207604	51	24,68391	5,86776	19,8338	macs2_peak_240
13	91808024	91808243	220	91808076	26	12,75098	5,10354	8,36323	macs2_peak_177
17	44814792	44815011	220	44814897	33	18,37344	6,26769	13,74142	macs2_peak_343
8	80857343	80857562	220	80857418	36	19,51397	6,2134	14,84302	macs2_peak_770
16	31081395	31081614	220	31081509	36	20,64828	6,64163	15,92262	macs2_peak_297
9	123529386	123529604	219	123529475	30	16,10856	5,85962	11,55898	macs2_peak_849
19	31082884	31083102	219	31083007	37	16,78727	5,13563	12,22242	macs2_peak_407
9	25252314	25252532	219	25252432	31	16,98321	6,04864	12,39767	macs2_peak_823
2	168207296	168207514	219	168207440	32	17,8711	6,23766	13,25078	macs2_peak_472
9	57468057	57468275	219	57468163	32	17,8711	6,23766	13,25078	macs2_peak_832
15	74785614	74785832	219	74785693	34	19,68507	6,6157	14,99546	macs2_peak_250
1	53818303	53818520	218	53818398	29	15,24756	5,6706	10,73526	macs2_peak_4
15	88819385	88819602	218	88819488	36	16,01141	5,00048	11,48228	macs2_peak_278
5	102768668	102768885	218	102768788	30	16,10856	5,85962	11,55898	macs2_peak_579
2	37422943	37423160	218	37423083	31	16,98321	6,04864	12,39767	macs2_peak_445
X	99139119	99139336	218	99139216	33	18,77184	6,42668	14,11732	macs2_peak_857
11	103142110	103142327	218	103142165	34	19,68507	6,6157	14,99546	macs2_peak_126
9	20385041	20385258	218	20385169	37	22,49631	7,18276	17,70765	macs2_peak_822
18	40127899	40128115	217	40127993	30	16,10856	5,85962	11,55898	macs2_peak_378
17	46553231	46553447	217	46553328	33	17,45234	5,90918	12,85601	macs2_peak_345
14	79481617	79481833	217	79481733	32	17,8711	6,23766	13,25078	macs2_peak_216
6	140623203	140623419	217	140623321	39	24,42701	7,5608	19,57983	macs2_peak_691
11	22002250	22002465	216	22002358	28	14,40065	5,48158	9,92795	macs2_peak_78
8	128025076	128025291	216	128025218	32	14,85178	5,08859	10,36591	macs2_peak_816
11	48853534	48853749	216	48853608	30	15,37346	5,56461	10,85574	macs2_peak_84
9	58518362	58518577	216	58518460	32	17,8711	6,23766	13,25078	macs2_peak_834
5	142440549	142440764	216	142440660	34	19,68507	6,6157	14,99546	macs2_peak_598
2	122377323	122377537	215	122377426	27	13,56829	5,29256	9,13792	macs2_peak_459
4	123380378	123380592	215	123380460	27	13,56829	5,29256	9,13792	macs2_peak_551
10	127937646	127937860	215	127937740	29	15,24756	5,6706	10,73526	macs2_peak_60
17	46646106	46646320	215	46646210	33	17,45234	5,90918	12,85601	macs2_peak_346
6	83325932	83326146	215	83326024	40	19,18074	5,54108	14,51542	macs2_peak_645
9	13633719	13633933	215	13633844	37	22,49631	7,18276	17,70765	macs2_peak_818
9	103108789	103109003	215	103108896	42	23,32072	6,63058	18,51788	macs2_peak_846
6	94283935	94284148	214	94284011	29	15,24756	5,6706	10,73526	macs2_peak_657
19	38930761	38930974	214	38930849	30	16,10856	5,85962	11,55898	macs2_peak_415
7	55794057	55794270	214	55794181	31	16,98321	6,04864	12,39767	macs2_peak_711
3	55447839	55448052	214	55447965	33	18,77184	6,42668	14,11732	macs2_peak_489
7	139969430	139969643	214	139969532	36	21,54762	6,99374	16,79127	macs2_peak_729
2	78868074	78868286	213	78868212	29	15,24756	5,6706	10,73526	macs2_peak_452
15	102730292	102730504	213	102730405	34	19,21836	6,43036	14,5518	macs2_peak_289
3	145778759	145778971	213	145778853	45	21,09394	5,53319	16,35877	macs2_peak_528
13	53377324	53377536	213	53377406	36	21,54762	6,99374	16,79127	macs2_peak_170
5	34336142	34336354	213	34336221	38	23,45619	7,37178	18,6353	macs2_peak_568
19	8735678	8735889	212	8735827	28	13,72021	5,20561	9,28241	macs2_peak_396
16	91081424	91081635	212	91081568	30	16,10856	5,85962	11,55898	macs2_peak_309
13	63918017	63918228	212	63918140	33	18,77184	6,42668	14,11732	macs2_peak_174
6	38533877	38534088	212	38533941	44	22,04311	5,93501	17,27602	macs2_peak_618
3	51358292	51358502	211	51358369	32	17,8711	6,23766	13,25078	macs2_peak_485
6	113531562	113531772	211	113531656	35	19,84868	6,50483	15,15343	macs2_peak_664
6	119643387	119643597	211	119643540	36	20,64828	6,64163	15,92262	macs2_peak_673
7	25782681	25782890	210	25782780	29	15,24756	5,6706	10,73526	macs2_peak_703
3	121602141	121602350	210	121602230	30	16,10856	5,85962	11,55898	macs2_peak_521
9	70207244	70207451	208	70207334	27	13,56829	5,29256	9,13792	macs2_peak_838
13	3611144	3611351	208	3611289	29	14,5398	5,38511	10,06002	macs2_peak_151
5	30888013	30888220	208	30888142	30	14,92196	5,38779	10,4344	macs2_peak_564
6	91720214	91720421	208	91720279	36	18,10366	5,70539	13,47693	macs2_peak_655
X	166440661	166440868	208	166440767	33	18,77184	6,42668	14,11732	macs2_peak_864
2	152343599	152343805	207	152343670	29	15,24756	5,6706	10,73526	macs2_peak_465
11	117419132	117419338	207	117419227	31	16,98321	6,04864	12,39767	macs2_peak_133
10	79925824	79926030	207	79925945	45	23,37435	6,21682	18,56975	macs2_peak_51
18	36801811	36802016	206	36801947	27	13,56829	5,29256	9,13792	macs2_peak_377
10	30811074	30811279	206	30811156	28	13,72021	5,20561	9,28241	macs2_peak_41
1	130717329	130717534	206	130717478	28	14,40065	5,48158	9,92795	macs2_peak_14
17	56040170	56040375	206	56040278	30	16,10856	5,85962	11,55898	macs2_peak_352
7	113609318	113609523	206	113609407	32	17,8711	6,23766	13,25078	macs2_peak_723
1	165641535	165641740	206	165641604	34	19,68507	6,6157	14,99546	macs2_peak_23
3	52179994	52180198	205	52180070	27	13,56829	5,29256	9,13792	macs2_peak_487
17	24537692	24537896	205	24537820	33	15,64642	5,24279	11,12418	macs2_peak_326
5	139826818	139827022	205	139826915	36	16,01141	5,00048	11,48228	macs2_peak_595
5	36698915	36699119	205	36698980	33	18,77184	6,42668	14,11732	macs2_peak_570
14	54185654	54185857	204	54185734	26	12,52776	5,01106	8,16473	macs2_peak_207
2	7080377	7080580	204	7080435	28	14,40065	5,48158	9,92795	macs2_peak_431
8	13757494	13757697	204	13757581	32	14,85178	5,08859	10,36591	macs2_peak_737
11	69124537	69124740	204	69124636	29	15,24756	5,6706	10,73526	macs2_peak_96
17	36892557	36892760	204	36892643	30	16,10856	5,85962	11,55898	macs2_peak_339
9	114640209	114640412	204	114640307	30	16,10856	5,85962	11,55898	macs2_peak_848
14	71025681	71025884	204	71025744	31	16,98321	6,04864	12,39767	macs2_peak_213
4	94603184	94603387	204	94603268	32	17,8711	6,23766	13,25078	macs2_peak_543
8	32927541	32927744	204	32927679	35	19,20226	6,25678	14,536	macs2_peak_753
10	27378493	27378696	204	27378584	34	19,68507	6,6157	14,99546	macs2_peak_39
2	11603182	11603385	204	11603290	34	19,68507	6,6157	14,99546	macs2_peak_432
3	88336112	88336314	203	88336251	27	12,91517	5,0261	8,52032	macs2_peak_496
6	122703198	122703400	203	122703337	29	15,24756	5,6706	10,73526	macs2_peak_683
19	57325778	57325980	203	57325935	31	16,98321	6,04864	12,39767	macs2_peak_426
1	44951219	44951421	203	44951255	34	19,68507	6,6157	14,99546	macs2_peak_3
5	52855861	52856062	202	52855917	27	13,56829	5,29256	9,13792	macs2_peak_573
12	73842365	73842566	202	73842459	28	14,40065	5,48158	9,92795	macs2_peak_145
6	29196160	29196361	202	29196275	29	14,5398	5,38511	10,06002	macs2_peak_614
14	20640924	20641125	202	20641007	29	15,24756	5,6706	10,73526	macs2_peak_196
2	170596921	170597122	202	170597054	31	16,98321	6,04864	12,39767	macs2_peak_474
7	45717898	45718099	202	45717984	34	19,68507	6,6157	14,99546	macs2_peak_710
8	70042647	70042848	202	70042759	36	20,53565	6,59832	15,82831	macs2_peak_766
2	121866752	121866952	201	121866836	33	18,77184	6,42668	14,11732	macs2_peak_458
4	133117812	133118012	201	133117927	34	19,68507	6,6157	14,99546	macs2_peak_556
17	80207187	80207386	200	80207263	26	12,75098	5,10354	8,36323	macs2_peak_368
13	30724604	30724803	200	30724678	27	13,33537	5,19666	8,92923	macs2_peak_160
5	107437779	107437978	200	107437898	27	13,33537	5,19666	8,92923	macs2_peak_581
10	96635505	96635704	200	96635613	27	13,56829	5,29256	9,13792	macs2_peak_56
3	30793170	30793369	200	30793283	27	13,56829	5,29256	9,13792	macs2_peak_479
9	95989890	95990089	200	95990010	27	13,56829	5,29256	9,13792	macs2_peak_842
1	171102986	171103185	200	171103114	28	13,72021	5,20561	9,28241	macs2_peak_27
3	132683977	132684176	200	132684105	28	13,72021	5,20561	9,28241	macs2_peak_525
5	38039146	38039345	200	38039238	28	13,72021	5,20561	9,28241	macs2_peak_571
3	107769878	107770077	200	107769944	28	13,98037	5,31017	9,53832	macs2_peak_516
1	125434877	125435076	200	125434952	28	14,40065	5,48158	9,92795	macs2_peak_13
14	73509859	73510058	200	73509967	28	14,40065	5,48158	9,92795	macs2_peak_214
5	137533111	137533310	200	137533171	28	14,40065	5,48158	9,92795	macs2_peak_593
3	86091856	86092055	200	86091967	29	14,5398	5,38511	10,06002	macs2_peak_494
17	24073421	24073620	200	24073541	29	14,7648	5,47495	10,28253	macs2_peak_324
X	151874602	151874801	200	151874708	29	14,99522	5,56784	10,50582	macs2_peak_861
13	38635003	38635202	200	38635118	29	15,24756	5,6706	10,73526	macs2_peak_164
2	159854169	159854368	200	159854255	29	15,24756	5,6706	10,73526	macs2_peak_468
9	46247065	46247264	200	46247166	29	15,24756	5,6706	10,73526	macs2_peak_824
15	97765995	97766194	200	97766148	31	15,30445	5,3903	10,79101	macs2_peak_281
10	95501808	95502007	200	95501888	30	15,37346	5,56461	10,85574	macs2_peak_55
13	51309594	51309793	200	51309686	34	16,03191	5,249	11,50209	macs2_peak_169
11	84870024	84870223	200	84870137	30	16,10856	5,85962	11,55898	macs2_peak_105
13	100103973	100104172	200	100104102	30	16,10856	5,85962	11,55898	macs2_peak_183
13	113178110	113178309	200	113178208	30	16,10856	5,85962	11,55898	macs2_peak_189
6	73519920	73520119	200	73520076	30	16,10856	5,85962	11,55898	macs2_peak_642
7	98489797	98489996	200	98489911	30	16,10856	5,85962	11,55898	macs2_peak_718
9	100470739	100470938	200	100470863	30	16,10856	5,85962	11,55898	macs2_peak_845
11	100414628	100414827	200	100414773	31	16,98321	6,04864	12,39767	macs2_peak_122
19	44107399	44107598	200	44107479	31	16,98321	6,04864	12,39767	macs2_peak_418
3	96577007	96577206	200	96577118	31	16,98321	6,04864	12,39767	macs2_peak_510
9	18292072	18292271	200	18292190	31	16,98321	6,04864	12,39767	macs2_peak_820
9	48345837	48346036	200	48345967	31	16,98321	6,04864	12,39767	macs2_peak_825
17	27140163	27140362	200	27140259	32	17,08129	5,92362	12,49213	macs2_peak_332
2	125123560	125123759	200	125123642	32	17,8711	6,23766	13,25078	macs2_peak_460
3	145378213	145378412	200	145378294	32	17,8711	6,23766	13,25078	macs2_peak_527
13	95548733	95548932	200	95548820	33	18,77184	6,42668	14,11732	macs2_peak_178
18	34776793	34776992	200	34776903	33	18,77184	6,42668	14,11732	macs2_peak_376
17	56717682	56717881	200	56717771	34	18,84051	6,28263	14,18246	macs2_peak_355

## Sheet: WT-15_macs2-peak_cutoff
Table S2.4 MRTF-A peaks in Lap2a WT cells in 15% FBS conditions
chr	start	end	length	abs_summit	pileup	neglog10pvalue	fold_enrichment	neglog10qvalue	name
X	167205914	167206413	500	167206267	28	14,88903	5,68464	10,75338	macs2_peak_2560
4	46087993	46088492	500	46088185	105	109,65887	21,85657	103,91965	macs2_peak_1641
3	51483698	51484196	499	51484057	52	40,24257	10,92829	35,40931	macs2_peak_1486
8	26158028	26158526	499	26158207	67	47,23392	10,08594	42,28489	macs2_peak_2195
14	52213668	52214162	495	52213979	25	12,98978	5,36105	8,93839	macs2_peak_641
8	13785474	13785965	492	13785853	34	18,77468	6,2571	14,4903	macs2_peak_2169
17	15041331	15041815	485	15041578	65	40,97753	8,54213	36,13719	macs2_peak_977
13	28417637	28418121	485	28417941	65	49,16029	11,14533	44,17704	macs2_peak_505
10	20312218	20312699	482	20312332	29	16,47514	6,18582	12,27087	macs2_peak_120
6	120390647	120391127	481	120390754	25	12,98978	5,36105	8,93839	macs2_peak_2017
3	88335988	88336468	481	88336207	42	25,10608	7,26135	20,61992	macs2_peak_1514
17	85090487	85090965	479	85090676	192	227,38269	32,59164	220,73163	macs2_peak_1118
14	20836293	20836767	475	20836484	118	116,50315	20,09537	110,69851	macs2_peak_608
11	3535520	3535993	474	3535834	42	21,67551	6,08189	17,2968	macs2_peak_229
18	24603442	24603914	473	24603560	25	12,98978	5,36105	8,93839	macs2_peak_1139
11	87422837	87423309	473	87423024	47	33,41617	9,40905	28,74177	macs2_peak_326
19	27429804	27430276	473	27430102	67	43,64106	8,99191	38,75374	macs2_peak_1236
11	108920390	108920861	472	108920496	27	14,70229	5,77343	10,57318	macs2_peak_382
11	118428135	118428605	471	118428432	30	17,38296	6,39202	13,14331	macs2_peak_397
6	115808657	115809124	468	115808850	115	124,27717	23,91851	118,38065	macs2_peak_1994
11	82047871	82048336	466	82048144	40	20,83281	6,08123	16,48307	macs2_peak_310
2	92183978	92184441	464	92184123	34	20,29026	6,86077	15,94927	macs2_peak_1372
8	72475029	72475486	458	72475306	43	27,3611	7,91248	22,81901	macs2_peak_2242
6	47663480	47663937	458	47663751	130	67,40777	7,18747	62,17165	macs2_peak_1897
17	24163472	24163927	456	24163765	59	38,827	8,89936	34,03042	macs2_peak_989
5	93206454	93206905	452	93206759	33	20,18679	7,0106	15,84939	macs2_peak_1770
6	47748309	47748760	452	47748588	212	109,17487	7,3728	103,4462	macs2_peak_1906
16	17530661	17531109	449	17530813	27	14,70229	5,77343	10,57318	macs2_peak_926
15	43170653	43171101	449	43170923	220	295,98547	45,56889	288,93253	macs2_peak_773
15	101266757	101267204	448	101266927	50	23,06641	5,54171	18,65063	macs2_peak_886
3	90038162	90038607	446	90038497	24	12,15752	5,15485	8,15062	macs2_peak_1541
4	136143807	136144252	446	136143886	26	13,83823	5,56724	9,74688	macs2_peak_1691
1	171262873	171263317	445	171263058	146	171,83833	30,31053	165,59732	macs2_peak_95
8	123373525	123373965	441	123373693	72	64,56209	15,05217	59,35974	macs2_peak_2385
15	81625107	81625543	437	81625200	30	14,4113	5,19178	10,30741	macs2_peak_846
14	78536741	78537176	436	78536883	104	108,21883	21,65038	102,49702	macs2_peak_667
11	57011362	57011796	435	57011697	27	14,70229	5,77343	10,57318	macs2_peak_265
3	105959139	105959573	435	105959315	143	167,10138	29,69195	160,89763	macs2_peak_1569
17	14978597	14979030	434	14978877	69	32,68523	6,00146	28,02334	macs2_peak_975
13	35604102	35604534	433	35604350	94	80,65636	14,81149	75,2317	macs2_peak_508
19	55316112	55316542	431	55316253	33	20,18679	7,0106	15,84939	macs2_peak_1286
17	15009941	15010371	431	15010215	66	33,95549	6,57682	29,26618	macs2_peak_976
2	31974280	31974710	431	31974458	56	44,87992	11,75306	39,96292	macs2_peak_1337
6	47672156	47672586	431	47672408	143	63,64204	6,00795	58,45256	macs2_peak_1899
6	47659239	47659668	430	47659428	127	56,49289	5,95145	51,39831	macs2_peak_1896
9	72110819	72111247	429	72110996	59	32,97779	7,15765	28,31205	macs2_peak_2483
11	69395578	69396006	429	69395753	64	54,50871	13,40261	49,4399	macs2_peak_292
6	133105399	133105826	428	133105703	40	25,62528	7,83532	21,13068	macs2_peak_2058
4	89460457	89460884	428	89460655	140	158,62231	27,6391	152,48555	macs2_peak_1653
11	98202473	98202900	428	98202690	151	179,79187	31,3415	173,4675	macs2_peak_353
17	17374198	17374623	426	17374431	131	138,62346	23,59821	132,63719	macs2_peak_979
2	118122301	118122724	424	118122488	33	15,07824	5,04297	10,93819	macs2_peak_1394
6	128843052	128843474	423	128843296	57	44,57066	11,36927	39,66566	macs2_peak_2054
7	99360353	99360772	420	99360504	64	54,50871	13,40261	49,4399	macs2_peak_2120
13	98679427	98679846	420	98679613	132	120,33162	17,58712	114,47758	macs2_peak_561
3	108209958	108210376	419	108210163	369	566,21765	72,52812	557,78271	macs2_peak_1585
4	97772359	97772776	418	97772580	40	27,15176	8,45396	22,61198	macs2_peak_1658
3	113629941	113630358	418	113630210	78	70,28781	15,48573	65,01045	macs2_peak_1586
10	40883060	40883477	418	40883286	88	83,42706	17,44595	77,96554	macs2_peak_139
11	80395192	80395606	415	80395478	27	14,70229	5,77343	10,57318	macs2_peak_307
6	120389166	120389580	415	120389414	31	16,16136	5,72078	11,98144	macs2_peak_2015
8	119558665	119559079	415	119558777	32	18,84833	6,63954	14,56173	macs2_peak_2370
8	124520554	124520968	415	124520725	33	19,35755	6,66475	15,04693	macs2_peak_2397
3	95844940	95845352	413	95845103	24	12,15752	5,15485	8,15062	macs2_peak_1550
6	120393762	120394174	413	120394005	25	12,37936	5,09657	8,36174	macs2_peak_2019
19	53390476	53390888	413	53390581	41	25,87708	7,73539	21,37986	macs2_peak_1280
11	69123514	69123926	413	69123777	91	80,53355	15,53591	75,1104	macs2_peak_288
2	35478601	35479013	413	35478824	139	160,82762	28,86717	154,6698	macs2_peak_1349
15	55557244	55557654	411	55557411	44	27,02086	7,59909	22,49573	macs2_peak_776
11	73138055	73138465	411	73138303	43	30,29851	9,07254	25,68543	macs2_peak_299
6	47685134	47685544	411	47685377	119	50,22197	5,57949	45,22316	macs2_peak_1902
6	47680815	47681225	411	47681036	141	60,23869	5,72846	55,09635	macs2_peak_1901
13	3537695	3538104	410	3537963	55	43,70894	11,54687	38,81174	macs2_peak_457
6	129229227	129229636	410	129229442	60	48,46703	12,11316	43,48933	macs2_peak_2056
8	68793764	68794172	409	68793883	28	14,67389	5,59468	10,56276	macs2_peak_2232
5	138187116	138187524	409	138187331	98	99,66651	20,41321	94,02652	macs2_peak_1838
1	16519359	16519766	408	16519507	34	21,14689	7,21679	16,77938	macs2_peak_1
8	84772481	84772888	408	84772580	42	27,50064	8,16632	22,95754	macs2_peak_2265
17	45433451	45433857	407	45433697	45	27,99259	7,76796	23,44365	macs2_peak_1048
10	68278825	68279229	405	68279070	35	21,23511	7,05679	16,86366	macs2_peak_156
10	24596251	24596655	405	24596438	36	22,77858	7,49381	18,36606	macs2_peak_125
8	94838158	94838562	405	94838300	54	33,80183	8,15775	29,11341	macs2_peak_2295
11	94920953	94921357	405	94921182	77	71,04009	16,08314	65,74948	macs2_peak_337
15	6794340	6794743	404	6794606	31	16,46507	5,84069	12,27087	macs2_peak_700
3	122618698	122619101	404	122618915	57	46,05843	11,95926	41,1212	macs2_peak_1598
16	76865911	76866314	404	76866144	89	84,76859	17,64198	79,29486	macs2_peak_952
17	33684967	33685369	403	33685300	24	12,15752	5,15485	8,15062	macs2_peak_1025
6	47676499	47676901	403	47676724	149	59,55482	5,34384	54,41821	macs2_peak_1900
16	85172319	85172721	403	85172559	84	78,10997	16,66187	72,71915	macs2_peak_954
4	54947738	54948139	402	54947897	35	22,11914	7,42299	17,71968	macs2_peak_1642
11	6199941	6200341	401	6200200	30	17,16606	6,29953	12,9459	macs2_peak_234
14	57825999	57826399	401	57826209	63	53,28082	13,19642	48,23198	macs2_peak_647
15	80582655	80583055	401	80582874	86	64,05601	11,50436	58,86272	macs2_peak_829
2	84650419	84650818	400	84650625	207	237,97774	30,85112	231,25877	macs2_peak_1370
4	122886325	122886722	398	122886524	51	39,1031	10,72209	34,29233	macs2_peak_1673
X	41400997	41401392	396	41401069	31	18,30444	6,59821	14,03085	macs2_peak_2541
8	83608311	83608704	394	83608507	27	14,03724	5,48861	9,9402	macs2_peak_2256
6	128798858	128799251	394	128798957	31	18,30444	6,59821	14,03085	macs2_peak_2049
11	112851081	112851474	394	112851226	49	31,97055	8,44343	27,32611	macs2_peak_386
6	42349783	42350174	392	42349959	39	26,12335	8,24776	21,61141	macs2_peak_1893
13	63815012	63815403	392	63815202	156	183,60747	30,77545	177,25421	macs2_peak_545
6	71885681	71886071	391	71885847	25	12,98978	5,36105	8,93839	macs2_peak_1930
3	90019032	90019422	391	90019224	29	16,47514	6,18582	12,27087	macs2_peak_1533
18	9957892	9958282	391	9958140	31	18,30444	6,59821	14,03085	macs2_peak_1134
6	47667903	47668293	391	47668086	143	76,60357	7,56046	71,23772	macs2_peak_1898
15	8303623	8304012	390	8303838	31	15,74244	5,55777	11,5723	macs2_peak_729
2	34870841	34871230	390	34870988	118	128,73685	24,53709	122,80811	macs2_peak_1348
11	87443173	87443561	389	87443432	29	13,72292	5,06606	9,65105	macs2_peak_327
8	95740526	95740914	389	95740753	32	17,51839	6,09623	13,27564	macs2_peak_2311
19	5488945	5489333	389	5489179	99	74,3221	11,92941	68,98771	macs2_peak_1193
2	29995402	29995789	388	29995598	24	12,15752	5,15485	8,15062	macs2_peak_1325
18	80464839	80465225	387	80464973	39	25,12966	7,84088	20,64044	macs2_peak_1172
2	104589949	104590334	386	104590155	46	33,53278	9,69112	28,84788	macs2_peak_1380
9	67012543	67012928	386	67012732	112	119,85103	23,29993	113,99949	macs2_peak_2475
11	56173078	56173462	385	56173337	27	14,70229	5,77343	10,57318	macs2_peak_264
8	13780435	13780819	385	13780536	28	14,71653	5,61244	10,58732	macs2_peak_2168
9	65201454	65201838	385	65201653	31	18,30444	6,59821	14,03085	macs2_peak_2470
8	126584019	126584403	385	126584163	57	42,94529	10,74716	38,06618	macs2_peak_2405
3	107333362	107333746	385	107333497	58	43,89706	10,86639	38,99869	macs2_peak_1572
6	47763165	47763549	385	47763352	153	62,56034	5,48634	57,38666	macs2_peak_1910
6	120428213	120428596	384	120428486	27	14,03724	5,48861	9,9402	macs2_peak_2035
1	86487422	86487803	382	86487595	35	22,11914	7,42299	17,71968	macs2_peak_36
8	126661263	126661643	381	126661456	97	76,72276	12,95893	71,35498	macs2_peak_2407
3	121602006	121602386	381	121602191	105	109,65887	21,85657	103,91965	macs2_peak_1592
9	50617090	50617469	380	50617295	31	18,30444	6,59821	14,03085	macs2_peak_2451
2	170155235	170155614	380	170155415	86	83,04322	17,93888	77,58712	macs2_peak_1461
10	24597641	24598018	378	24597830	26	13,2005	5,29259	9,14289	macs2_peak_126
15	6776498	6776875	378	6776625	29	13,72292	5,06606	9,65105	macs2_peak_689
9	85716102	85716479	378	85716294	27	14,70229	5,77343	10,57318	macs2_peak_2501
8	70629759	70630135	377	70629945	30	16,40361	5,98052	12,21613	macs2_peak_2236
15	90377790	90378166	377	90377972	49	31,97055	8,44343	27,32611	macs2_peak_874
5	34659914	34660290	377	34660137	49	31,97055	8,44343	27,32611	macs2_peak_1736
3	108147812	108148188	377	108148005	160	182,25534	28,78266	175,91205	macs2_peak_1584
4	150870303	150870678	376	150870479	25	12,98978	5,36105	8,93839	macs2_peak_1713
1	184345016	184345391	376	184345236	31	18,30444	6,59821	14,03085	macs2_peak_106
2	31572497	31572872	376	31572699	67	58,2317	14,0212	53,11163	macs2_peak_1335
8	35591751	35592126	376	35591931	174	212,55746	34,30384	206,01347	macs2_peak_2206
6	148946392	148946766	375	148946588	25	12,37936	5,09657	8,36174	macs2_peak_2080
5	13911874	13912248	375	13912035	33	20,18679	7,0106	15,84939	macs2_peak_1720
18	65271991	65272365	375	65272237	79	65,59535	13,50949	60,38401	macs2_peak_1164
5	118459161	118459535	375	118459336	87	77,97043	15,73214	72,5846	macs2_peak_1802
11	112621520	112621894	375	112621679	101	81,46426	13,48787	76,03297	macs2_peak_385
10	128492870	128493243	374	128493028	48	30,96278	8,27456	26,3414	macs2_peak_219
17	80207156	80207528	373	80207317	31	18,30444	6,59821	14,03085	macs2_peak_1107
5	144846104	144846475	372	144846256	25	12,98978	5,36105	8,93839	macs2_peak_1857
10	83594328	83594699	372	83594503	26	13,2005	5,29259	9,14289	macs2_peak_183
3	116253375	116253746	372	116253610	31	18,30444	6,59821	14,03085	macs2_peak_1587
6	47744029	47744399	371	47744228	142	68,82241	6,64889	63,56737	macs2_peak_1905
6	47752724	47753094	371	47752903	178	74,84006	5,70957	69,50162	macs2_peak_1907
5	123907033	123907403	371	123907223	229	311,9035	47,42464	304,71896	macs2_peak_1809
5	110187763	110188131	369	110187956	28	15,58143	5,97963	11,41415	macs2_peak_1785
10	128035327	128035695	369	128035524	47	34,62935	9,89732	29,91898	macs2_peak_213
10	79988477	79988844	368	79988562	24	12,15752	5,15485	8,15062	macs2_peak_167
19	47177032	47177399	368	47177226	65	55,74321	13,60881	50,6561	macs2_peak_1278
17	28691126	28691491	366	28691293	96	96,85019	20,00082	91,23641	macs2_peak_1017
2	118117435	118117799	365	118117608	34	17,86395	5,9104	13,61246	macs2_peak_1390
8	66486338	66486702	365	66486534	42	29,23957	8,86634	24,65148	macs2_peak_2230
6	128802930	128803294	365	128803104	67	40,51322	8,112	35,67725	macs2_peak_2051
16	21845623	21845987	365	21845753	55	43,70894	11,54687	38,81174	macs2_peak_928
8	95769584	95769947	364	95769860	25	12,15247	5,00009	8,15062	macs2_peak_2324
4	136144690	136145053	364	136144874	31	18,30444	6,59821	14,03085	macs2_peak_1692
6	47739782	47740145	364	47739970	178	69,84102	5,29402	64,56912	macs2_peak_1904
10	128096588	128096951	364	128096760	222	299,50931	45,98128	292,40677	macs2_peak_214
11	86586889	86587251	363	86587141	38	25,10561	8,04157	20,61992	macs2_peak_323
19	36129600	36129961	362	36129733	48	28,0307	7,26781	23,48036	macs2_peak_1254
16	62786634	62786995	362	62786814	80	74,99378	16,70172	69,64876	macs2_peak_950
9	123529320	123529680	361	123529483	38	25,10561	8,04157	20,61992	macs2_peak_2535
13	100056581	100056940	360	100056772	24	12,15752	5,15485	8,15062	macs2_peak_566
17	25874945	25875304	360	25875115	52	31,84537	7,8611	27,20459	macs2_peak_1006
6	120390135	120390493	359	120390318	28	15,58143	5,97963	11,41415	macs2_peak_2016
13	119429619	119429976	358	119429824	56	44,87992	11,75306	39,96292	macs2_peak_594
8	46210873	46211230	358	46211082	95	92,28306	18,57911	86,72569	macs2_peak_2216
17	74643165	74643521	357	74643348	25	12,37936	5,09657	8,36174	macs2_peak_1097
12	110591480	110591836	357	110591641	68	52,58282	11,65193	47,54903	macs2_peak_449
16	34958565	34958921	357	34958798	72	55,32747	11,68022	50,2496	macs2_peak_940
3	135438152	135438508	357	135438326	97	98,25614	20,20702	92,62756	macs2_peak_1610
9	108516887	108517243	357	108517059	181	209,98027	30,73409	203,45593	macs2_peak_2516
15	8222334	8222689	356	8222509	26	13,52722	5,43235	9,46377	macs2_peak_715
11	100414526	100414880	355	100414792	36	23,10322	7,62918	18,67422	macs2_peak_359
11	34833485	34833839	355	34833652	99	101,08125	20,61941	95,42702	macs2_peak_249
1	182520486	182520840	355	182520672	119	130,2307	24,74329	124,291	macs2_peak_104
9	78175345	78175698	354	78175580	26	13,2005	5,29259	9,14289	macs2_peak_2485
4	139380324	139380677	354	139380487	59	48,43753	12,37164	43,46029	macs2_peak_1699
1	64121546	64121899	354	64121726	69	60,74547	14,43358	55,59292	macs2_peak_27
15	77798741	77799094	354	77798933	80	65,7289	13,30962	60,5168	macs2_peak_817
13	112479942	112480294	353	112480116	26	13,2005	5,29259	9,14289	macs2_peak_579
8	80739295	80739647	353	80739495	37	20,49706	6,41701	16,15144	macs2_peak_2250
14	20640882	20641234	353	20641052	43	30,29851	9,07254	25,68543	macs2_peak_606
15	77800512	77800864	353	77800680	60	42,71077	9,99635	37,8331	macs2_peak_818
15	76080765	76081117	353	76080932	134	122,95528	17,85159	117,0698	macs2_peak_807
3	152396455	152396806	352	152396641	83	70,49383	14,18496	65,21371	macs2_peak_1626
11	3266236	3266586	351	3266423	57	44,57066	11,36927	39,66566	macs2_peak_227
6	88935913	88936262	350	88936081	45	32,44532	9,48493	27,78451	macs2_peak_1965
11	119455713	119456061	349	119455894	28	15,33463	5,87352	11,19102	macs2_peak_405
5	65391286	65391634	349	65391479	40	20,83281	6,08123	16,48307	macs2_peak_1752
6	51469878	51470226	349	51470059	59	35,69725	7,93404	30,9726	macs2_peak_1916
4	9287361	9287709	349	9287513	78	72,35255	16,28933	67,04094	macs2_peak_1629
5	122621515	122621863	349	122621696	114	122,79801	23,71232	116,91303	macs2_peak_1804
X	151802970	151803317	348	151803089	49	35,58099	9,8011	30,85731	macs2_peak_2556
11	87749438	87749785	348	87749616	62	45,7964	10,63872	40,86929	macs2_peak_331
6	38551072	38551419	348	38551231	60	49,6379	12,57784	44,64225	macs2_peak_1888
18	65921756	65922103	348	65921932	72	64,56209	15,05217	59,35974	macs2_peak_1165
3	40846552	40846899	348	40846734	89	84,76859	17,64198	79,29486	macs2_peak_1481
6	29434326	29434672	347	29434485	28	15,58143	5,97963	11,41415	macs2_peak_1878
3	152210161	152210507	347	152210347	59	48,43753	12,37164	43,46029	macs2_peak_1624
18	61658023	61658368	346	61658215	26	13,83823	5,56724	9,74688	macs2_peak_1160
15	76607392	76607737	346	76607542	35	21,23511	7,05679	16,86366	macs2_peak_809
5	99499518	99499863	346	99499672	71	63,28387	14,84597	58,09628	macs2_peak_1772
6	56066585	56066930	346	56066769	107	88,7027	14,28127	83,18434	macs2_peak_1918
4	86575471	86575816	346	86575637	91	89,88804	18,96985	84,35464	macs2_peak_1650
11	119299969	119300314	346	119300146	116	124,65438	23,69663	118,75661	macs2_peak_399
11	58938834	58939179	346	58938989	141	163,9584	29,27956	157,77629	macs2_peak_267
3	86142497	86142841	345	86142690	101	101,22668	19,99424	95,57066	macs2_peak_1511
17	24035116	24035459	344	24035299	95	92,91666	18,81811	87,34904	macs2_peak_987
11	69062913	69063255	343	69063077	59	35,69725	7,93404	30,9726	macs2_peak_285
16	4880375	4880717	343	4880514	52	38,89212	10,38916	34,09296	macs2_peak_915
4	124708852	124709194	343	124709012	71	63,28387	14,84597	58,09628	macs2_peak_1679
10	80292222	80292563	342	80292400	26	13,83823	5,56724	9,74688	macs2_peak_172
11	75403634	75403975	342	75403807	30	17,38296	6,39202	13,14331	macs2_peak_301
10	76468678	76469019	342	76468866	32	19,23918	6,8044	14,93354	macs2_peak_162
19	38930715	38931056	342	38930927	38	25,10561	8,04157	20,61992	macs2_peak_1260
15	35155037	35155378	342	35155220	59	44,8511	10,98419	39,9421	macs2_peak_756
11	53300310	53300651	342	53300476	87	84,40248	18,14508	78,93126	macs2_peak_261
18	34862112	34862452	341	34862283	26	13,83823	5,56724	9,74688	macs2_peak_1147
15	31601596	31601936	341	31601793	55	41,0488	10,5043	36,20821	macs2_peak_754
17	46646082	46646422	341	46646239	62	48,46897	11,60309	43,49079	macs2_peak_1055
6	83159577	83159917	341	83159755	104	107,59789	21,40848	101,88573	macs2_peak_1942
16	43503156	43503495	340	43503315	59	48,43753	12,37164	43,46029	macs2_peak_945
11	98863600	98863939	340	98863778	64	54,50871	13,40261	49,4399	macs2_peak_358
12	69159207	69159545	339	69159462	25	12,98978	5,36105	8,93839	macs2_peak_434
2	152343524	152343862	339	152343774	29	16,47514	6,18582	12,27087	macs2_peak_1437
6	140623139	140623477	339	140623334	94	94,05164	19,58844	88,4689	macs2_peak_2063
14	7809679	7810016	338	7809858	52	38,89212	10,38916	34,09296	macs2_peak_597
4	137048656	137048993	338	137048843	57	40,32789	9,79438	35,49285	macs2_peak_1696
7	27688995	27689332	338	27689175	59	46,89485	11,76132	41,95022	macs2_peak_2092
13	104287690	104288026	337	104287879	54	42,54564	11,34067	37,66967	macs2_peak_574
9	70207135	70207471	337	70207303	63	53,28082	13,19642	48,23198	macs2_peak_2480
9	64281443	64281779	337	64281597	96	96,85019	20,00082	91,23641	macs2_peak_2467
10	116740333	116740668	336	116740489	65	49,16029	11,14533	44,17704	macs2_peak_202
15	98763090	98763425	336	98763249	136	142,00122	23,135	135,99342	macs2_peak_880
17	46964852	46965186	335	46964935	24	12,10481	5,13159	8,11974	macs2_peak_1062
6	86371362	86371696	335	86371479	34	20,02377	6,7522	15,70283	macs2_peak_1950
14	51089351	51089685	335	51089536	57	44,57066	11,36927	39,66566	macs2_peak_636
11	68901401	68901735	335	68901555	66	50,29475	11,3142	45,2941	macs2_peak_277
5	135778425	135778759	335	135778590	130	145,65216	26,53213	139,61513	macs2_peak_1825
1	105663670	105664003	334	105663819	27	14,70229	5,77343	10,57318	macs2_peak_45
19	3767866	3768199	334	3768064	28	15,15387	5,79648	11,01338	macs2_peak_1179
8	22593919	22594252	334	22594032	32	16,16864	5,57266	11,98577	macs2_peak_2184
8	48482685	48483018	334	48482881	33	20,18679	7,0106	15,84939	macs2_peak_2218
9	45935865	45936198	334	45936049	41	28,19058	8,66015	23,62719	macs2_peak_2447
19	43630756	43631089	334	43630896	54	37,13465	9,28777	32,3681	macs2_peak_1264
13	110929545	110929878	334	110929705	50	37,97189	10,5159	33,18365	macs2_peak_578
8	3500194	3500527	334	3500378	56	42,16868	10,69187	37,30831	macs2_peak_2149
8	11633260	11633592	333	11633404	28	15,19874	5,81555	11,05799	macs2_peak_2155
15	74709191	74709523	333	74709320	32	18,43733	6,46872	14,15863	macs2_peak_802
13	46572517	46572849	333	46572681	76	67,72337	15,09369	62,48355	macs2_peak_519
14	30479393	30479724	332	30479529	34	15,86556	5,19129	11,68824	macs2_peak_622
8	103272385	103272716	332	103272539	41	22,63312	6,54824	18,22222	macs2_peak_2329
9	58159098	58159429	332	58159289	86	83,04322	17,93888	77,58712	macs2_peak_2459
13	68581997	68582327	331	68582155	32	19,23918	6,8044	14,93354	macs2_peak_547
10	14705375	14705705	331	14705574	34	21,14689	7,21679	16,77938	macs2_peak_119
15	59759153	59759483	331	59759331	44	25,89861	7,20014	21,40117	macs2_peak_786
X	133689561	133689891	331	133689725	58	47,24434	12,16545	42,2854	macs2_peak_2555
17	83861801	83862131	331	83861946	59	48,43753	12,37164	43,46029	macs2_peak_1113
4	126677447	126677777	331	126677618	142	161,70421	28,03114	155,54224	macs2_peak_1682
10	128490222	128490551	330	128490441	31	16,16136	5,72078	11,98144	macs2_peak_218
4	124714627	124714956	330	124714809	43	30,29851	9,07254	25,68543	macs2_peak_1680
7	19131451	19131780	330	19131618	46	33,53278	9,69112	28,84788	macs2_peak_2087
19	20366197	20366526	330	20366377	60	44,41587	10,5945	39,51369	macs2_peak_1231
14	32159705	32160034	330	32159843	63	53,28082	13,19642	48,23198	macs2_peak_630
11	119053274	119053603	330	119053460	66	56,98424	13,815	51,8808	macs2_peak_398
17	34031455	34031784	330	34031613	70	62,01164	14,63978	56,84035	macs2_peak_1028
11	116671418	116671746	329	116671610	44	31,36716	9,27873	26,73101	macs2_peak_392
8	110715991	110716319	329	110716162	77	54,92311	10,54297	49,85065	macs2_peak_2353
3	37875138	37875466	329	37875319	95	85,66767	16,21139	80,18954	macs2_peak_1478
3	87929936	87930263	328	87930099	24	12,15752	5,15485	8,15062	macs2_peak_1512
6	87838554	87838881	328	87838747	25	12,61275	5,19685	8,59154	macs2_peak_1961
14	25226921	25227248	328	25227083	38	19,13269	5,78458	14,84267	macs2_peak_618
13	55511472	55511799	328	55511615	36	22,19178	7,25281	17,78882	macs2_peak_532
5	143329070	143329397	328	143329241	38	25,10561	8,04157	20,61992	macs2_peak_1851
19	30030273	30030600	328	30030437	84	78,10997	16,66187	72,71915	macs2_peak_1243
6	125426473	125426799	327	125426622	43	30,29851	9,07254	25,68543	macs2_peak_2045
9	54863537	54863863	327	54863694	81	76,3224	16,90791	70,95788	macs2_peak_2454
7	24884431	24884757	327	24884590	127	142,30884	26,39284	136,29532	macs2_peak_2089
8	119709293	119709618	326	119709421	34	17,86395	5,9104	13,61246	macs2_peak_2371
17	27839946	27840271	326	27840103	43	23,46029	6,5262	19,0221	macs2_peak_1013
9	98563540	98563865	326	98563712	50	37,97189	10,5159	33,18365	macs2_peak_2507
18	75405820	75406145	326	75405991	74	59,59399	12,66515	54,45611	macs2_peak_1169
11	109619062	109619387	326	109619205	78	72,35255	16,28933	67,04094	macs2_peak_384
5	143112989	143113314	326	143113161	83	76,79324	16,46584	71,41984	macs2_peak_1849
11	90637970	90638295	326	90638135	104	108,21883	21,65038	102,49702	macs2_peak_334
3	144202999	144203323	325	144203125	39	19,97743	5,93291	15,65695	macs2_peak_1616
15	88819297	88819621	325	88819483	58	41,40727	9,96325	36,55202	macs2_peak_870
19	45074794	45075118	325	45074941	63	51,62824	12,5454	46,60947	macs2_peak_1272
13	59585084	59585408	325	59585237	102	105,35119	21,23799	99,65918	macs2_peak_537
7	28338625	28338949	325	28338776	104	108,21883	21,65038	102,49702	macs2_peak_2093
14	8097959	8098283	325	8098134	149	176,60176	30,92911	170,30128	macs2_peak_598
13	112491592	112491915	324	112491744	26	13,83823	5,56724	9,74688	macs2_peak_582
19	3353267	3353590	324	3353412	50	34,37551	9,11749	29,68036	macs2_peak_1176
11	121354287	121354610	324	121354479	53	40,01222	10,58519	35,19045	macs2_peak_420
4	24496225	24496548	324	24496385	71	63,28387	14,84597	58,09628	macs2_peak_1633
3	33799983	33800306	324	33800145	92	66,49027	11,09435	61,26688	macs2_peak_1477
6	83325873	83326196	324	83326039	81	72,84885	15,57299	67,53498	macs2_peak_1944
8	13159013	13159336	324	13159185	114	120,9146	22,98605	115,0554	macs2_peak_2160
17	34958835	34959157	323	34958986	28	14,21736	5,40645	10,11653	macs2_peak_1032
10	11160510	11160832	323	11160687	27	14,70229	5,77343	10,57318	macs2_peak_112
9	14784533	14784855	323	14784696	41	28,19058	8,66015	23,62719	macs2_peak_2426
6	43336133	43336455	323	43336298	52	35,04459	8,95004	30,32757	macs2_peak_1894
12	28635733	28636055	323	28635882	57	46,05843	11,95926	41,1212	macs2_peak_427
11	29172713	29173034	322	29172854	67	58,2317	14,0212	53,11163	macs2_peak_242
7	45717884	45718204	321	45718017	33	19,35755	6,66475	15,04693	macs2_peak_2105
13	23431298	23431618	321	23431432	36	19,60777	6,24814	15,29307	macs2_peak_484
8	105880727	105881047	321	105880861	43	27,23802	7,86607	22,69728	macs2_peak_2334
10	99047472	99047792	321	99047668	41	28,19058	8,66015	23,62719	macs2_peak_190
3	40893889	40894209	321	40894051	53	36,08564	9,11891	31,34427	macs2_peak_1482
4	31963710	31964030	321	31963861	89	87,13567	18,55747	81,63333	macs2_peak_1635
6	38144480	38144800	321	38144649	117	101,08301	15,60361	95,42857	macs2_peak_1885
6	120380695	120381014	320	120380787	28	14,88903	5,68464	10,75338	macs2_peak_2011
8	25754289	25754608	320	25754451	51	37,78011	10,19314	33,00528	macs2_peak_2191
19	6941446	6941765	320	6941607	83	60,70251	11,10766	55,55653	macs2_peak_1213
8	32215059	32215378	320	32215230	91	74,72664	13,64569	69,38858	macs2_peak_2200
2	72475882	72476201	320	72476064	111	118,38327	23,09373	112,54786	macs2_peak_1363
17	25184404	25184722	319	25184564	47	20,70664	5,21572	16,35877	macs2_peak_1003
5	142929067	142929385	319	142929215	40	23,23102	6,92361	18,796	macs2_peak_1847
5	5559351	5559669	319	5559528	58	32,06686	7,03835	27,42147	macs2_peak_1718
14	20929032	20929350	319	20929156	52	38,72268	10,32277	33,92741	macs2_peak_610
5	113872955	113873273	319	113873097	74	44,35987	8,14957	39,45855	macs2_peak_1793
19	10869669	10869987	319	10869844	59	48,43753	12,37164	43,46029	macs2_peak_1223
15	58259300	58259618	319	58259467	81	68,03408	13,84723	62,79034	macs2_peak_780
11	72689819	72690137	319	72689958	96	86,96255	16,38026	81,47049	macs2_peak_298
2	29997603	29997920	318	29997737	27	14,70229	5,77343	10,57318	macs2_peak_1327
11	33162939	33163256	318	33163098	38	21,39755	6,58588	17,02129	macs2_peak_248
17	27907546	27907863	318	27907691	51	25,90092	6,20329	21,40314	macs2_peak_1014
15	77905295	77905612	318	77905481	64	43,30603	9,41195	38,42387	macs2_peak_821
15	77842513	77842829	317	77842655	32	18,43733	6,46872	14,15863	macs2_peak_820
15	80799169	80799485	317	80799341	54	33,80183	8,15775	29,11341	macs2_peak_830
4	120148752	120149068	317	120148948	66	55,24925	13,13347	50,17172	macs2_peak_1670
11	94990768	94991084	317	94990916	101	103,92363	21,0318	98,24628	macs2_peak_340
5	144786468	144786783	316	144786660	24	12,15752	5,15485	8,15062	macs2_peak_1853
17	35242135	35242450	316	35242278	43	28,18591	8,22806	23,62719	macs2_peak_1034
9	65551121	65551436	316	65551316	41	28,19058	8,66015	23,62719	macs2_peak_2471
6	4923841	4924156	316	4924010	61	37,6425	8,19851	32,87107	macs2_peak_1869
1	80512547	80512862	316	80512712	50	37,97189	10,5159	33,18365	macs2_peak_35
11	87448640	87448954	315	87448762	34	18,31028	6,07881	14,03651	macs2_peak_328
2	117903743	117904057	315	117903892	41	24,16347	7,09248	19,70101	macs2_peak_1384
3	105687314	105687628	315	105687476	54	42,54564	11,34067	37,66967	macs2_peak_1568
X	73479566	73479880	315	73479710	70	55,87101	12,3313	50,78316	macs2_peak_2544
17	14943023	14943337	315	14943175	84	57,81908	10,14	52,70753	macs2_peak_974
15	41727490	41727804	315	41727636	92	59,08952	9,27844	53,96267	macs2_peak_772
10	78147958	78148272	315	78148133	83	78,99538	17,3203	73,59379	macs2_peak_164
5	115340978	115341291	314	115341169	24	12,15752	5,15485	8,15062	macs2_peak_1798
2	168207219	168207532	314	168207370	48	35,73484	10,10351	30,99864	macs2_peak_1460
8	3516667	3516980	314	3516830	58	39,17497	9,19872	34,36364	macs2_peak_2150
13	55444469	55444782	314	55444624	53	41,39012	11,13448	36,53717	macs2_peak_531
19	34255243	34255555	313	34255404	44	22,95704	6,22042	18,54269	macs2_peak_1250
6	128799394	128799706	313	128799532	52	38,05918	10,06547	33,27044	macs2_peak_2050
18	5134089	5134401	313	5134261	84	67,39252	12,92186	62,15649	macs2_peak_1128
10	42089303	42089615	313	42089443	85	78,0373	16,33264	72,64848	macs2_peak_140
11	70000446	70000757	312	70000608	32	16,16864	5,57266	11,98577	macs2_peak_295
13	16016576	16016887	312	16016724	53	41,39012	11,13448	36,53717	macs2_peak_467
6	120038562	120038872	311	120038750	26	13,83823	5,56724	9,74688	macs2_peak_2009
6	47920422	47920732	311	47920552	28	14,88903	5,68464	10,75338	macs2_peak_1914
11	6625901	6626211	311	6626086	31	16,16136	5,72078	11,98144	macs2_peak_235
12	30584268	30584578	311	30584410	30	17,38296	6,39202	13,14331	macs2_peak_428
13	97775270	97775580	311	97775452	40	27,15176	8,45396	22,61198	macs2_peak_559
19	6084800	6085110	311	6084943	45	31,0696	8,93085	26,44719	macs2_peak_1210
2	73892438	73892748	311	73892592	61	50,84531	12,78403	45,83242	macs2_peak_1365
19	4169548	4169857	310	4169720	25	12,49523	5,14622	8,47558	macs2_peak_1183
3	98138541	98138850	310	98138713	29	16,47514	6,18582	12,27087	macs2_peak_1562
5	118244924	118245233	310	118245096	44	30,96454	9,11409	26,34279	macs2_peak_1801
6	86403769	86404078	310	86403926	58	37,80716	8,75104	33,0304	macs2_peak_1951
17	24550550	24550858	309	24550718	35	21,23511	7,05679	16,86366	macs2_peak_993
9	22096034	22096342	309	22096172	38	25,10561	8,04157	20,61992	macs2_peak_2434
15	102625291	102625599	309	102625477	56	30,26692	6,79976	25,66455	macs2_peak_904
1	185203933	185204241	309	185204087	48	35,73484	10,10351	30,99864	macs2_peak_107
1	150437527	150437834	308	150437703	27	14,70229	5,77343	10,57318	macs2_peak_72
8	60993243	60993550	308	60993414	29	16,47514	6,18582	12,27087	macs2_peak_2220
15	81858202	81858509	308	81858319	46	21,7407	5,60682	17,35988	macs2_peak_861
10	93889574	93889881	308	93889744	38	24,76149	7,89888	20,29195	macs2_peak_186
11	116821279	116821586	308	116821430	53	40,01222	10,58519	35,19045	macs2_peak_393
2	32961500	32961807	308	32961673	55	43,70894	11,54687	38,81174	macs2_peak_1345
7	113369227	113369534	308	113369375	66	56,98424	13,815	51,8808	macs2_peak_2129
17	24886457	24886764	308	24886611	78	70,15788	15,43609	64,88345	macs2_peak_998
2	72674210	72674517	308	72674360	89	87,13567	18,55747	81,63333	macs2_peak_1364
17	56626779	56627085	307	56626946	55	39,49138	9,92404	34,67642	macs2_peak_1076
5	140321421	140321727	307	140321592	54	42,54564	11,34067	37,66967	macs2_peak_1840
14	105177169	105177475	307	105177317	57	46,05843	11,95926	41,1212	macs2_peak_676
17	15415482	15415787	306	15415663	24	12,06571	5,11436	8,08145	macs2_peak_978
3	90033405	90033710	306	90033570	26	13,2005	5,29259	9,14289	macs2_peak_1540
2	12697297	12697602	306	12697480	39	26,12335	8,24776	21,61141	macs2_peak_1305
8	20424662	20424967	306	20424814	101	52,20561	6,98607	47,17469	macs2_peak_2180
9	99575595	99575900	306	99575760	64	54,50871	13,40261	49,4399	macs2_peak_2508
17	35865678	35865982	305	35865826	24	11,94955	5,06338	7,97055	macs2_peak_1038
5	77310067	77310371	305	77310183	28	15,58143	5,97963	11,41415	macs2_peak_1759
13	65241307	65241611	305	65241463	42	28,1636	8,42894	23,61063	macs2_peak_546
11	4096689	4096993	305	4096824	50	29,92125	7,56446	25,32658	macs2_peak_231
10	30521776	30522080	305	30521909	45	31,28703	9,01701	26,66041	macs2_peak_134
7	35119021	35119325	305	35119192	54	42,54564	11,34067	37,66967	macs2_peak_2104
13	112773143	112773446	304	112773316	30	16,63585	6,07668	12,42624	macs2_peak_589
11	87471386	87471689	304	87471552	37	23,15996	7,44883	18,7274	macs2_peak_330
6	40471247	40471550	304	40471394	66	54,92319	13,00797	49,85065	macs2_peak_1891
13	54565216	54565519	304	54565375	65	55,74321	13,60881	50,6561	macs2_peak_529
2	155879059	155879361	303	155879249	25	12,37936	5,09657	8,36174	macs2_peak_1443
14	120477863	120478165	303	120478006	25	12,98978	5,36105	8,93839	macs2_peak_679
3	90017960	90018262	303	90018131	27	14,70229	5,77343	10,57318	macs2_peak_1532
7	26284663	26284965	303	26284835	32	16,16864	5,57266	11,98577	macs2_peak_2090
5	114370443	114370745	303	114370567	36	23,02098	7,59475	18,60562	macs2_peak_1794
8	108705061	108705363	303	108705196	67	58,2317	14,0212	53,11163	macs2_peak_2345
4	150872215	150872516	302	150872404	27	14,03724	5,48861	9,9402	macs2_peak_1715
4	57560119	57560420	302	57560295	28	14,88903	5,68464	10,75338	macs2_peak_1645
18	90510141	90510442	302	90510326	31	18,30444	6,59821	14,03085	macs2_peak_1173
15	102990286	102990587	302	102990445	41	21,69857	6,22955	17,31822	macs2_peak_907
2	130449622	130449923	302	130449812	35	22,11914	7,42299	17,71968	macs2_peak_1426
6	34598100	34598401	302	34598238	40	23,23102	6,92361	18,796	macs2_peak_1883
4	116685444	116685745	302	116685573	41	28,19058	8,66015	23,62719	macs2_peak_1662
10	95501735	95502036	302	95501916	43	29,1951	8,62497	24,61775	macs2_peak_188
19	34265698	34265999	302	34265860	54	37,13465	9,28777	32,3681	macs2_peak_1251
11	120348270	120348571	302	120348422	50	37,97189	10,5159	33,18365	macs2_peak_415
6	131293079	131293380	302	131293236	54	42,54564	11,34067	37,66967	macs2_peak_2057
13	112503849	112504149	301	112503977	27	14,70229	5,77343	10,57318	macs2_peak_587
15	103378282	103378582	301	103378438	36	19,60777	6,24814	15,29307	macs2_peak_911
17	5770346	5770646	301	5770469	37	24,09881	7,83537	19,64213	macs2_peak_970
6	128764070	128764370	301	128764190	42	25,10608	7,26135	20,61992	macs2_peak_2048
11	68566403	68566703	301	68566555	39	26,12335	8,24776	21,61141	macs2_peak_275
X	99139075	99139375	301	99139217	54	42,54564	11,34067	37,66967	macs2_peak_2549
4	139130901	139131201	301	139131070	58	47,24434	12,16545	42,2854	macs2_peak_1698
8	109565775	109566074	300	109565896	28	14,67389	5,59468	10,56276	macs2_peak_2347
15	78876942	78877241	300	78877085	31	16,68757	5,92947	12,47606	macs2_peak_822
16	29733010	29733309	300	29733132	30	17,38296	6,39202	13,14331	macs2_peak_936
5	45669716	45670015	300	45669855	36	23,10322	7,62918	18,67422	macs2_peak_1742
2	122375402	122375701	300	122375574	52	40,24257	10,92829	35,40931	macs2_peak_1405
8	36585810	36586108	299	36585953	24	12,0268	5,09726	8,0464	macs2_peak_2207
3	107741457	107741755	299	107741641	26	13,0417	5,22538	8,98971	macs2_peak_1575
17	65884988	65885286	299	65885178	30	16,49587	6,01861	12,29152	macs2_peak_1085
19	8735647	8735945	299	8735793	48	34,49421	9,60508	29,79562	macs2_peak_1216
11	48818422	48818720	299	48818555	52	40,24257	10,92829	35,40931	macs2_peak_252
13	46727870	46728168	299	46728035	83	78,99538	17,3203	73,59379	macs2_peak_521
19	37821909	37822206	298	37822043	34	19,25847	6,44616	14,95233	macs2_peak_1259
4	120924913	120925210	298	120925086	38	25,10561	8,04157	20,61992	macs2_peak_1672
5	110653277	110653574	298	110653428	50	37,97189	10,5159	33,18365	macs2_peak_1788
2	74711490	74711786	297	74711646	25	12,98978	5,36105	8,93839	macs2_peak_1366
16	13437184	13437480	297	13437348	29	15,75539	5,88066	11,58084	macs2_peak_920
19	7304643	7304939	297	7304799	29	15,75539	5,88066	11,58084	macs2_peak_1215
3	130709357	130709653	297	130709493	40	18,80154	5,42159	14,51598	macs2_peak_1606
13	46572042	46572338	297	46572179	43	21,25579	5,8183	16,88352	macs2_peak_518
6	144209400	144209696	297	144209558	48	28,0307	7,26781	23,48036	macs2_peak_2066
2	118110543	118110839	297	118110666	42	29,23957	8,86634	24,65148	macs2_peak_1385
8	64674794	64675090	297	64674903	53	34,71175	8,64016	30,00093	macs2_peak_2229
19	31082813	31083109	297	31082960	60	49,6379	12,57784	44,64225	macs2_peak_1245
4	123380304	123380599	296	123380428	24	12,15752	5,15485	8,15062	macs2_peak_1677
13	100103950	100104245	296	100104091	42	29,23957	8,86634	24,65148	macs2_peak_567
15	102998621	102998916	296	102998783	42	29,23957	8,86634	24,65148	macs2_peak_908
8	121950473	121950768	296	121950618	74	63,62146	14,11168	58,43208	macs2_peak_2380
6	119643289	119643583	295	119643432	34	21,14689	7,21679	16,77938	macs2_peak_2003
19	60890938	60891232	295	60891068	37	23,82641	7,722	19,384	macs2_peak_1292
8	34101532	34101826	295	34101686	47	27,09843	7,11949	22,57203	macs2_peak_2202
19	40478217	40478511	295	40478341	52	31,84537	7,8611	27,20459	macs2_peak_1262
11	69118694	69118988	295	69118836	47	34,62935	9,89732	29,91898	macs2_peak_287
18	13060787	13061081	295	13060908	61	40,888	9,19601	36,0483	macs2_peak_1137
19	26973192	26973486	295	26973325	59	41,70949	9,85898	36,85198	macs2_peak_1235
16	87495804	87496098	295	87495973	56	43,41962	11,17325	38,535	macs2_peak_956
1	150438090	150438383	294	150438202	24	12,15752	5,15485	8,15062	macs2_peak_73
2	151494139	151494432	294	151494285	27	14,70229	5,77343	10,57318	macs2_peak_1435
15	59759630	59759923	294	59759774	45	20,93516	5,48753	16,58331	macs2_peak_787
18	9734767	9735060	294	9734896	37	24,09881	7,83537	19,64213	macs2_peak_1133
14	121435490	121435783	294	121435589	42	29,23957	8,86634	24,65148	macs2_peak_680
13	14612936	14613229	294	14613081	48	34,49421	9,60508	29,79562	macs2_peak_466
17	23548661	23548954	294	23548793	49	35,58099	9,8011	30,85731	macs2_peak_983
15	57975910	57976203	294	57976045	62	41,22821	9,12235	36,3849	macs2_peak_778
5	30888395	30888688	294	30888552	56	43,41962	11,17325	38,535	macs2_peak_1727
14	57798060	57798353	294	57798195	56	44,87992	11,75306	39,96292	macs2_peak_646
10	128891888	128892181	294	128892022	62	52,05965	12,99023	47,02948	macs2_peak_220
3	127949071	127949364	294	127949218	64	54,50871	13,40261	49,4399	macs2_peak_1604
17	33824426	33824719	294	33824577	68	58,49743	13,837	53,37408	macs2_peak_1026
15	38627076	38627368	293	38627215	33	16,59478	5,58676	12,38931	macs2_peak_771
8	80857270	80857562	293	80857418	39	23,87407	7,34485	19,4311	macs2_peak_2251
13	23585612	23585903	292	23585762	25	12,37936	5,09657	8,36174	macs2_peak_500
19	5366667	5366958	292	5366896	26	13,2005	5,29259	9,14289	macs2_peak_1188
4	62525113	62525404	292	62525302	26	13,2005	5,29259	9,14289	macs2_peak_1647
8	126660678	126660969	292	126660845	33	17,84522	6,06055	13,5969	macs2_peak_2406
5	139460461	139460752	292	139460585	41	28,19058	8,66015	23,62719	macs2_peak_1839
8	94703533	94703824	292	94703659	43	28,51514	8,35624	23,94873	macs2_peak_2293
1	171044850	171045141	292	171044983	42	29,23957	8,86634	24,65148	macs2_peak_91
1	170111195	170111486	292	170111295	65	55,74321	13,60881	50,6561	macs2_peak_85
13	51309529	51309820	292	51309647	76	61,97783	13,00288	56,81251	macs2_peak_523
5	31048490	31048780	291	31048662	37	23,15996	7,44883	18,7274	macs2_peak_1729
17	83574701	83574991	291	83574823	37	23,76443	7,69634	19,32301	macs2_peak_1112
2	92599718	92600008	291	92599873	41	28,19058	8,66015	23,62719	macs2_peak_1373
7	101374251	101374541	291	101374409	49	36,84908	10,3097	32,0865	macs2_peak_2121
13	112771264	112771554	291	112771425	61	50,84531	12,78403	45,83242	macs2_peak_588
1	43163835	43164124	290	43163956	25	12,98978	5,36105	8,93839	macs2_peak_6
2	144270736	144271025	290	144270874	39	26,12335	8,24776	21,61141	macs2_peak_1433
13	43171310	43171599	290	43171432	40	27,15176	8,45396	22,61198	macs2_peak_513
8	94703905	94704194	290	94704039	53	32,81963	8,00942	28,15571	macs2_peak_2294
11	48834319	48834608	290	48834467	48	35,73484	10,10351	30,99864	macs2_peak_254
3	127837548	127837837	290	127837715	50	37,97189	10,5159	33,18365	macs2_peak_1603
2	122377259	122377548	290	122377396	52	40,24257	10,92829	35,40931	macs2_peak_1406
3	90475766	90476055	290	90475888	53	41,39012	11,13448	36,53717	macs2_peak_1542
15	82345854	82346143	290	82346001	68	44,6635	9,12415	39,75742	macs2_peak_864
7	140137498	140137787	290	140137619	57	46,05843	11,95926	41,1212	macs2_peak_2144
1	178405431	178405720	290	178405599	63	46,91102	10,80759	41,96425	macs2_peak_99
18	57921672	57921960	289	57921849	25	12,98978	5,36105	8,93839	macs2_peak_1156
17	25941884	25942172	289	25941977	28	14,88903	5,68464	10,75338	macs2_peak_1007
11	86484968	86485256	289	86485092	29	15,75539	5,88066	11,58084	macs2_peak_315
2	30473813	30474101	289	30473939	31	18,30444	6,59821	14,03085	macs2_peak_1333
11	97797920	97798208	289	97798054	33	20,18679	7,0106	15,84939	macs2_peak_350
14	57999164	57999452	289	57999304	63	53,28082	13,19642	48,23198	macs2_peak_648
10	80433844	80434131	288	80434013	35	16,66499	5,33962	12,45374	macs2_peak_173
14	20891952	20892239	288	20892090	39	22,30896	6,75474	17,90273	macs2_peak_609
5	32196130	32196417	288	32196276	38	25,10561	8,04157	20,61992	macs2_peak_1732
5	30887973	30888260	288	30888090	47	33,41617	9,40905	28,74177	macs2_peak_1726
16	29579186	29579473	288	29579322	47	34,62935	9,89732	29,91898	macs2_peak_935
16	42717982	42718269	288	42718150	49	35,58099	9,8011	30,85731	macs2_peak_944
6	91440784	91441071	288	91440939	64	44,0312	9,64097	39,13189	macs2_peak_1968
10	91181360	91181646	287	91181486	26	13,83823	5,56724	9,74688	macs2_peak_184
19	6276438	6276724	287	6276603	39	19,97743	5,93291	15,65695	macs2_peak_1212
11	68623610	68623896	287	68623734	35	21,23511	7,05679	16,86366	macs2_peak_276
10	12207348	12207634	287	12207515	45	27,99259	7,76796	23,44365	macs2_peak_116
13	98890937	98891223	287	98891078	44	30,23631	8,82099	25,63475	macs2_peak_562
13	21200113	21200399	287	21200272	56	30,26692	6,79976	25,66455	macs2_peak_472
9	44965456	44965742	287	44965597	46	33,53278	9,69112	28,84788	macs2_peak_2444
15	73154765	73155051	287	73154931	66	36,83277	7,28028	32,08157	macs2_peak_797
16	24494595	24494881	287	24494753	51	39,1031	10,72209	34,29233	macs2_peak_934
9	82895091	82895376	286	82895276	25	12,98978	5,36105	8,93839	macs2_peak_2494
15	74670851	74671136	286	74671032	33	17,44174	5,90513	13,20133	macs2_peak_800
1	167308486	167308771	286	167308619	33	20,18679	7,0106	15,84939	macs2_peak_82
6	118419332	118419617	286	118419445	45	29,23176	8,22362	24,65148	macs2_peak_2001
6	94283904	94284189	286	94284051	50	37,97189	10,5159	33,18365	macs2_peak_1974
7	4524338	4524623	286	4524500	51	39,1031	10,72209	34,29233	macs2_peak_2083
2	119046682	119046967	286	119046806	62	45,7964	10,63872	40,86929	macs2_peak_1400
2	116065975	116066260	286	116066104	58	47,24434	12,16545	42,2854	macs2_peak_1383
11	116852845	116853129	285	116852969	25	12,98978	5,36105	8,93839	macs2_peak_394
7	133637413	133637697	285	133637585	25	12,98978	5,36105	8,93839	macs2_peak_2141
X	74249793	74250077	285	74249903	28	15,58143	5,97963	11,41415	macs2_peak_2547
9	25252298	25252582	285	25252431	33	20,18679	7,0106	15,84939	macs2_peak_2437
9	41514981	41515265	285	41515115	36	23,10322	7,62918	18,67422	macs2_peak_2442
8	32927516	32927800	285	32927631	45	25,26079	6,82284	20,76942	macs2_peak_2201
19	53528902	53529186	285	53529018	44	26,11663	7,27654	21,61141	macs2_peak_1281
1	171037905	171038189	285	171038038	39	26,12335	8,24776	21,61141	macs2_peak_89
19	5803516	5803800	285	5803689	44	27,61388	7,81562	23,06999	macs2_peak_1202
3	93554750	93555034	285	93554914	41	28,19058	8,66015	23,62719	macs2_peak_1546
1	38987464	38987748	285	38987612	46	28,97362	7,93682	24,40057	macs2_peak_4
11	77981704	77981988	285	77981823	69	55,69334	12,5142	50,61346	macs2_peak_305
16	50431161	50431444	284	50431269	27	14,70229	5,77343	10,57318	macs2_peak_948
19	34240321	34240604	284	34240430	30	15,86695	5,76169	11,68954	macs2_peak_1247
6	87285319	87285602	284	87285442	47	20,70664	5,21572	16,35877	macs2_peak_1960
5	143333872	143334155	284	143334037	43	30,29851	9,07254	25,68543	macs2_peak_1852
5	137502330	137502613	284	137502497	50	31,08506	7,95143	26,4624	macs2_peak_1836
8	105851926	105852209	284	105852064	57	31,1632	6,91906	26,53988	macs2_peak_2332
6	71887573	71887855	283	71887709	24	11,94955	5,06338	7,97055	macs2_peak_1931
10	82622961	82623243	283	82623105	32	19,23918	6,8044	14,93354	macs2_peak_178
13	23453339	23453621	283	23453461	37	24,09881	7,83537	19,64213	macs2_peak_491
17	79373086	79373368	283	79373221	56	32,83331	7,53734	28,16845	macs2_peak_1105
4	63231397	63231679	283	63231557	46	33,53278	9,69112	28,84788	macs2_peak_1648
3	96576971	96577253	283	96577106	48	35,73484	10,10351	30,99864	macs2_peak_1559
9	13296639	13296921	283	13296778	68	59,48546	14,22739	54,34898	macs2_peak_2424
17	44261938	44262220	283	44262092	96	95,93988	19,64593	90,33889	macs2_peak_1046
4	89013091	89013372	282	89013224	24	12,15752	5,15485	8,15062	macs2_peak_1652
8	121083410	121083691	282	121083568	24	12,15752	5,15485	8,15062	macs2_peak_2376
15	8301568	8301849	282	8301689	28	14,97649	5,72144	10,83876	macs2_peak_727
15	99030254	99030535	282	99030405	29	15,75539	5,88066	11,58084	macs2_peak_882
2	131210159	131210440	282	131210260	31	18,02848	6,48113	13,77339	macs2_peak_1428
3	57576242	57576523	282	57576364	32	19,23918	6,8044	14,93354	macs2_peak_1493
9	66124717	66124997	281	66124830	24	12,15752	5,15485	8,15062	macs2_peak_2473
17	44814791	44815071	281	44814932	35	21,68831	7,24314	17,30944	macs2_peak_1047
15	103368319	103368599	281	103368432	44	27,02086	7,59909	22,49573	macs2_peak_910
9	13633706	13633986	281	13633857	44	31,36716	9,27873	26,73101	macs2_peak_2425
13	23437984	23438264	281	23438110	45	32,44532	9,48493	27,78451	macs2_peak_488
2	32236455	32236735	281	32236580	51	34,01162	8,78117	29,31963	macs2_peak_1339
3	68243621	68243901	281	68243794	51	39,1031	10,72209	34,29233	macs2_peak_1503
5	108065491	108065770	280	108065648	28	15,58143	5,97963	11,41415	macs2_peak_1782
11	101060240	101060519	280	101060376	29	16,47514	6,18582	12,27087	macs2_peak_361
5	33657939	33658218	280	33658060	30	17,38296	6,39202	13,14331	macs2_peak_1733
7	112467755	112468034	280	112467908	30	17,38296	6,39202	13,14331	macs2_peak_2128
6	83506885	83507164	280	83507040	44	20,13887	5,36823	15,81646	macs2_peak_1946
9	64737911	64738190	280	64738084	37	24,09881	7,83537	19,64213	macs2_peak_2468
6	128838342	128838621	280	128838462	38	24,13934	7,64486	19,67941	macs2_peak_2052
6	141333004	141333283	280	141333118	40	26,78814	8,30395	22,26697	macs2_peak_2065
8	128654777	128655056	280	128654890	41	28,19058	8,66015	23,62719	macs2_peak_2409
17	87202754	87203033	280	87202878	46	30,24267	8,40239	25,64083	macs2_peak_1121
2	164961795	164962074	280	164961958	44	31,36716	9,27873	26,73101	macs2_peak_1453
10	63429390	63429669	280	63429532	46	33,53278	9,69112	28,84788	macs2_peak_155
10	120898845	120899124	280	120898973	53	41,39012	11,13448	36,53717	macs2_peak_205
11	86202189	86202468	280	86202332	61	44,68861	10,46985	39,78048	macs2_peak_312
1	130717315	130717594	280	130717470	57	46,05843	11,95926	41,1212	macs2_peak_53
9	57468017	57468296	280	57468153	66	56,98424	13,815	51,8808	macs2_peak_2458
3	90613093	90613371	279	90613234	24	12,06571	5,11436	8,08145	macs2_peak_1543
2	137598252	137598530	279	137598406	30	17,38296	6,39202	13,14331	macs2_peak_1430
1	136685852	136686130	279	136685964	33	20,18679	7,0106	15,84939	macs2_peak_61
6	147741479	147741757	279	147741600	37	23,15996	7,44883	18,7274	macs2_peak_2078
2	34754517	34754795	279	34754611	39	26,12335	8,24776	21,61141	macs2_peak_1346
11	59732719	59732997	279	59732866	41	28,19058	8,66015	23,62719	macs2_peak_268
13	23517102	23517380	279	23517214	48	35,73484	10,10351	30,99864	macs2_peak_493
11	48833791	48834069	279	48833905	51	39,1031	10,72209	34,29233	macs2_peak_253
8	70042630	70042908	279	70042766	55	42,0963	10,90708	37,23603	macs2_peak_2234
17	46985183	46985460	278	46985266	25	12,26513	5,04787	8,25329	macs2_peak_1066
19	56201876	56202153	278	56202003	28	14,46359	5,50752	10,35848	macs2_peak_1287
1	45340901	45341178	278	45341080	28	15,58143	5,97963	11,41415	macs2_peak_9
4	149103999	149104276	278	149104138	37	23,15996	7,44883	18,7274	macs2_peak_1708
18	67205257	67205534	278	67205399	37	24,09881	7,83537	19,64213	macs2_peak_1166
7	4924712	4924989	278	4924876	38	25,10561	8,04157	20,61992	macs2_peak_2084
2	122377865	122378142	278	122377981	39	25,12966	7,84088	20,64044	macs2_peak_1407
18	79145423	79145700	278	79145549	43	29,90564	8,91155	25,31247	macs2_peak_1170
1	155040401	155040678	278	155040544	44	30,23631	8,82099	25,63475	macs2_peak_75
2	35487390	35487667	278	35487545	44	31,36716	9,27873	26,73101	macs2_peak_1350
17	45503185	45503461	277	45503284	73	53,80774	10,97588	48,75381	macs2_peak_1049
6	119085972	119086247	276	119086109	32	15,0091	5,14504	10,87106	macs2_peak_2002
2	158211065	158211340	276	158211199	33	15,07824	5,04297	10,93819	macs2_peak_1449
1	165642256	165642531	276	165642387	29	16,47514	6,18582	12,27087	macs2_peak_81
17	24414548	24414823	276	24414724	39	23,93136	7,36704	19,48729	macs2_peak_991
3	152173225	152173500	276	152173379	37	24,09881	7,83537	19,64213	macs2_peak_1623
4	117682129	117682404	276	117682262	37	24,09881	7,83537	19,64213	macs2_peak_1664
9	49827555	49827830	276	49827735	53	27,62369	6,44188	23,07934	macs2_peak_2450
6	30509652	30509927	276	30509771	48	32,29161	8,75994	27,64451	macs2_peak_1879
9	58518315	58518590	276	58518454	47	34,62935	9,89732	29,91898	macs2_peak_2462
15	6782905	6783179	275	6783061	30	16,35778	5,96165	12,17069	macs2_peak_694
3	106684839	106685113	275	106684959	30	16,63585	6,07668	12,42624	macs2_peak_1570
9	69443318	69443592	275	69443444	32	19,23918	6,8044	14,93354	macs2_peak_2478
19	5458009	5458283	275	5458166	35	20,69101	6,83692	16,34343	macs2_peak_1192
14	60251472	60251746	275	60251620	34	21,14689	7,21679	16,77938	macs2_peak_650
3	96499440	96499714	275	96499596	38	25,10561	8,04157	20,61992	macs2_peak_1555
14	54517579	54517853	275	54517707	47	31,26269	8,58117	26,63873	macs2_peak_644
4	133574593	133574867	275	133574756	53	40,01222	10,58519	35,19045	macs2_peak_1688
14	31657091	31657364	274	31657246	25	12,98978	5,36105	8,93839	macs2_peak_629
2	14055011	14055284	274	14055131	26	13,83823	5,56724	9,74688	macs2_peak_1308
17	46556127	46556400	274	46556291	28	15,58143	5,97963	11,41415	macs2_peak_1053
4	135855977	135856250	274	135856131	31	18,30444	6,59821	14,03085	macs2_peak_1690
13	55692910	55693183	274	55693037	44	27,02086	7,59909	22,49573	macs2_peak_535
16	90844965	90845238	274	90845112	48	28,0307	7,26781	23,48036	macs2_peak_957
2	112454855	112455128	274	112454985	48	34,49421	9,60508	29,79562	macs2_peak_1381
1	79775940	79776213	274	79776071	51	39,1031	10,72209	34,29233	macs2_peak_34
17	21534377	21534650	274	21534501	60	39,85398	9,04768	35,03444	macs2_peak_981
19	4125671	4125944	274	4125822	55	43,70894	11,54687	38,81174	macs2_peak_1181
11	102086667	102086939	273	102086874	26	13,83823	5,56724	9,74688	macs2_peak_367
15	101283837	101284109	273	101283947	31	15,74244	5,55777	11,5723	macs2_peak_890
19	3576181	3576453	273	3576337	39	22,30896	6,75474	17,90273	macs2_peak_1177
13	37482829	37483101	273	37482995	37	24,09881	7,83537	19,64213	macs2_peak_510
3	30793173	30793445	273	30793318	38	25,10561	8,04157	20,61992	macs2_peak_1474
8	72136663	72136935	273	72136825	46	28,97362	7,93682	24,40057	macs2_peak_2239
2	152736373	152736645	273	152736495	44	30,23631	8,82099	25,63475	macs2_peak_1439
9	103108761	103109033	273	103108895	46	32,34704	9,21303	27,69657	macs2_peak_2510
5	108312627	108312898	272	108312776	26	13,83823	5,56724	9,74688	macs2_peak_1783
19	5964126	5964397	272	5964239	28	14,88903	5,68464	10,75338	macs2_peak_1209
2	25255290	25255561	272	25255430	35	22,11914	7,42299	17,71968	macs2_peak_1314
6	113531525	113531796	272	113531689	42	28,1636	8,42894	23,61063	macs2_peak_1988
4	144949724	144949995	272	144949837	54	33,80183	8,15775	29,11341	macs2_peak_1703
2	25332446	25332717	272	25332584	51	34,01162	8,78117	29,31963	macs2_peak_1316
6	144754208	144754479	272	144754304	51	39,1031	10,72209	34,29233	macs2_peak_2067
11	120484505	120484775	271	120484699	26	13,83823	5,56724	9,74688	macs2_peak_418
9	105376445	105376715	271	105376605	35	16,66499	5,33962	12,45374	macs2_peak_2512
13	23432926	23433196	271	23433052	33	17,44174	5,90513	13,20133	macs2_peak_485
11	86571759	86572029	271	86571868	32	19,23918	6,8044	14,93354	macs2_peak_317
3	84814340	84814610	271	84814457	37	20,49706	6,41701	16,15144	macs2_peak_1508
4	31642417	31642687	271	31642553	35	22,11914	7,42299	17,71968	macs2_peak_1634
17	23550157	23550427	271	23550270	49	28,97169	7,41613	24,40057	macs2_peak_984
19	24961506	24961776	271	24961675	49	28,97169	7,41613	24,40057	macs2_peak_1233
3	97658139	97658409	271	97658261	54	42,54564	11,34067	37,66967	macs2_peak_1560
3	129199785	129200054	270	129199866	25	12,98978	5,36105	8,93839	macs2_peak_1605
17	46247901	46248170	270	46248035	35	16,66499	5,33962	12,45374	macs2_peak_1051
11	95402713	95402982	270	95402806	31	18,30444	6,59821	14,03085	macs2_peak_343
6	113690451	113690720	270	113690590	44	24,3558	6,67452	19,89037	macs2_peak_1989
2	26910665	26910934	270	26910792	38	25,10561	8,04157	20,61992	macs2_peak_1318
13	21161302	21161571	270	21161447	43	26,63696	7,64193	22,11725	macs2_peak_469
3	56962431	56962700	270	56962591	44	30,66933	8,99454	26,0541	macs2_peak_1492
8	84981084	84981352	269	84981200	24	12,15752	5,15485	8,15062	macs2_peak_2269
X	108832626	108832894	269	108832739	29	16,47514	6,18582	12,27087	macs2_peak_2554
3	145651760	145652028	269	145651923	41	17,80762	5,01035	13,5595	macs2_peak_1620
6	34317447	34317715	269	34317584	39	18,00388	5,28936	13,74938	macs2_peak_1882
7	102441678	102441946	269	102441794	32	19,23918	6,8044	14,93354	macs2_peak_2122
2	37422946	37423214	269	37423088	40	27,15176	8,45396	22,61198	macs2_peak_1353
10	7792723	7792991	269	7792845	44	30,23631	8,82099	25,63475	macs2_peak_111
12	80643728	80643996	269	80643858	47	34,62935	9,89732	29,91898	macs2_peak_444
1	45343303	45343570	268	45343442	25	12,98978	5,36105	8,93839	macs2_peak_11
17	46981806	46982073	268	46981948	32	18,041	6,30648	13,78575	macs2_peak_1064
6	120454872	120455139	268	120455010	37	24,09881	7,83537	19,64213	macs2_peak_2039
8	109778422	109778689	268	109778515	44	27,02086	7,59909	22,49573	macs2_peak_2350
18	64972193	64972460	268	64972338	40	27,15176	8,45396	22,61198	macs2_peak_1163
5	8052712	8052979	268	8052857	47	34,62935	9,89732	29,91898	macs2_peak_1719
12	79726092	79726359	268	79726213	50	37,97189	10,5159	33,18365	macs2_peak_442
13	21710867	21711134	268	21710996	52	38,89212	10,38916	34,09296	macs2_peak_475
17	24724319	24724585	267	24724450	32	19,23918	6,8044	14,93354	macs2_peak_996
17	24537680	24537946	267	24537820	46	28,97362	7,93682	24,40057	macs2_peak_992
10	12922505	12922771	267	12922629	48	35,73484	10,10351	30,99864	macs2_peak_118
8	41288671	41288936	266	41288782	24	12,15752	5,15485	8,15062	macs2_peak_2210
15	27992114	27992379	266	27992249	29	13,72292	5,06606	9,65105	macs2_peak_751
14	70095881	70096146	266	70096031	29	16,47514	6,18582	12,27087	macs2_peak_661
3	116836029	116836294	266	116836187	30	17,11672	6,27859	12,89686	macs2_peak_1590
2	18048956	18049221	266	18049101	33	20,18679	7,0106	15,84939	macs2_peak_1309
9	53666930	53667195	266	53667069	34	21,14689	7,21679	16,77938	macs2_peak_2452
11	48853515	48853780	266	48853645	37	23,76443	7,69634	19,32301	macs2_peak_255
14	122534032	122534297	266	122534129	37	24,09881	7,83537	19,64213	macs2_peak_681
15	89075735	89076000	266	89075897	37	24,09881	7,83537	19,64213	macs2_peak_872
14	118816509	118816774	266	118816657	39	26,12335	8,24776	21,61141	macs2_peak_677
15	33000410	33000675	266	33000543	49	30,70852	8,00015	26,09298	macs2_peak_755
19	12795614	12795879	266	12795737	52	39,94057	10,80618	35,12065	macs2_peak_1230
7	20456000	20456264	265	20456130	29	15,75539	5,88066	11,58084	macs2_peak_2088
7	79466331	79466595	265	79466420	30	17,38296	6,39202	13,14331	macs2_peak_2112
6	134897817	134898081	265	134897964	35	21,23511	7,05679	16,86366	macs2_peak_2060
6	149309240	149309504	265	149309344	39	22,30896	6,75474	17,90273	macs2_peak_2081
2	27539727	27539991	265	27539857	39	23,93136	7,36704	19,48729	macs2_peak_1319
9	70279328	70279592	265	70279453	38	25,10561	8,04157	20,61992	macs2_peak_2481
2	128457710	128457974	265	128457861	46	28,97362	7,93682	24,40057	macs2_peak_1419
15	85042608	85042872	265	85042731	53	36,08564	9,11891	31,34427	macs2_peak_869
12	69361204	69361467	264	69361384	24	12,15752	5,15485	8,15062	macs2_peak_435
15	102671016	102671279	264	102671151	27	13,66874	5,33422	9,60083	macs2_peak_905
1	93305808	93306071	264	93305928	28	15,58143	5,97963	11,41415	macs2_peak_42
6	8780713	8780976	264	8780855	34	15,86556	5,19129	11,68824	macs2_peak_1871
4	11322079	11322342	264	11322215	31	18,30444	6,59821	14,03085	macs2_peak_1631
11	3623020	3623283	264	3623160	36	19,60777	6,24814	15,29307	macs2_peak_230
3	133091728	133091991	264	133091866	33	20,18679	7,0106	15,84939	macs2_peak_1608
13	21279603	21279866	264	21279722	40	20,83281	6,08123	16,48307	macs2_peak_473
1	171101764	171102027	264	171101886	34	21,14689	7,21679	16,77938	macs2_peak_92
3	66980347	66980610	264	66980519	38	25,10561	8,04157	20,61992	macs2_peak_1500
11	88047447	88047710	264	88047571	39	25,12966	7,84088	20,64044	macs2_peak_332
2	121866655	121866918	264	121866805	48	35,73484	10,10351	30,99864	macs2_peak_1404
16	23108110	23108372	263	23108233	29	15,31302	5,69743	11,17085	macs2_peak_929
19	5725319	5725581	263	5725448	35	21,23511	7,05679	16,86366	macs2_peak_1198
17	84187569	84187831	263	84187679	35	22,11914	7,42299	17,71968	macs2_peak_1116
3	51358224	51358486	263	51358330	35	22,11914	7,42299	17,71968	macs2_peak_1484
3	84355833	84356095	263	84355958	43	27,23802	7,86607	22,69728	macs2_peak_1506
5	33936351	33936613	263	33936496	42	27,50064	8,16632	22,95754	macs2_peak_1734
11	97988827	97989089	263	97988949	41	28,19058	8,66015	23,62719	macs2_peak_352
14	70021357	70021618	262	70021486	29	16,47514	6,18582	12,27087	macs2_peak_658
11	69008333	69008594	262	69008466	32	19,23918	6,8044	14,93354	macs2_peak_278
11	69036913	69037174	262	69037051	34	21,14689	7,21679	16,77938	macs2_peak_279
X	166440617	166440878	262	166440753	36	23,0823	7,62041	18,66647	macs2_peak_2559
4	95100870	95101131	262	95101008	37	24,09881	7,83537	19,64213	macs2_peak_1654
11	106065929	106066190	262	106066019	38	25,10561	8,04157	20,61992	macs2_peak_373
17	23546403	23546664	262	23546518	39	25,57448	8,02145	21,08002	macs2_peak_982
7	89561062	89561323	262	89561184	39	26,12335	8,24776	21,61141	macs2_peak_2114
11	97988144	97988404	261	97988269	29	16,47514	6,18582	12,27087	macs2_peak_351
2	94010707	94010967	261	94010853	31	18,30444	6,59821	14,03085	macs2_peak_1375
5	24842863	24843123	261	24842982	31	18,30444	6,59821	14,03085	macs2_peak_1724
11	98587155	98587415	261	98587308	35	22,11914	7,42299	17,71968	macs2_peak_356
1	171033834	171034094	261	171033969	37	24,09881	7,83537	19,64213	macs2_peak_88
7	27481821	27482081	261	27481942	38	24,13934	7,64486	19,67941	macs2_peak_2091
8	81062122	81062382	261	81062217	39	25,12966	7,84088	20,64044	macs2_peak_2253
11	96341174	96341434	261	96341303	39	26,12335	8,24776	21,61141	macs2_peak_345
5	142926474	142926734	261	142926642	40	27,15176	8,45396	22,61198	macs2_peak_1846
5	146795060	146795320	261	146795173	48	35,73484	10,10351	30,99864	macs2_peak_1860
5	142440526	142440786	261	142440637	50	37,97189	10,5159	33,18365	macs2_peak_1842
X	160765987	160766246	260	160766120	30	17,38296	6,39202	13,14331	macs2_peak_2558
5	125393281	125393540	260	125393428	32	17,94411	6,26718	13,6907	macs2_peak_1815
11	48856168	48856427	260	48856307	32	19,23918	6,8044	14,93354	macs2_peak_256
11	115413243	115413502	260	115413347	34	20,29026	6,86077	15,94927	macs2_peak_389
10	4107792	4108051	260	4107931	34	21,14689	7,21679	16,77938	macs2_peak_110
14	25015754	25016013	260	25015854	38	24,76149	7,89888	20,29195	macs2_peak_617
9	20385036	20385295	260	20385181	39	26,12335	8,24776	21,61141	macs2_peak_2431
5	137738508	137738767	260	137738650	62	41,92895	9,34433	37,06973	macs2_peak_1837
3	89064225	89064483	259	89064323	25	12,98978	5,36105	8,93839	macs2_peak_1523
3	52179929	52180187	259	52180065	26	13,83823	5,56724	9,74688	macs2_peak_1487
9	108936529	108936787	259	108936695	26	13,83823	5,56724	9,74688	macs2_peak_2518
8	95725075	95725333	259	95725193	28	15,33463	5,87352	11,19102	macs2_peak_2302
15	81399947	81400205	259	81400086	37	18,29885	5,63626	14,03085	macs2_peak_835
18	32837107	32837365	259	32837216	33	20,18679	7,0106	15,84939	macs2_peak_1141
4	148558333	148558591	259	148558437	33	20,18679	7,0106	15,84939	macs2_peak_1706
3	96500870	96501128	259	96501020	42	20,42773	5,68606	16,08542	macs2_peak_1557
1	135367003	135367261	259	135367094	38	21,39755	6,58588	17,02129	macs2_peak_58
13	28001837	28002095	259	28001993	38	22,42764	6,9722	18,02065	macs2_peak_504
8	111062452	111062710	259	111062571	46	22,52964	5,83523	18,12221	macs2_peak_2355
2	10080406	10080664	259	10080516	39	26,12335	8,24776	21,61141	macs2_peak_1302
19	4163219	4163477	259	4163357	41	26,37017	7,92701	21,85296	macs2_peak_1182
4	110028877	110029135	259	110028992	40	27,15176	8,45396	22,61198	macs2_peak_1661
15	8231085	8231342	258	8231184	24	12,15752	5,15485	8,15062	macs2_peak_719
15	81635791	81636048	258	81635925	27	13,35354	5,2041	9,29373	macs2_peak_853
8	95888351	95888608	258	95888474	33	15,07824	5,04297	10,93819	macs2_peak_2326
15	63517445	63517702	258	63517607	32	16,16864	5,57266	11,98577	macs2_peak_791
5	123733862	123734119	258	123734009	30	16,17653	5,88735	11,99293	macs2_peak_1808
18	34759517	34759774	258	34759615	29	16,47514	6,18582	12,27087	macs2_peak_1144
5	23433741	23433998	258	23433859	31	18,30444	6,59821	14,03085	macs2_peak_1722
4	43394542	43394799	258	43394672	36	22,19178	7,25281	17,78882	macs2_peak_1637
3	148640738	148640995	258	148640883	39	25,12966	7,84088	20,64044	macs2_peak_1622
15	88843710	88843967	258	88843830	40	25,50166	7,78649	21,00806	macs2_peak_871
10	91182014	91182271	258	91182127	42	29,23957	8,86634	24,65148	macs2_peak_185
19	11611447	11611704	258	11611588	51	30,87919	7,71278	26,26126	macs2_peak_1225
10	80039802	80040058	257	80039937	26	13,83823	5,56724	9,74688	macs2_peak_168
13	34901920	34902176	257	34902063	28	15,58143	5,97963	11,41415	macs2_peak_507
6	83078446	83078702	257	83078580	30	17,38296	6,39202	13,14331	macs2_peak_1937
9	46247020	46247276	257	46247149	32	19,23918	6,8044	14,93354	macs2_peak_2448
3	88177611	88177867	257	88177744	37	22,02828	6,99869	17,64427	macs2_peak_1513
8	31168631	31168887	257	31168782	43	24,44576	6,86006	19,97999	macs2_peak_2198
6	34177033	34177289	257	34177151	54	28,49704	6,56118	23,93113	macs2_peak_1881
8	119344368	119344624	257	119344484	52	31,84537	7,8611	27,20459	macs2_peak_2367
15	89123042	89123298	257	89123182	50	34,37551	9,11749	29,68036	macs2_peak_873
8	11382413	11382669	257	11382530	59	38,827	8,89936	34,03042	macs2_peak_2154
17	6079655	6079910	256	6079715	26	13,2005	5,29259	9,14289	macs2_peak_971
19	45998403	45998658	256	45998541	31	17,0537	6,07726	12,83508	macs2_peak_1274
11	32019851	32020106	256	32019995	31	18,30444	6,59821	14,03085	macs2_peak_246
11	102156230	102156485	256	102156345	31	18,30444	6,59821	14,03085	macs2_peak_369
13	21172236	21172491	256	21172369	36	21,6307	7,02684	17,25235	macs2_peak_471
4	132922744	132922999	256	132922861	35	22,11914	7,42299	17,71968	macs2_peak_1685
2	32857869	32858124	256	32857984	37	24,09881	7,83537	19,64213	macs2_peak_1343
3	66982006	66982261	256	66982131	48	35,73484	10,10351	30,99864	macs2_peak_1501
13	76018492	76018746	255	76018662	28	15,58143	5,97963	11,41415	macs2_peak_551
17	64342098	64342352	255	64342204	29	16,47514	6,18582	12,27087	macs2_peak_1084
2	29691505	29691759	255	29691626	32	19,23918	6,8044	14,93354	macs2_peak_1321
10	76442756	76443010	255	76442868	36	23,10322	7,62918	18,67422	macs2_peak_161
1	106796587	106796841	255	106796704	37	24,09881	7,83537	19,64213	macs2_peak_47
2	173377731	173377985	255	173377829	37	24,09881	7,83537	19,64213	macs2_peak_1465
17	26861250	26861504	255	26861343	51	34,01162	8,78117	29,31963	macs2_peak_1011
6	71610954	71611207	254	71611124	24	12,15752	5,15485	8,15062	macs2_peak_1926
9	82899695	82899948	254	82899882	25	12,98978	5,36105	8,93839	macs2_peak_2495
7	47008261	47008514	254	47008416	33	20,18679	7,0106	15,84939	macs2_peak_2106
8	31187154	31187407	254	31187256	37	21,4973	6,79342	17,12003	macs2_peak_2199
10	79925790	79926043	254	79925914	44	22,09353	5,95053	17,70834	macs2_peak_166
16	48993836	48994089	254	48993976	36	23,10322	7,62918	18,67422	macs2_peak_947
17	33628979	33629232	254	33629093	38	24,13934	7,64486	19,67941	macs2_peak_1023
5	21500176	21500429	254	21500284	39	26,12335	8,24776	21,61141	macs2_peak_1721
14	71025142	71025395	254	71025287	41	27,14204	8,23292	22,61198	macs2_peak_662
1	182527968	182528221	254	182528080	47	33,41617	9,40905	28,74177	macs2_peak_105
4	149485027	149485279	253	149485164	24	12,15752	5,15485	8,15062	macs2_peak_1710
8	11758108	11758360	253	11758219	26	13,82357	5,56084	9,74688	macs2_peak_2156
3	63964594	63964846	253	63964691	31	17,52997	6,2727	13,28361	macs2_peak_1499
12	116405215	116405467	253	116405360	31	18,30444	6,59821	14,03085	macs2_peak_454
11	69041724	69041976	253	69041868	33	20,18679	7,0106	15,84939	macs2_peak_283
11	69125089	69125341	253	69125219	35	22,11914	7,42299	17,71968	macs2_peak_291
13	23519517	23519768	252	23519642	37	16,44067	5,02489	12,25243	macs2_peak_496
13	21940228	21940479	252	21940395	39	22,30896	6,75474	17,90273	macs2_peak_479
8	4275791	4276042	252	4275913	47	26,07923	6,78908	21,57844	macs2_peak_2152
5	125404144	125404395	252	125404286	40	26,13065	8,0369	21,61619	macs2_peak_1816
7	119720677	119720928	252	119720814	40	27,15176	8,45396	22,61198	macs2_peak_2131
17	67241923	67242174	252	67242059	42	28,1636	8,42894	23,61063	macs2_peak_1088
8	79711579	79711830	252	79711704	46	28,37392	7,72287	23,8089	macs2_peak_2247
17	53689261	53689511	251	53689396	31	14,58058	5,1201	10,47033	macs2_peak_1070
8	121949948	121950198	251	121950100	33	15,07824	5,04297	10,93819	macs2_peak_2379
9	72734003	72734253	251	72734158	30	17,38296	6,39202	13,14331	macs2_peak_2484
1	86586995	86587245	251	86587127	36	19,60777	6,24814	15,29307	macs2_peak_37
18	36801801	36802051	251	36801918	33	20,18679	7,0106	15,84939	macs2_peak_1152
3	126596202	126596452	251	126596281	34	21,14689	7,21679	16,77938	macs2_peak_1601
11	94989744	94989994	251	94989876	35	22,11914	7,42299	17,71968	macs2_peak_339
13	13098733	13098983	251	13098873	36	23,10322	7,62918	18,67422	macs2_peak_462
8	72492669	72492919	251	72492783	40	24,49181	7,39481	20,02579	macs2_peak_2243
1	64226096	64226346	251	64226231	39	26,12335	8,24776	21,61141	macs2_peak_28
2	128650040	128650289	250	128650193	24	12,15752	5,15485	8,15062	macs2_peak_1423
8	13764408	13764657	250	13764518	26	12,8089	5,12769	8,78175	macs2_peak_2164
10	123196125	123196374	250	123196234	26	13,83823	5,56724	9,74688	macs2_peak_207
7	120835412	120835661	250	120835551	32	18,43733	6,46872	14,15863	macs2_peak_2132
7	142458094	142458343	250	142458212	32	19,23918	6,8044	14,93354	macs2_peak_2145
10	24869822	24870071	250	24869947	33	19,35755	6,66475	15,04693	macs2_peak_128
12	81594911	81595160	250	81595046	35	22,11914	7,42299	17,71968	macs2_peak_445
5	143055722	143055971	250	143055852	39	22,30896	6,75474	17,90273	macs2_peak_1848
3	102804065	102804314	250	102804172	39	25,76948	8,10141	21,27345	macs2_peak_1564
8	25726000	25726248	249	25726101	24	11,8351	5,01341	7,85813	macs2_peak_2189
1	160212860	160213108	249	160212944	28	15,58143	5,97963	11,41415	macs2_peak_77
14	63860182	63860430	249	63860289	31	18,30444	6,59821	14,03085	macs2_peak_654
15	8099089	8099337	249	8099246	34	18,77468	6,2571	14,4903	macs2_peak_703
8	25601958	25602206	249	25602052	37	20,49706	6,41701	16,15144	macs2_peak_2188
3	88409973	88410221	249	88410089	35	22,11914	7,42299	17,71968	macs2_peak_1516
1	79746080	79746328	249	79746224	36	23,10322	7,62918	18,67422	macs2_peak_33
5	32135344	32135592	249	32135451	37	23,15996	7,44883	18,7274	macs2_peak_1730
13	49643701	49643948	248	49643839	28	15,58143	5,97963	11,41415	macs2_peak_522
12	116317793	116318040	248	116317926	29	16,47514	6,18582	12,27087	macs2_peak_453
17	80780107	80780354	248	80780201	32	17,01974	5,89955	12,8027	macs2_peak_1110
8	126970993	126971240	248	126971099	32	17,56488	6,11476	13,31829	macs2_peak_2408
5	90891298	90891545	248	90891400	32	19,23918	6,8044	14,93354	macs2_peak_1767
8	4140009	4140256	248	4140174	36	22,19178	7,25281	17,78882	macs2_peak_2151
18	12858477	12858724	248	12858581	38	25,10561	8,04157	20,61992	macs2_peak_1136
9	21592779	21593026	248	21592900	40	27,15176	8,45396	22,61198	macs2_peak_2433
4	148626925	148627171	247	148627065	26	13,83823	5,56724	9,74688	macs2_peak_1707
11	43958867	43959113	247	43958965	29	16,21862	6,07606	12,03368	macs2_peak_251
11	22002254	22002500	247	22002372	29	16,47514	6,18582	12,27087	macs2_peak_239
2	125858999	125859245	247	125859146	29	16,47514	6,18582	12,27087	macs2_peak_1410
4	86857267	86857513	247	86857387	29	16,47514	6,18582	12,27087	macs2_peak_1651
15	78926730	78926976	247	78926860	33	17,35403	5,87167	13,13182	macs2_peak_824
9	66350275	66350521	247	66350385	36	19,60777	6,24814	15,29307	macs2_peak_2474
13	21974963	21975209	247	21975061	41	19,60957	5,55383	15,29424	macs2_peak_481
7	30195010	30195256	247	30195172	35	21,23511	7,05679	16,86366	macs2_peak_2101
2	174076137	174076383	247	174076265	35	22,11914	7,42299	17,71968	macs2_peak_1466
2	126283088	126283334	247	126283178	40	23,76533	7,12089	19,32368	macs2_peak_1412
3	51359309	51359555	247	51359429	37	24,09881	7,83537	19,64213	macs2_peak_1485
12	110845212	110845458	247	110845346	38	25,10561	8,04157	20,61992	macs2_peak_450
9	108578516	108578762	247	108578637	45	27,99259	7,76796	23,44365	macs2_peak_2517
14	59597859	59598104	246	59598021	25	12,98978	5,36105	8,93839	macs2_peak_649
13	23438645	23438890	246	23438796	30	17,38296	6,39202	13,14331	macs2_peak_489
8	105854887	105855132	246	105855008	32	17,426	6,0595	13,18612	macs2_peak_2333
15	80132987	80133232	246	80133116	32	17,80035	6,20914	13,55279	macs2_peak_827
17	24073455	24073700	246	24073602	32	18,74415	6,596	14,4603	macs2_peak_988
2	144165365	144165610	246	144165522	32	19,23918	6,8044	14,93354	macs2_peak_1432
2	65039778	65040023	246	65039910	34	21,14689	7,21679	16,77938	macs2_peak_1361
6	146724752	146724997	246	146724870	36	22,19178	7,25281	17,78882	macs2_peak_2076
3	96501393	96501638	246	96501516	40	25,50166	7,78649	21,00806	macs2_peak_1558
5	125405965	125406210	246	125406110	40	27,15176	8,45396	22,61198	macs2_peak_1818
10	127937591	127937836	246	127937723	43	30,29851	9,07254	25,68543	macs2_peak_212
19	44107382	44107627	246	44107481	43	30,29851	9,07254	25,68543	macs2_peak_1266
5	34336091	34336336	246	34336202	46	33,53278	9,69112	28,84788	macs2_peak_1735
13	114786339	114786583	245	114786467	24	11,94955	5,06338	7,97055	macs2_peak_592
14	99087042	99087286	245	99087148	24	11,94955	5,06338	7,97055	macs2_peak_669
19	5823198	5823442	245	5823340	25	12,98978	5,36105	8,93839	macs2_peak_1203
16	91081453	91081697	245	91081579	27	14,70229	5,77343	10,57318	macs2_peak_960
3	95985275	95985519	245	95985348	31	18,30444	6,59821	14,03085	macs2_peak_1551
11	120796316	120796560	245	120796432	32	18,43733	6,46872	14,15863	macs2_peak_419
11	60454415	60454659	245	60454514	42	18,57489	5,12965	14,29517	macs2_peak_270
1	119837476	119837720	245	119837569	32	19,23918	6,8044	14,93354	macs2_peak_50
5	76905378	76905622	245	76905521	32	19,23918	6,8044	14,93354	macs2_peak_1758
13	23436904	23437148	245	23437025	33	19,35755	6,66475	15,04693	macs2_peak_487
7	30090424	30090668	245	30090555	44	22,09353	5,95053	17,70834	macs2_peak_2100
2	5090529	5090773	245	5090621	42	26,86531	7,91957	22,34316	macs2_peak_1298
1	165460480	165460724	245	165460596	42	29,23957	8,86634	24,65148	macs2_peak_79
17	28344285	28344529	245	28344417	49	34,9528	9,55527	30,23889	macs2_peak_1016
17	85620826	85621069	244	85620968	25	12,98978	5,36105	8,93839	macs2_peak_1119
6	91720172	91720415	244	91720287	29	13,72292	5,06606	9,65105	macs2_peak_1970
14	31032076	31032319	244	31032221	28	14,88903	5,68464	10,75338	macs2_peak_624
8	111449926	111450169	244	111450061	28	15,06476	5,75871	10,92625	macs2_peak_2359
8	91042889	91043132	244	91043060	29	15,75539	5,88066	11,58084	macs2_peak_2287
3	121588941	121589184	244	121589076	32	16,16864	5,57266	11,98577	macs2_peak_1591
4	139535344	139535587	244	139535453	30	17,38296	6,39202	13,14331	macs2_peak_1701
1	62665669	62665912	244	62665782	31	18,30444	6,59821	14,03085	macs2_peak_25
17	24737237	24737480	244	24737365	42	20,42773	5,68606	16,08542	macs2_peak_997
2	119477873	119478116	244	119477987	34	21,14689	7,21679	16,77938	macs2_peak_1402
17	56717661	56717904	244	56717803	44	30,23631	8,82099	25,63475	macs2_peak_1079
9	117253206	117253448	243	117253329	24	12,15752	5,15485	8,15062	macs2_peak_2530
15	9113471	9113713	243	9113644	26	12,96339	5,1924	8,93127	macs2_peak_742
9	45919899	45920141	243	45919987	27	14,70229	5,77343	10,57318	macs2_peak_2445
1	171038505	171038747	243	171038606	31	17,52997	6,2727	13,28361	macs2_peak_90
3	122292888	122293130	243	122293023	31	18,30444	6,59821	14,03085	macs2_peak_1597
7	110164060	110164302	243	110164171	37	24,09881	7,83537	19,64213	macs2_peak_2125
1	46853445	46853687	243	46853593	38	25,10561	8,04157	20,61992	macs2_peak_18
19	40462993	40463235	243	40463104	43	25,50152	7,22992	21,00806	macs2_peak_1261
16	16870578	16870819	242	16870689	25	12,98978	5,36105	8,93839	macs2_peak_924
16	23127656	23127897	242	23127745	26	13,83823	5,56724	9,74688	macs2_peak_930
11	115413704	115413945	242	115413778	27	14,70229	5,77343	10,57318	macs2_peak_390
17	34119186	34119427	242	34119317	28	15,58143	5,97963	11,41415	macs2_peak_1029
19	59464221	59464462	242	59464319	32	16,16864	5,57266	11,98577	macs2_peak_1290
18	13401212	13401453	242	13401365	30	17,38296	6,39202	13,14331	macs2_peak_1138
3	51074082	51074323	242	51074209	32	18,95349	6,68367	14,66595	macs2_peak_1483
4	149990076	149990317	242	149990243	36	19,60777	6,24814	15,29307	macs2_peak_1711
3	67582576	67582817	242	67582681	42	20,42773	5,68606	16,08542	macs2_peak_1502
12	56345764	56346005	242	56345854	34	21,14689	7,21679	16,77938	macs2_peak_431
4	133338320	133338561	242	133338443	35	22,11914	7,42299	17,71968	macs2_peak_1687
3	57651596	57651837	242	57651715	41	28,19058	8,66015	23,62719	macs2_peak_1494
15	8138491	8138731	241	8138578	27	14,2487	5,57831	10,14751	macs2_peak_705
10	81996928	81997168	241	81997033	29	16,47514	6,18582	12,27087	macs2_peak_177
15	38300485	38300725	241	38300627	31	17,10038	6,09626	12,88123	macs2_peak_770
10	34282066	34282306	241	34282154	35	18,72996	6,07927	14,4462	macs2_peak_136
13	51651533	51651773	241	51651642	34	19,76312	6,64701	15,44604	macs2_peak_524
4	153974988	153975228	241	153975125	33	20,18679	7,0106	15,84939	macs2_peak_1716
13	13211240	13211480	241	13211358	41	24,16347	7,09248	19,70101	macs2_peak_463
2	166793602	166793842	241	166793685	38	25,10561	8,04157	20,61992	macs2_peak_1454
6	146675290	146675530	241	146675412	39	25,12966	7,84088	20,64044	macs2_peak_2075
13	23530287	23530527	241	23530375	46	26,17506	6,97117	21,65929	macs2_peak_498
8	46551756	46551996	241	46551916	42	28,1636	8,42894	23,61063	macs2_peak_2217
7	139969421	139969661	241	139969547	44	31,36716	9,27873	26,73101	macs2_peak_2143
6	83368126	83368365	240	83368237	25	12,37936	5,09657	8,36174	macs2_peak_1945
1	179803612	179803851	240	179803745	26	13,83823	5,56724	9,74688	macs2_peak_100
12	76308053	76308292	240	76308135	30	17,38296	6,39202	13,14331	macs2_peak_440
4	106678821	106679060	240	106678907	30	17,38296	6,39202	13,14331	macs2_peak_1659
19	5041219	5041458	240	5041313	34	19,76312	6,64701	15,44604	macs2_peak_1186
1	36369115	36369354	240	36369244	34	21,14689	7,21679	16,77938	macs2_peak_2
11	69070627	69070866	240	69070712	34	21,14689	7,21679	16,77938	macs2_peak_286
19	5001734	5001973	240	5001849	43	21,25579	5,8183	16,88352	macs2_peak_1185
13	21167995	21168234	240	21168123	35	22,11914	7,42299	17,71968	macs2_peak_470
6	38533856	38534095	240	38533921	45	25,26079	6,82284	20,76942	macs2_peak_1887
17	66111463	66111702	240	66111631	42	26,86531	7,91957	22,34316	macs2_peak_1086
8	80711880	80712118	239	80712041	25	12,77212	5,26592	8,74788	macs2_peak_2248
11	19924154	19924392	239	19924291	27	14,70229	5,77343	10,57318	macs2_peak_237
8	126536995	126537233	239	126537177	33	15,07824	5,04297	10,93819	macs2_peak_2403
11	97782344	97782582	239	97782419	32	16,16864	5,57266	11,98577	macs2_peak_349
5	136198865	136199103	239	136198956	30	16,63585	6,07668	12,42624	macs2_peak_1826
11	117419115	117419353	239	117419222	35	22,11914	7,42299	17,71968	macs2_peak_395
8	88570719	88570957	239	88570831	39	22,30896	6,75474	17,90273	macs2_peak_2275
5	140383980	140384218	239	140384111	41	22,63312	6,54824	18,22222	macs2_peak_1841
13	21160725	21160963	239	21160821	38	24,76149	7,89888	20,29195	macs2_peak_468
19	29806499	29806737	239	29806608	42	27,76238	8,26938	23,21749	macs2_peak_1242
6	18848497	18848735	239	18848600	43	30,29851	9,07254	25,68543	macs2_peak_1874
9	7763973	7764210	238	7764066	25	12,98978	5,36105	8,93839	macs2_peak_2422
14	46822126	46822363	238	46822245	29	13,72292	5,06606	9,65105	macs2_peak_632
3	121646726	121646963	238	121646823	26	13,83823	5,56724	9,74688	macs2_peak_1593
1	191183009	191183246	238	191183106	27	14,70229	5,77343	10,57318	macs2_peak_108
11	69124150	69124387	238	69124305	34	17,86395	5,9104	13,61246	macs2_peak_289
13	4712732	4712969	238	4712849	39	19,97743	5,93291	15,65695	macs2_peak_459
11	69062218	69062455	238	69062367	34	21,14689	7,21679	16,77938	macs2_peak_284
18	5989511	5989748	238	5989619	36	23,10322	7,62918	18,67422	macs2_peak_1130
11	88856474	88856711	238	88856619	38	24,76149	7,89888	20,29195	macs2_peak_333
17	55892012	55892248	237	55892127	24	12,15752	5,15485	8,15062	macs2_peak_1072
5	143180675	143180911	237	143180770	25	12,98978	5,36105	8,93839	macs2_peak_1850
11	86757534	86757770	237	86757670	27	14,70229	5,77343	10,57318	macs2_peak_324
5	123344485	123344721	237	123344615	28	15,58143	5,97963	11,41415	macs2_peak_1805
5	105520135	105520371	237	105520246	30	17,38296	6,39202	13,14331	macs2_peak_1778
10	76650702	76650938	237	76650834	33	17,89097	6,07833	13,63871	macs2_peak_163
2	78549124	78549360	237	78549263	32	19,23918	6,8044	14,93354	macs2_peak_1367
7	132444392	132444628	237	132444499	33	20,18679	7,0106	15,84939	macs2_peak_2140
5	106991690	106991926	237	106991795	34	21,14689	7,21679	16,77938	macs2_peak_1779
8	120004186	120004422	237	120004304	41	21,69857	6,22955	17,31822	macs2_peak_2372
2	11797905	11798141	237	11798023	35	22,11914	7,42299	17,71968	macs2_peak_1303
5	69556803	69557039	237	69556887	35	22,11914	7,42299	17,71968	macs2_peak_1754
9	114640194	114640430	237	114640307	35	22,11914	7,42299	17,71968	macs2_peak_2527
5	36698897	36699133	237	36699035	36	23,10322	7,62918	18,67422	macs2_peak_1737
17	46956257	46956492	236	46956338	29	14,88991	5,52528	10,75383	macs2_peak_1061
1	133033892	133034127	236	133034000	28	15,58143	5,97963	11,41415	macs2_peak_54
2	26118533	26118768	236	26118627	28	15,58143	5,97963	11,41415	macs2_peak_1317
5	44799748	44799983	236	44799869	28	15,58143	5,97963	11,41415	macs2_peak_1741
12	117482636	117482871	236	117482749	29	16,47514	6,18582	12,27087	macs2_peak_455
13	116917422	116917657	236	116917543	29	16,47514	6,18582	12,27087	macs2_peak_593
14	30916577	30916812	236	30916693	29	16,47514	6,18582	12,27087	macs2_peak_623
5	150674265	150674500	236	150674373	31	18,30444	6,59821	14,03085	macs2_peak_1864
18	57878101	57878336	236	57878221	33	20,18679	7,0106	15,84939	macs2_peak_1155
4	107879719	107879953	235	107879800	24	12,15752	5,15485	8,15062	macs2_peak_1660
6	38587878	38588112	235	38588028	25	12,89369	5,31894	8,86533	macs2_peak_1889
17	87672507	87672741	235	87672668	25	12,98978	5,36105	8,93839	macs2_peak_1123
8	15027490	15027724	235	15027646	26	13,83823	5,56724	9,74688	macs2_peak_2173
16	24393305	24393539	235	24393440	27	14,70229	5,77343	10,57318	macs2_peak_932
11	107012786	107013020	235	107012929	31	18,30444	6,59821	14,03085	macs2_peak_379
8	70777195	70777429	235	70777299	32	18,95349	6,68367	14,66595	macs2_peak_2237
10	128458419	128458653	235	128458549	36	23,10322	7,62918	18,67422	macs2_peak_216
11	103142113	103142346	234	103142266	31	18,30444	6,59821	14,03085	macs2_peak_372
6	145372046	145372279	234	145372173	33	18,35904	6,26199	14,08429	macs2_peak_2069
17	29888716	29888949	234	29888813	32	18,43733	6,46872	14,15863	macs2_peak_1020
2	152686765	152686998	234	152686858	33	20,18679	7,0106	15,84939	macs2_peak_1438
4	40889422	40889655	234	40889553	33	20,18679	7,0106	15,84939	macs2_peak_1636
1	54438907	54439140	234	54439020	34	21,14689	7,21679	16,77938	macs2_peak_19
11	84870816	84871049	234	84870911	37	23,15996	7,44883	18,7274	macs2_peak_311
14	68044630	68044863	234	68044744	37	24,09881	7,83537	19,64213	macs2_peak_656
X	73948681	73948913	233	73948838	26	13,2005	5,29259	9,14289	macs2_peak_2546
16	18876868	18877100	233	18876926	26	13,83823	5,56724	9,74688	macs2_peak_927
10	69452194	69452426	233	69452325	30	14,52467	5,23493	10,41491	macs2_peak_157
13	22022271	22022503	233	22022413	28	15,58143	5,97963	11,41415	macs2_peak_482
13	45685015	45685247	233	45685117	31	15,74244	5,55777	11,5723	macs2_peak_516
10	61695462	61695694	233	61695564	29	15,75539	5,88066	11,58084	macs2_peak_146
1	158766114	158766346	233	158766230	30	17,38296	6,39202	13,14331	macs2_peak_76
8	106011388	106011620	233	106011494	39	18,00388	5,28936	13,74938	macs2_peak_2335
11	69037379	69037611	233	69037517	31	18,30444	6,59821	14,03085	macs2_peak_280
13	106936812	106937044	233	106936910	33	20,18679	7,0106	15,84939	macs2_peak_575
5	52782917	52783149	233	52783022	33	20,18679	7,0106	15,84939	macs2_peak_1745
19	40588319	40588551	233	40588441	36	22,19178	7,25281	17,78882	macs2_peak_1263
10	115406453	115406684	232	115406607	24	12,15752	5,15485	8,15062	macs2_peak_196
3	88526584	88526815	232	88526696	25	12,37936	5,09657	8,36174	macs2_peak_1517
4	95483735	95483966	232	95483827	26	13,83823	5,56724	9,74688	macs2_peak_1656
15	67468074	67468305	232	67468190	30	14,04279	5,05294	9,94569	macs2_peak_796
14	61302557	61302788	232	61302629	33	15,07824	5,04297	10,93819	macs2_peak_652
10	127266260	127266491	232	127266323	29	16,47514	6,18582	12,27087	macs2_peak_210
10	60209161	60209392	232	60209287	30	16,63585	6,07668	12,42624	macs2_peak_145
12	71566199	71566430	232	71566303	33	19,35755	6,66475	15,04693	macs2_peak_437
1	181009729	181009960	232	181009826	36	23,10322	7,62918	18,67422	macs2_peak_102
14	51090558	51090789	232	51090668	36	23,10322	7,62918	18,67422	macs2_peak_637
4	117182519	117182750	232	117182631	39	26,12335	8,24776	21,61141	macs2_peak_1663
5	123731093	123731323	231	123731247	24	12,15752	5,15485	8,15062	macs2_peak_1807
9	58582079	58582309	231	58582216	24	12,15752	5,15485	8,15062	macs2_peak_2463
3	89998660	89998890	231	89998770	25	12,98978	5,36105	8,93839	macs2_peak_1528
15	27412539	27412769	231	27412693	32	16,16864	5,57266	11,98577	macs2_peak_746
14	61238793	61239023	231	61238926	29	16,47514	6,18582	12,27087	macs2_peak_651
3	88336825	88337055	231	88336888	29	16,47514	6,18582	12,27087	macs2_peak_1515
6	128760041	128760271	231	128760144	30	17,11672	6,27859	12,89686	macs2_peak_2046
4	118437647	118437877	231	118437752	31	18,30444	6,59821	14,03085	macs2_peak_1666
2	126152057	126152286	230	126152205	24	12,15752	5,15485	8,15062	macs2_peak_1411
15	8321433	8321662	230	8321589	29	13,72292	5,06606	9,65105	macs2_peak_735
10	83587738	83587967	230	83587834	26	13,83823	5,56724	9,74688	macs2_peak_181
13	104228743	104228972	230	104228906	27	14,70229	5,77343	10,57318	macs2_peak_573
6	115774164	115774393	230	115774339	27	14,70229	5,77343	10,57318	macs2_peak_1993
14	20607940	20608169	230	20608027	31	18,30444	6,59821	14,03085	macs2_peak_605
2	18587005	18587234	230	18587109	31	18,30444	6,59821	14,03085	macs2_peak_1310
1	162008149	162008378	230	162008287	35	22,11914	7,42299	17,71968	macs2_peak_78
15	35207455	35207684	230	35207582	47	23,78488	6,08329	19,34313	macs2_peak_757
5	125409366	125409594	229	125409507	24	11,94955	5,06338	7,97055	macs2_peak_1820
11	30129396	30129624	229	30129486	24	12,15752	5,15485	8,15062	macs2_peak_243
11	102087519	102087747	229	102087657	29	16,47514	6,18582	12,27087	macs2_peak_368
19	12005971	12006199	229	12006082	32	19,23918	6,8044	14,93354	macs2_peak_1226
3	30601172	30601400	229	30601315	42	25,10608	7,26135	20,61992	macs2_peak_1473
17	46948850	46949077	228	46949001	24	12,15752	5,15485	8,15062	macs2_peak_1057
11	98682476	98682703	228	98682628	26	13,83823	5,56724	9,74688	macs2_peak_357
13	112499370	112499597	228	112499500	26	13,83823	5,56724	9,74688	macs2_peak_584
12	32451189	32451416	228	32451312	28	15,58143	5,97963	11,41415	macs2_peak_429
13	38634993	38635220	228	38635079	28	15,58143	5,97963	11,41415	macs2_peak_512
16	31081420	31081647	228	31081543	33	19,35755	6,66475	15,04693	macs2_peak_938
13	59875810	59876037	228	59875948	41	22,15796	6,38492	17,75811	macs2_peak_544
13	23555151	23555377	227	23555268	25	12,98978	5,36105	8,93839	macs2_peak_499
19	29285552	29285778	227	29285671	27	13,70894	5,35095	9,64068	macs2_peak_1239
2	54052431	54052657	227	54052544	26	13,83823	5,56724	9,74688	macs2_peak_1356
11	86436987	86437213	227	86437101	27	14,70229	5,77343	10,57318	macs2_peak_314
6	117001227	117001453	227	117001315	30	15,69423	5,69226	11,52518	macs2_peak_2000
17	31931329	31931555	227	31931446	31	16,46507	5,84069	12,27087	macs2_peak_1021
17	36892548	36892774	227	36892691	29	16,47514	6,18582	12,27087	macs2_peak_1041
3	152265817	152266043	227	152265927	32	19,23918	6,8044	14,93354	macs2_peak_1625
12	3349347	3349573	227	3349505	33	20,18679	7,0106	15,84939	macs2_peak_422
2	170596926	170597152	227	170597066	34	21,14689	7,21679	16,77938	macs2_peak_1462
4	119105737	119105963	227	119105839	34	21,14689	7,21679	16,77938	macs2_peak_1669
11	74770698	74770924	227	74770819	37	23,15996	7,44883	18,7274	macs2_peak_300
2	30258732	30258958	227	30258844	38	24,13934	7,64486	19,67941	macs2_peak_1332
2	118111917	118112142	226	118112034	24	12,15752	5,15485	8,15062	macs2_peak_1386
16	87307453	87307678	226	87307588	25	12,98978	5,36105	8,93839	macs2_peak_955
1	72244371	72244596	226	72244460	26	13,83823	5,56724	9,74688	macs2_peak_31
11	69037765	69037990	226	69037869	27	14,70229	5,77343	10,57318	macs2_peak_281
8	26974883	26975108	226	26974925	32	16,58567	5,73145	12,3805	macs2_peak_2196
17	36958443	36958668	226	36958571	32	18,43733	6,46872	14,15863	macs2_peak_1042
4	64058930	64059155	226	64059035	32	18,43733	6,46872	14,15863	macs2_peak_1649
12	112596878	112597103	226	112597036	34	21,14689	7,21679	16,77938	macs2_peak_452
14	51063816	51064041	226	51063910	39	22,30896	6,75474	17,90273	macs2_peak_633
8	86170036	86170260	225	86170120	27	13,04925	5,08018	8,99721	macs2_peak_2274
8	111157718	111157942	225	111157762	27	13,23819	5,15693	9,17948	macs2_peak_2356
7	55962439	55962663	225	55962545	27	14,70229	5,77343	10,57318	macs2_peak_2107
11	118337769	118337993	225	118337917	28	15,58143	5,97963	11,41415	macs2_peak_396
9	95989907	95990131	225	95989996	28	15,58143	5,97963	11,41415	macs2_peak_2505
11	95859087	95859311	225	95859183	29	15,75539	5,88066	11,58084	macs2_peak_344
3	53017117	53017341	225	53017192	33	16,59478	5,58676	12,38931	macs2_peak_1488
5	149228948	149229172	225	149229084	35	22,11914	7,42299	17,71968	macs2_peak_1863
1	169531428	169531651	224	169531495	25	12,98978	5,36105	8,93839	macs2_peak_84
1	180850979	180851202	224	180851111	25	12,98978	5,36105	8,93839	macs2_peak_101
6	98746933	98747156	224	98747065	25	12,98978	5,36105	8,93839	macs2_peak_1977
15	103239833	103240056	224	103239926	29	13,72292	5,06606	9,65105	macs2_peak_909
11	106233136	106233359	224	106233216	26	13,83823	5,56724	9,74688	macs2_peak_374
9	65196470	65196693	224	65196560	33	15,07824	5,04297	10,93819	macs2_peak_2469
5	135063971	135064194	224	135064065	31	15,34004	5,4038	11,19372	macs2_peak_1824
11	22990517	22990740	224	22990634	28	15,58143	5,97963	11,41415	macs2_peak_240
8	110630514	110630737	224	110630623	34	15,86556	5,19129	11,68824	macs2_peak_2352
8	107096446	107096669	224	107096569	31	16,46507	5,84069	12,27087	macs2_peak_2337
10	42277971	42278194	224	42278094	30	16,63585	6,07668	12,42624	macs2_peak_141
6	83136434	83136657	224	83136587	36	17,47618	5,48794	13,23367	macs2_peak_1940
8	124291034	124291257	224	124291138	37	18,29885	5,63626	14,03085	macs2_peak_2396
1	105990108	105990331	224	105990232	31	18,30444	6,59821	14,03085	macs2_peak_46
7	29767399	29767622	224	29767468	31	18,30444	6,59821	14,03085	macs2_peak_2099
16	84735173	84735396	224	84735287	34	20,29026	6,86077	15,94927	macs2_peak_953
3	96500313	96500535	223	96500395	25	12,98978	5,36105	8,93839	macs2_peak_1556
8	95729420	95729642	223	95729532	26	13,24067	5,30967	9,18189	macs2_peak_2304
16	91603870	91604092	223	91603983	29	13,72292	5,06606	9,65105	macs2_peak_961
17	56040154	56040376	223	56040267	28	15,58143	5,97963	11,41415	macs2_peak_1073
8	111478003	111478225	223	111478142	36	16,72134	5,23325	12,50969	macs2_peak_2360
9	54734421	54734643	223	54734522	36	17,47618	5,48794	13,23367	macs2_peak_2453
17	25792350	25792572	223	25792438	32	18,43733	6,46872	14,15863	macs2_peak_1005
9	62721995	62722217	223	62722126	32	19,23918	6,8044	14,93354	macs2_peak_2465
11	115412897	115413119	223	115412986	34	21,14689	7,21679	16,77938	macs2_peak_388
18	67369728	67369950	223	67369787	35	22,11914	7,42299	17,71968	macs2_peak_1167
3	99314343	99314564	222	99314465	24	12,15752	5,15485	8,15062	macs2_peak_1563
15	102488778	102488999	222	102488866	25	12,30303	5,064	8,29099	macs2_peak_895
19	12009608	12009829	222	12009708	26	13,83823	5,56724	9,74688	macs2_peak_1227
5	30879509	30879730	222	30879619	27	14,70229	5,77343	10,57318	macs2_peak_1725
9	58253005	58253226	222	58253140	27	14,70229	5,77343	10,57318	macs2_peak_2460
3	84581779	84582000	222	84581898	30	15,73713	5,70946	11,56738	macs2_peak_1507
9	109855827	109856048	222	109855938	29	16,47514	6,18582	12,27087	macs2_peak_2519
4	95105689	95105910	222	95105823	30	16,63585	6,07668	12,42624	macs2_peak_1655
3	116808206	116808427	222	116808295	33	17,01006	5,74153	12,79375	macs2_peak_1589
13	98299246	98299467	222	98299341	31	18,30444	6,59821	14,03085	macs2_peak_560
19	12011036	12011257	222	12011141	31	18,30444	6,59821	14,03085	macs2_peak_1228
X	6971932	6972153	222	6972078	31	18,30444	6,59821	14,03085	macs2_peak_2539
16	91073455	91073676	222	91073606	34	21,14689	7,21679	16,77938	macs2_peak_959
10	62449649	62449869	221	62449795	29	14,09606	5,21041	9,99799	macs2_peak_147
10	94198854	94199074	221	94198946	28	15,58143	5,97963	11,41415	macs2_peak_187
8	95012380	95012600	221	95012473	33	17,01006	5,74153	12,79375	macs2_peak_2298
12	73842346	73842566	221	73842493	35	18,72996	6,07927	14,4462	macs2_peak_439
1	118369224	118369444	221	118369301	34	21,14689	7,21679	16,77938	macs2_peak_48
15	31224092	31224311	220	31224199	24	12,0268	5,09726	8,0464	macs2_peak_753
13	21919182	21919401	220	21919238	24	12,15752	5,15485	8,15062	macs2_peak_478
5	86804216	86804435	220	86804292	26	13,2005	5,29259	9,14289	macs2_peak_1763
6	88967834	88968053	220	88967975	26	13,32158	5,34415	9,26192	macs2_peak_1966
6	115601667	115601886	220	115601786	28	15,15387	5,79648	11,01338	macs2_peak_1992
2	159854196	159854415	220	159854343	28	15,58143	5,97963	11,41415	macs2_peak_1450
11	93968225	93968444	220	93968346	31	17,52997	6,2727	13,28361	macs2_peak_335
7	30664891	30665110	220	30665003	31	18,30444	6,59821	14,03085	macs2_peak_2102
3	132683989	132684208	220	132684122	32	19,23918	6,8044	14,93354	macs2_peak_1607
5	107437766	107437985	220	107437883	33	20,18679	7,0106	15,84939	macs2_peak_1780
18	62326150	62326369	220	62326264	37	23,15996	7,44883	18,7274	macs2_peak_1162
14	52020026	52020244	219	52020137	25	12,98978	5,36105	8,93839	macs2_peak_638
9	121718881	121719099	219	121718984	25	12,98978	5,36105	8,93839	macs2_peak_2533
13	21710479	21710697	219	21710620	29	13,72292	5,06606	9,65105	macs2_peak_474
2	83794893	83795111	219	83795007	26	13,83823	5,56724	9,74688	macs2_peak_1369
15	102539114	102539332	219	102539204	28	14,93266	5,70298	10,79545	macs2_peak_902
10	70428193	70428411	219	70428300	28	15,58143	5,97963	11,41415	macs2_peak_158
8	27023729	27023947	219	27023802	28	15,58143	5,97963	11,41415	macs2_peak_2197
18	40127889	40128107	219	40127983	29	16,47514	6,18582	12,27087	macs2_peak_1153
3	96497741	96497959	219	96497878	30	16,63585	6,07668	12,42624	macs2_peak_1554
4	58379359	58379577	219	58379481	31	18,02848	6,48113	13,77339	macs2_peak_1646
4	138216986	138217204	219	138217108	31	18,30444	6,59821	14,03085	macs2_peak_1697
15	58872512	58872730	219	58872619	42	26,25561	7,68729	21,73904	macs2_peak_783
7	98489784	98490001	218	98489889	25	12,98978	5,36105	8,93839	macs2_peak_2118
11	69991413	69991630	218	69991515	26	13,83823	5,56724	9,74688	macs2_peak_294
8	109737707	109737924	218	109737839	27	14,70229	5,77343	10,57318	macs2_peak_2349
5	144989000	144989217	218	144989124	28	14,88903	5,68464	10,75338	macs2_peak_1858
1	165641551	165641768	218	165641649	29	16,47514	6,18582	12,27087	macs2_peak_80
16	31948405	31948622	218	31948504	35	22,11914	7,42299	17,71968	macs2_peak_939
11	97766508	97766724	217	97766636	26	13,83823	5,56724	9,74688	macs2_peak_348
14	27823903	27824119	217	27823985	28	14,88903	5,68464	10,75338	macs2_peak_620
9	106789125	106789341	217	106789216	28	15,58143	5,97963	11,41415	macs2_peak_2514
19	53310367	53310583	217	53310490	38	17,21684	5,15713	12,99527	macs2_peak_1279
9	57071211	57071427	217	57071327	40	23,23102	6,92361	18,796	macs2_peak_2456
2	163017398	163017613	216	163017504	24	12,15752	5,15485	8,15062	macs2_peak_1451
8	85080828	85081043	216	85080914	27	12,86433	5,00568	8,83626	macs2_peak_2270
3	105059035	105059250	216	105059139	27	13,23819	5,15693	9,17948	macs2_peak_1567
13	34899159	34899374	216	34899272	26	13,83823	5,56724	9,74688	macs2_peak_506
1	92473723	92473938	216	92473835	29	16,47514	6,18582	12,27087	macs2_peak_41
1	58712057	58712272	216	58712163	31	18,30444	6,59821	14,03085	macs2_peak_24
8	123538739	123538954	216	123538832	34	19,60944	6,58545	15,29424	macs2_peak_2389
13	23698222	23698436	215	23698286	24	12,15752	5,15485	8,15062	macs2_peak_501
7	92486624	92486838	215	92486738	25	12,98978	5,36105	8,93839	macs2_peak_2117
10	27378476	27378690	215	27378578	26	13,83823	5,56724	9,74688	macs2_peak_133
17	14165305	14165519	215	14165409	28	13,85992	5,26161	9,76847	macs2_peak_973
10	96635569	96635783	215	96635633	28	15,58143	5,97963	11,41415	macs2_peak_189
14	21101303	21101517	215	21101426	32	16,16864	5,57266	11,98577	macs2_peak_616
10	63023877	63024091	215	63023995	30	17,38296	6,39202	13,14331	macs2_peak_153
17	25133261	25133475	215	25133390	31	18,02848	6,48113	13,77339	macs2_peak_1002
7	130215612	130215826	215	130215699	31	18,30444	6,59821	14,03085	macs2_peak_2138
1	135731970	135732184	215	135732088	33	19,35755	6,66475	15,04693	macs2_peak_59
10	63243586	63243800	215	63243672	35	22,11914	7,42299	17,71968	macs2_peak_154
18	34776758	34776972	215	34776859	37	24,09881	7,83537	19,64213	macs2_peak_1145
8	25998377	25998590	214	25998495	25	12,81245	5,28347	8,78524	macs2_peak_2192
2	167538184	167538397	214	167538281	25	12,98978	5,36105	8,93839	macs2_peak_1456
8	123114331	123114544	214	123114451	30	14,52467	5,23493	10,41491	macs2_peak_2383
13	3611163	3611376	214	3611240	28	14,88903	5,68464	10,75338	macs2_peak_458
8	22411214	22411427	214	22411309	30	16,17653	5,88735	11,99293	macs2_peak_2183
7	90442631	90442844	214	90442709	32	19,23918	6,8044	14,93354	macs2_peak_2115
1	134361939	134362151	213	134362079	24	12,15752	5,15485	8,15062	macs2_peak_56
18	60560643	60560855	213	60560736	25	12,98978	5,36105	8,93839	macs2_peak_1158
9	63537654	63537866	213	63537729	25	12,98978	5,36105	8,93839	macs2_peak_2466
3	88984111	88984323	213	88984231	26	13,2005	5,29259	9,14289	macs2_peak_1519
2	54436024	54436236	213	54436113	28	15,58143	5,97963	11,41415	macs2_peak_1357
5	105110712	105110924	213	105110843	28	15,58143	5,97963	11,41415	macs2_peak_1776
X	95993412	95993624	213	95993522	28	15,58143	5,97963	11,41415	macs2_peak_2548
10	108536046	108536258	213	108536112	32	17,4721	6,07781	13,23095	macs2_peak_192
11	97702384	97702596	213	97702515	34	17,86395	5,9104	13,61246	macs2_peak_347
11	102295844	102296055	212	102295948	27	14,70229	5,77343	10,57318	macs2_peak_370
2	83714776	83714987	212	83714869	27	14,70229	5,77343	10,57318	macs2_peak_1368
4	131843375	131843586	212	131843481	28	15,58143	5,97963	11,41415	macs2_peak_1683
16	95728613	95728824	212	95728714	29	16,47514	6,18582	12,27087	macs2_peak_965
5	88887371	88887582	212	88887486	30	17,38296	6,39202	13,14331	macs2_peak_1765
11	18872043	18872254	212	18872121	31	18,30444	6,59821	14,03085	macs2_peak_236
7	99353248	99353459	212	99353351	31	18,30444	6,59821	14,03085	macs2_peak_2119
19	44956314	44956525	212	44956438	33	19,30549	6,64338	14,99914	macs2_peak_1269
1	37890368	37890578	211	37890484	26	13,83823	5,56724	9,74688	macs2_peak_3
4	140747951	140748161	211	140748091	26	13,83823	5,56724	9,74688	macs2_peak_1702
19	29300924	29301134	211	29301029	27	14,12123	5,52414	10,02302	macs2_peak_1240
11	80377937	80378147	211	80378069	27	14,70229	5,77343	10,57318	macs2_peak_306
2	34826163	34826373	211	34826265	27	14,70229	5,77343	10,57318	macs2_peak_1347
2	153345494	153345704	211	153345575	29	16,47514	6,18582	12,27087	macs2_peak_1442
9	118488610	118488819	210	118488715	24	12,15752	5,15485	8,15062	macs2_peak_2531
15	60692778	60692987	210	60692858	26	13,40324	5,37909	9,34269	macs2_peak_788
15	102730310	102730519	210	102730398	27	14,33468	5,61502	10,23122	macs2_peak_906
2	4499244	4499453	210	4499340	28	15,58143	5,97963	11,41415	macs2_peak_1296
14	76010832	76011041	210	76010922	29	16,47514	6,18582	12,27087	macs2_peak_666
6	114643011	114643220	210	114643138	29	16,47514	6,18582	12,27087	macs2_peak_1991
8	84066362	84066570	209	84066528	24	12,15752	5,15485	8,15062	macs2_peak_2257
2	35881118	35881326	209	35881252	29	13,72292	5,06606	9,65105	macs2_peak_1351
1	170867700	170867908	209	170867789	26	13,83823	5,56724	9,74688	macs2_peak_86
2	156991994	156992202	209	156992087	28	15,58143	5,97963	11,41415	macs2_peak_1447
4	136320273	136320481	209	136320408	28	15,58143	5,97963	11,41415	macs2_peak_1695
2	93277579	93277787	209	93277648	29	16,21862	6,07606	12,03368	macs2_peak_1374
7	58399217	58399425	209	58399334	29	16,47514	6,18582	12,27087	macs2_peak_2108
17	87367767	87367975	209	87367895	31	18,30444	6,59821	14,03085	macs2_peak_1122
17	69156355	69156562	208	69156452	24	12,15752	5,15485	8,15062	macs2_peak_1089
1	181144123	181144330	208	181144225	25	12,98978	5,36105	8,93839	macs2_peak_103
1	89108319	89108526	208	89108402	26	13,83823	5,56724	9,74688	macs2_peak_39
18	35562068	35562275	208	35562201	26	13,83823	5,56724	9,74688	macs2_peak_1150
7	127511880	127512087	208	127511981	26	13,83823	5,56724	9,74688	macs2_peak_2133
11	106999536	106999743	208	106999668	27	14,70229	5,77343	10,57318	macs2_peak_378
12	21300074	21300281	208	21300173	27	14,70229	5,77343	10,57318	macs2_peak_426
13	23518982	23519189	208	23519093	27	14,70229	5,77343	10,57318	macs2_peak_495
8	123324988	123325195	208	123325116	27	14,70229	5,77343	10,57318	macs2_peak_2384
6	17202147	17202354	208	17202236	28	14,88903	5,68464	10,75338	macs2_peak_1873
8	121115926	121116133	208	121116047	33	17,01006	5,74153	12,79375	macs2_peak_2377
12	80146471	80146678	208	80146570	31	18,30444	6,59821	14,03085	macs2_peak_443
11	69124549	69124755	207	69124625	25	12,98978	5,36105	8,93839	macs2_peak_290
12	72085823	72086029	207	72085916	25	12,98978	5,36105	8,93839	macs2_peak_438
5	100378359	100378565	207	100378467	25	12,98978	5,36105	8,93839	macs2_peak_1773
16	96145140	96145346	207	96145253	26	13,83823	5,56724	9,74688	macs2_peak_968
13	53377333	53377539	207	53377421	27	14,70229	5,77343	10,57318	macs2_peak_528
19	5424808	5425014	207	5424850	30	16,40361	5,98052	12,21613	macs2_peak_1189
11	48856565	48856771	207	48856621	30	16,63585	6,07668	12,42624	macs2_peak_257
11	98413330	98413536	207	98413466	31	18,30444	6,59821	14,03085	macs2_peak_355
15	5244673	5244879	207	5244793	33	18,84737	6,45709	14,56089	macs2_peak_685
3	103601565	103601771	207	103601704	34	20,29026	6,86077	15,94927	macs2_peak_1565
19	57304680	57304886	207	57304818	34	21,14689	7,21679	16,77938	macs2_peak_1288
3	96197159	96197364	206	96197245	24	12,15752	5,15485	8,15062	macs2_peak_1552
10	12876647	12876852	206	12876737	25	12,98978	5,36105	8,93839	macs2_peak_117
14	70076789	70076994	206	70076838	25	12,98978	5,36105	8,93839	macs2_peak_660
1	97770055	97770260	206	97770162	29	16,47514	6,18582	12,27087	macs2_peak_44
7	12966468	12966673	206	12966628	30	17,38296	6,39202	13,14331	macs2_peak_2085
8	105573492	105573697	206	105573599	36	17,47618	5,48794	13,23367	macs2_peak_2331
8	106522017	106522222	206	106522146	33	18,84737	6,45709	14,56089	macs2_peak_2336
10	43540935	43541140	206	43541052	32	19,23918	6,8044	14,93354	macs2_peak_142
5	111059601	111059806	206	111059708	32	19,23918	6,8044	14,93354	macs2_peak_1791
8	95724515	95724719	205	95724642	24	12,15752	5,15485	8,15062	macs2_peak_2301
9	124424573	124424777	205	124424681	24	12,15752	5,15485	8,15062	macs2_peak_2538
1	195016927	195017131	205	195016981	25	12,98978	5,36105	8,93839	macs2_peak_109
12	70969066	70969270	205	70969186	28	15,58143	5,97963	11,41415	macs2_peak_436
13	99483599	99483803	205	99483714	28	15,58143	5,97963	11,41415	macs2_peak_564
9	41327109	41327313	205	41327205	30	16,63585	6,07668	12,42624	macs2_peak_2441
16	24447837	24448041	205	24447933	30	17,11672	6,27859	12,89686	macs2_peak_933
6	128760677	128760881	205	128760798	39	18,37449	5,40665	14,0997	macs2_peak_2047
15	77257695	77257899	205	77257772	36	19,14998	6,0797	14,85955	macs2_peak_813
18	6765020	6765223	204	6765100	24	12,15752	5,15485	8,15062	macs2_peak_1132
7	3332123	3332326	204	3332210	24	12,15752	5,15485	8,15062	macs2_peak_2082
1	63176882	63177085	204	63177001	25	12,98978	5,36105	8,93839	macs2_peak_26
12	86078866	86079069	204	86078990	25	12,98978	5,36105	8,93839	macs2_peak_447
6	67071618	67071821	204	67071734	32	14,65003	5,01672	10,5391	macs2_peak_1919
9	123717542	123717745	204	123717645	28	15,58143	5,97963	11,41415	macs2_peak_2536
7	80026175	80026378	204	80026270	29	16,47514	6,18582	12,27087	macs2_peak_2113
14	73509843	73510045	203	73509940	24	12,15752	5,15485	8,15062	macs2_peak_664
5	43808115	43808317	203	43808221	25	12,37936	5,09657	8,36174	macs2_peak_1740
10	75764164	75764366	203	75764207	25	12,98978	5,36105	8,93839	macs2_peak_160
2	5614715	5614917	203	5614789	26	13,83823	5,56724	9,74688	macs2_peak_1300
9	18292100	18292302	203	18292189	26	13,83823	5,56724	9,74688	macs2_peak_2429
5	105293684	105293886	203	105293811	27	14,03724	5,48861	9,9402	macs2_peak_1777
12	111537816	111538018	203	111537948	28	15,58143	5,97963	11,41415	macs2_peak_451
17	47611481	47611683	203	47611549	28	15,58143	5,97963	11,41415	macs2_peak_1067
14	20348008	20348210	203	20348129	29	15,75539	5,88066	11,58084	macs2_peak_602
13	100814948	100815149	202	100815098	24	12,15752	5,15485	8,15062	macs2_peak_571
5	64079163	64079364	202	64079213	24	12,15752	5,15485	8,15062	macs2_peak_1749
7	72519685	72519886	202	72519754	24	12,15752	5,15485	8,15062	macs2_peak_2110
7	109536608	109536809	202	109536712	27	14,70229	5,77343	10,57318	macs2_peak_2124
1	87340193	87340394	202	87340270	31	15,34004	5,4038	11,19372	macs2_peak_38
5	52669649	52669850	202	52669743	28	15,58143	5,97963	11,41415	macs2_peak_1744
15	84923163	84923364	202	84923255	33	18,35904	6,26199	14,08429	macs2_peak_867
4	45341925	45342125	201	45341998	25	12,98978	5,36105	8,93839	macs2_peak_1640
15	98780976	98781176	201	98781098	27	13,23819	5,15693	9,17948	macs2_peak_881
1	58392961	58393161	201	58393033	27	14,70229	5,77343	10,57318	macs2_peak_21
17	29268685	29268885	201	29268807	28	15,58143	5,97963	11,41415	macs2_peak_1019
6	13838168	13838367	200	13838245	24	11,8351	5,01341	7,85813	macs2_peak_1872
19	21652981	21653180	200	21653097	24	11,91122	5,04661	7,93338	macs2_peak_1232
10	21618905	21619104	200	21619002	24	11,94955	5,06338	7,97055	macs2_peak_121
17	56673009	56673208	200	56673176	24	11,94955	5,06338	7,97055	macs2_peak_1077
1	128417282	128417481	200	128417387	24	12,15752	5,15485	8,15062	macs2_peak_52
1	169047246	169047445	200	169047352	24	12,15752	5,15485	8,15062	macs2_peak_83
10	75699405	75699604	200	75699504	24	12,15752	5,15485	8,15062	macs2_peak_159
11	52939368	52939567	200	52939448	24	12,15752	5,15485	8,15062	macs2_peak_260
11	101658589	101658788	200	101658712	24	12,15752	5,15485	8,15062	macs2_peak_365
12	17220703	17220902	200	17220790	24	12,15752	5,15485	8,15062	macs2_peak_425
12	100199506	100199705	200	100199633	24	12,15752	5,15485	8,15062	macs2_peak_448
13	21940824	21941023	200	21940962	24	12,15752	5,15485	8,15062	macs2_peak_480
13	59782513	59782712	200	59782591	24	12,15752	5,15485	8,15062	macs2_peak_539
14	31494961	31495160	200	31495072	24	12,15752	5,15485	8,15062	macs2_peak_628
14	51088601	51088800	200	51088690	24	12,15752	5,15485	8,15062	macs2_peak_635
15	11995905	11996104	200	11996009	24	12,15752	5,15485	8,15062	macs2_peak_743
4	120263897	120264096	200	120264003	24	12,15752	5,15485	8,15062	macs2_peak_1671
5	125405548	125405747	200	125405659	24	12,15752	5,15485	8,15062	macs2_peak_1817
6	120391551	120391750	200	120391595	24	12,15752	5,15485	8,15062	macs2_peak_2018
18	33794723	33794922	200	33794823	25	12,37936	5,09657	8,36174	macs2_peak_1142
5	23782308	23782507	200	23782378	25	12,37936	5,09657	8,36174	macs2_peak_1723
15	8228026	8228225	200	8228148	25	12,49523	5,14622	8,47558	macs2_peak_717
15	37967594	37967793	200	37967695	26	12,54518	5,01824	8,52483	macs2_peak_760
8	94671118	94671317	200	94671209	26	12,8089	5,12769	8,78175	macs2_peak_2292
13	36576685	36576884	200	36576753	25	12,98978	5,36105	8,93839	macs2_peak_509
13	100492527	100492726	200	100492634	25	12,98978	5,36105	8,93839	macs2_peak_568
19	57325789	57325988	200	57325870	25	12,98978	5,36105	8,93839	macs2_peak_1289
2	172370852	172371051	200	172370888	25	12,98978	5,36105	8,93839	macs2_peak_1464
3	37935568	37935767	200	37935625	25	12,98978	5,36105	8,93839	macs2_peak_1479
5	36748587	36748786	200	36748700	25	12,98978	5,36105	8,93839	macs2_peak_1738
5	107900409	107900608	200	107900490	25	12,98978	5,36105	8,93839	macs2_peak_1781
8	25224977	25225176	200	25225023	25	12,98978	5,36105	8,93839	macs2_peak_2186
9	114688553	114688752	200	114688661	25	12,98978	5,36105	8,93839	macs2_peak_2528
18	54255682	54255881	200	54255794	26	13,2005	5,29259	9,14289	macs2_peak_1154
X	52971006	52971205	200	52971105	26	13,2005	5,29259	9,14289	macs2_peak_2542
15	66676815	66677014	200	66676936	28	13,25724	5,02242	9,19841	macs2_peak_794
19	43675277	43675476	200	43675327	28	13,29375	5,03673	9,23431	macs2_peak_1265
15	76327217	76327416	200	76327338	28	13,47855	5,10952	9,4155	macs2_peak_808
12	12287474	12287673	200	12287563	26	13,83823	5,56724	9,74688	macs2_peak_424
13	23517628	23517827	200	23517701	26	13,83823	5,56724	9,74688	macs2_peak_494
13	46669297	46669496	200	46669367	26	13,83823	5,56724	9,74688	macs2_peak_520
16	65999440	65999639	200	65999567	26	13,83823	5,56724	9,74688	macs2_peak_951
4	145194955	145195154	200	145195060	26	13,83823	5,56724	9,74688	macs2_peak_1704
7	111806151	111806350	200	111806237	26	13,83823	5,56724	9,74688	macs2_peak_2126
15	35915412	35915611	200	35915532	27	14,03724	5,48861	9,9402	macs2_peak_758
4	126256218	126256417	200	126256311	27	14,03724	5,48861	9,9402	macs2_peak_1681
8	13757536	13757735	200	13757633	28	14,25794	5,42304	10,15668	macs2_peak_2163
11	62324794	62324993	200	62324871	27	14,70229	5,77343	10,57318	macs2_peak_272
2	32847385	32847584	200	32847445	27	14,70229	5,77343	10,57318	macs2_peak_1342
2	119156930	119157129	200	119157036	27	14,70229	5,77343	10,57318	macs2_peak_1401
2	151741245	151741444	200	151741366	27	14,70229	5,77343	10,57318	macs2_peak_1436
3	53463547	53463746	200	53463689	27	14,70229	5,77343	10,57318	macs2_peak_1489
6	25689838	25690037	200	25689925	27	14,70229	5,77343	10,57318	macs2_peak_1875
7	118116077	118116276	200	118116163	27	14,70229	5,77343	10,57318	macs2_peak_2130
9	59512580	59512779	200	59512714	27	14,70229	5,77343	10,57318	macs2_peak_2464
9	69181361	69181560	200	69181461	27	14,70229	5,77343	10,57318	macs2_peak_2477
6	113117398	113117597	200	113117510	28	14,88903	5,68464	10,75338	macs2_peak_1981
13	112494704	112494903	200	112494813	33	15,07824	5,04297	10,93819	macs2_peak_583
10	80855094	80855293	200	80855211	28	15,58143	5,97963	11,41415	macs2_peak_174
10	115332448	115332647	200	115332569	28	15,58143	5,97963	11,41415	macs2_peak_194
7	130143437	130143636	200	130143545	28	15,58143	5,97963	11,41415	macs2_peak_2137
13	23526379	23526578	200	23526480	29	15,75539	5,88066	11,58084	macs2_peak_497
6	34719159	34719358	200	34719313	32	15,76752	5,42244	11,59257	macs2_peak_1884
8	115707444	115707643	200	115707559	29	16,47514	6,18582	12,27087	macs2_peak_2363
13	23503904	23504103	200	23504025	30	17,38296	6,39202	13,14331	macs2_peak_492
17	34962438	34962637	200	34962570	31	17,52997	6,2727	13,28361	macs2_peak_1033
13	22050682	22050881	200	22050742	37	18,29885	5,63626	14,03085	macs2_peak_483
