# Supplementary material for: Lamina-associated polypeptide 2α is required for intranuclear MRTF-A activity
Source: Sci Rep. 2022 Feb 10;12:2306. doi: 10.1038/s41598-022-06135-5 (PMC8831594; doi:10.1038/s41598-022-06135-5)
Supplement: Supplementary file 5 — Supplementary Table S3. [file 41598_2022_6135_MOESM5_ESM.xlsx]

## Sheet: Sheet1
Table S3.1 MRTF-A peaks with SRF motif in Lap2α WT MDFs in 15% FBS
Chromosome	Start	End
chr1	64121521	64121921
chr1	43163778	43164178
chr1	155040338	155040738
chr1	64226020	64226420
chr1	118369133	118369533
chr1	135731876	135732276
chr1	89108221	89108621
chr1	169047144	169047544
chr10	128492855	128493255
chr10	78147914	78148314
chr10	120898783	120899183
chr10	76650619	76651019
chr10	70428101	70428501
chr10	108535951	108536351
chr10	115332346	115332746
chr11	56173069	56173469
chr11	86586869	86587269
chr11	87749410	87749810
chr11	69062883	69063283
chr11	119053237	119053637
chr11	68623552	68623952
chr11	101060178	101060578
chr11	59732657	59733057
chr11	86571693	86572093
chr11	95402646	95403046
chr11	88856391	88856791
chr12	116317715	116318115
chr12	76307971	76308371
chr12	12287372	12287772
chr13	110929510	110929910
chr13	55511434	55511834
chr13	55444424	55444824
chr13	46571989	46572389
chr13	28001765	28002165
chr13	13098657	13099057
chr13	49643623	49644023
chr13	13211159	13211559
chr13	4712649	4713049
chr13	45684930	45685330
chr14	7809646	7810046
chr14	20928990	20929390
chr14	20891894	20892294
chr14	30916493	30916893
chr14	61302471	61302871
chr14	61238707	61239107
chr14	70076690	70077090
chr15	77798716	77799116
chr15	77905252	77905652
chr15	77842470	77842870
chr15	78876890	78877290
chr15	59759575	59759975
chr15	99030193	99030593
chr15	103368258	103368658
chr15	85042539	85042939
chr15	63517372	63517772
chr15	67467988	67468388
chr15	60692681	60693081
chr15	5244575	5244975
chr15	35915310	35915710
chr16	34958542	34958942
chr16	4880345	4880745
chr16	29732958	29733358
chr16	24494537	24494937
chr16	24447738	24448138
chr16	65999338	65999738
chr17	28691107	28691507
chr17	24035086	24035486
chr17	24550503	24550903
chr17	5770295	5770695
chr17	83574645	83575045
chr17	46556062	46556462
chr17	28344206	28344606
chr17	87367670	87368070
chr18	61657994	61658394
chr18	5134044	5134444
chr18	54255580	54255980
chr19	5488938	5489338
chr19	36129579	36129979
chr19	34255198	34255598
chr19	34265647	34266047
chr19	37821856	37822256
chr19	53528843	53529243
chr19	5725249	5725649
chr19	40462913	40463313
chr2	104589940	104590340
chr2	117903699	117904099
chr2	118110490	118110890
chr2	137598190	137598590
chr2	35487327	35487727
chr2	126283010	126283410
chr2	144165286	144165686
chr2	78549041	78549441
chr2	26118449	26118849
chr2	54052343	54052743
chr2	83714680	83715080
chr2	35881021	35881421
chr2	93277482	93277882
chr2	5614615	5615015
chr3	121601995	121602395
chr3	90475709	90476109
chr3	57576181	57576581
chr3	152173161	152173561
chr3	145651693	145652093
chr3	95985196	95985596
chr3	121588861	121589261
chr3	121646643	121647043
chr3	105058941	105059341
chr4	122886322	122886722
chr4	43394469	43394869
chr4	139535264	139535664
chr4	95483649	95484049
chr4	140747855	140748255
chr5	122621488	122621888
chr5	142929025	142929425
chr5	113872913	113873313
chr5	140321373	140321773
chr5	114370393	114370793
chr5	32196072	32196472
chr5	142440455	142440855
chr5	143055645	143056045
chr5	32135267	32135667
chr5	111059502	111059902
chr6	42349777	42350177
chr6	148946378	148946778
chr6	34598049	34598449
chr6	87285259	87285659
chr6	113690384	113690784
chr6	146675209	146675609
chr6	34719057	34719457
chr7	19131414	19131814
chr7	89560991	89561391
chr7	142458017	142458417
chr7	55962350	55962750
chr7	72519584	72519984
chr7	109536507	109536907
chr8	126584010	126584410
chr8	110715954	110716354
chr8	34101478	34101878
chr8	128654715	128655115
chr8	72136598	72136998
chr8	80711798	80712198
chr8	88570637	88571037
chr8	120004103	120004503
chr8	124290944	124291344
chr8	25998282	25998682
chr8	106521918	106522318
chr9	70207102	70207502
chr9	58159062	58159462
chr9	65551077	65551477
chr9	105376379	105376779
chr9	45919819	45920219
chr9	7763890	7764290
chr9	63537559	63537959
chr9	69181259	69181659
chrX	73948596	73948996

## Sheet: Sheet2
Table S3.2 . 36 selected MRTF-A/SRF targets (genes with MRTF-A peaks with an SRF-binding motif on their promoters)
MAL peak position			Associated gene
Chromosome	Start	End	Gene Name	Acc#	Relative position	tss	end	dir
chr19	53528843	53529243	Dusp5	NM_001085390	Upstream	53529317	53541322	+
chr4	150870289	150870689	Errfi1	NM_133753	Downstream	150855090	150868880	+
chr14	20928990	20929390	Vcl	NM_009502	Upstream	20929432	21033673	+
chr9	45935830	45936230	Tagln	NM_011526	Within	45936058	45929627	-
chr4	64058841	64059241	Tnc	NM_011607	Upstream	64047015	63959784	-
chr3	145651693	145652093	Cyr61	NM_010516	Upstream	145649985	145646970	-
chr15	103368258	103368658	Itga5	NM_010577	Upstream	103366791	103344285	-
chr19	34265647	34266047	Acta2	NM_007392	Upstream	34255373	34240335	-
chr17	46556062	46556462	Srf	NM_020493	Upstream	46556162	46546838	-
chr1	135731876	135732276	Csrp1	NM_007791	Within	135729196	135752229	+
chr18	67369638	67370038	Tubb6	NM_026473	Upstream	67390730	67402749	+
chr5	32135267	32135667	Fosl2	NM_008037	Upstream	32136471	32157839	+
chr15	77798716	77799116	Myh9	NM_022410	Upstream	77842175	77760584	-
chr5	142929025	142929425	Actb	NM_007393	Upstream	142906754	142903114	-
chr18	61657994	61658394	Carmn	NR_045402	Within	61665538	61645877	-
chr14	7809646	7810046	Flnb	NM_001081427	Upstream	7817956	7951587	+
chr19	5725249	5725649	Ehbp1l1	NM_053252	Within	5726317	5707373	-
chr8	72136598	72136998	Tpm4	NM_001001491	Within	72135291	72153129	+
chr1	182527893	182528293	Capn2	NM_009794	Upstream	182517483	182467258	-
chr13	55511434	55511834	Pdlim7	NM_026131	Within	55513446	55506772	-
chrX	74249734	74250134	Flna	NM_010227	Upstream	74246534	74223460	-
chr5	64079062	64079462	Pgm1	NM_025700	Upstream	64092949	64128158	+
chr1	135366931	135367331	Shisa4	NM_175259	Downstream	135375063	135371455	-
chr6	34598049	34598449	Cald1	NM_001347100	Upstream	34598503	34775469	+
chr7	89560991	89561391	Prss23	NM_029614	Upstream	89517586	89507784	-
chr9	65551077	65551477	Plekho2	NM_153119	Downstream	65580087	65552576	-
chr19	36129579	36129979	Ankrd1	NM_013468	Upstream	36119844	36111964	-
chr1	155040338	155040738	Ier5	NM_010500	Downstream	155099636	155096366	-
chr8	128654715	128655115	Itgb1	NM_010578	Upstream	128685653	128733579	+
chr5	24842792	24843192	Rheb	NM_053075	Upstream	24842361	24802822	-
chr3	97658073	97658473	Prkab2	NM_182997	Within	97658211	97673067	+
chr6	34719057	34719457	Cald1	NM_145575	Within	34709443	34775469	+
chr19	5488938	5489338	Mus81	NM_027877	Upstream	5488336	5482839	-
chr10	128492855	128493255	Myl6	NM_001317220	Upstream	128493009	128490858	-
chr15	99030193	99030593	Tuba1c	NM_009448	Within	99029890	99038105	+
chr2	83714680	83715080	Itgav	NM_008402	Upstream	83724396	83806917	+
chr12	116317715	116318115	Esyt2	NM_028731	Within	116281221	116373098	+
chr9	70207102	70207502	Myo1e	NM_181072	Upstream	70207349	70400067	+
chr14	30916493	30916893	Itih3	NM_008407	Within	30923587	30908573	-
chr3	105058941	105059341	Cttnbp2nl	NM_030249	Upstream	105053146	105001914	-
chr7	112467693	112468093	Parva	NM_020606	Within	112427705	112591688	+
chr16	34958542	34958942	E130310I04Rik	NR_045722	Within	34958864	34952025	-
chr6	113690384	113690784	Tatdn2	NM_001347356	Upstream	113697049	113711082	+
chr2	128457641	128458041	Gm14005	NR_028589	Upstream	128429351	128298662	-
chr6	42349777	42350177	Zyx	NM_001289617	Within	42349827	42360213	+
chr16	4880345	4880745	Ubald1	NM_145359	Upstream	4879851	4874778	-
chr9	7763890	7764290	Tmem123	NM_133739	Within	7764076	7794332	+
chr10	76650619	76651019	Col6a2	NM_001347207	Upstream	76623630	76597834	-
chr19	5001652	5002052	Npas4	NM_153553	Upstream	4989971	4984353	-
chr10	128035310	128035710	Naca	NM_013608	Within	128035345	128048637	+
chr17	28344206	28344606	Tead3	NM_001204156	Within	28350346	28331672	-
chr5	113872913	113873313	Coro1c	NM_011779	Within	113908706	113842438	-
chr2	104589940	104590340	Cstf3	NM_177253	Upstream	104590483	104611406	+
chr3	88336739	88337139	Smg5	NM_178246	Within	88336259	88362337	+
chr13	55444424	55444824	Grk6	NM_001286063	Upstream	55445071	55460927	+
chr15	33000341	33000741	Sdc2	NM_008304	Within	32920722	33034721	+
chr11	59732657	59733057	1700007J10Rik	NR_045476	Within	59740154	59725916	-
chr5	114370393	114370793	Kctd10	NM_026145	Within	114380505	114363571	-
chr13	99483500	99483900	Map1b	NM_008634	Within	99516602	99421463	-
