# Supplementary material for: Lamina-associated polypeptide 2α is required for intranuclear MRTF-A activity
Source: Sci Rep. 2022 Feb 10;12:2306. doi: 10.1038/s41598-022-06135-5 (PMC8831594; doi:10.1038/s41598-022-06135-5)
Supplement: Supplementary file 6 — Supplementary Table S4. [file 41598_2022_6135_MOESM6_ESM.xlsx]

## Sheet: Srf motifs
Table S4.1. MEME-ChIP analysis identifies SRF motif (upper part) within the MRTF-A peaks found in 15% FBS (upper table) and peaks present in 15% FBS but absent in 0.3% FBS (lower table).
MRTF-A peaks present in 15% FBS
	E-value	% of peaks with SRF motif	number of peaks with SRF motif	total amount of peaks
WT	4.8e-048	13.7327	188	1369
KO	4.9e-013	10.4746	64	611
MRTF-A peaks present in 15% FBS only, not in 0.3%
	E-value	% of peaks with SRF motif	number of peaks with SRF motif	total amount of peaks
WT	8.4e-046	26.6667	252	945
KO	1.3e-014	34.9206	66	189

## Sheet: meme-chip-output-format
Table S4.2. Description of the MEME-ChIP file format
field	name	contents
1	MOTIF_INDEX	The index of the motif in the "Motifs in MEME text format" file ('combined.meme') output by MEME-ChIP.
2	MOTIF_SOURCE	The name of the program that found the de novo motif, or the name of the motif file containing the known motif.
3	MOTIF_ID	The name of the motif, which is unique in the motif database file.
4	ALT_ID	An alternate name for the motif, which may be provided in the motif database file.
5	CONSENSUS	The ID of the de novo motif, or a consensus sequence computed from the letter frequencies in the known motif (as described below).
6	WIDTH	The width of the motif.
7	SITES	The number of sites reported by the de novo program, or the number of "Total Matches" reported by CentriMo.
8	E-VALUE	The statistical significance of the motif.
9	E-VALUE_SOURCE	The program that reported the E-value.
10	MOST_SIMILAR_MOTIF	The known motif most similar to this motif according to Tomtom.
11	URL	A link to a description of the most similar motif, or to the known motif.

## Sheet: KO_only in 15
Table S4.3 Results of MEME-ChIP analysis for the 189 regions present in the serum stimulation condition and absent in serum starvation from MRTF-A ChIP-Seq in Lap2alpha KO MDF
The cut off e-value <1e-002 were applied
MOTIF_INDEX	MOTIF_SOURCE	MOTIF_ID	ALT_ID	CONSENSUS	WIDTH	SITES	E-VALUE	E-VALUE_SOURCE	MOST_SIMILAR_MOTIF_SOURCE	MOST_SIMILAR_MOTIF	URL
1	MEME	AGAGAGAGAGAGAGAGAGAGAGAGAGAGAG	MEME-1	AGAGAGAGAGAGAGAGAGAGAGAGAGAGAG	30	29	2.3e-329	MEME
2	MEME	CTCTCTCTCTCTYTCTCYCTCTCYCTCYYT	MEME-2	CTCTCTCTCTCTYTCTCYCTCTCYCTCYYT	30	27	5.6e-094	MEME	db/JASPAR/JASPAR2018_CORE_vertebrates_non-redundant.meme	MA0528.1 (ZNF263)	http://jaspar2018.genereg.net/matrix/MA0528.1
3	MEME	SVMBMTKNCCAWAWAWGGHMA	MEME-3	SVMBMTKNCCAWAWAWGGHMA	21	62	1.7e-061	MEME	db/EUKARYOTE/jolma2013.meme	SRF_full	http://floresta.eead.csic.es/footprintdb/index.php?db=HumanTF:1.0&motif=SRF_full
4	db/EUKARYOTE/jolma2013.meme	SRF_DBD		ACCATATATGGH	12	66	1.3e-014	CENTRIMO			http://floresta.eead.csic.es/footprintdb/index.php?db=HumanTF:1.0&motif=SRF_DBD
5	db/JASPAR/JASPAR2018_CORE_vertebrates_non-redundant.meme	MA0083.3	SRF	TGMCCATATATGGKCA	16	49	6.4e-012	CENTRIMO			http://jaspar2018.genereg.net/matrix/MA0083.3
6	db/EUKARYOTE/jolma2013.meme	SRF_full		TGMCCATATATGGKCA	16	54	8.7e-012	CENTRIMO			http://floresta.eead.csic.es/footprintdb/index.php?db=HumanTF:1.0&motif=SRF_full
7	db/MOUSE/uniprobe_mouse.meme	UP00077_1	Srf_primary	WWCCWTATAWGGNA	14	126	6.6e-009	CENTRIMO			http://the_brain.bwh.harvard.edu/uniprobe/details2.php?id=00077
8	DREME	AAAYAA	DREME-1	AAAYAA	6	32	1.3e-003	DREME	db/EUKARYOTE/jolma2013.meme	FOXC2_DBD_2	http://floresta.eead.csic.es/footprintdb/index.php?db=HumanTF:1.0&motif=FOXC2_DBD_2
9	DREME	GCGCACS	DREME-2	GCGCACS	7	19	2.3e-002	DREME	db/JASPAR/JASPAR2018_CORE_vertebrates_non-redundant.meme	MA1106.1 (HIF1A)	http://jaspar2018.genereg.net/matrix/MA1106.1
# MEME-ChIP (Motif Analysis of Large Nucleotide Datasets): Version 5.1.1 released on Wed Jan 29 15:00:42 2020 -0800

## Sheet: KO-15
Table S4.4 Results of MEME-ChIP analysis for the 611 regions present in the serum stimulation condition from MRTF-A ChIP-Seq in Lap2alpha KO MDF
The cut off e-value <1e-002 were applied
MOTIF_INDEX	MOTIF_SOURCE	MOTIF_ID	ALT_ID	CONSENSUS	WIDTH	SITES	E-VALUE	E-VALUE_SOURCE	MOST_SIMILAR_MOTIF_SOURCE	MOST_SIMILAR_MOTIF	URL
1	MEME	AGAGAGAGAGAGAGAGAGAGAGAGAG	MEME-1	AGAGAGAGAGAGAGAGAGAGAGAGAG	26	170	2.1e-1917	MEME
2	MEME	AGAGAGAGAGAGAGAGAGAGAGAGAGAG	MEME-2	AGAGAGAGAGAGAGAGAGAGAGAGAGAG	28	107	1.9e-761	MEME
3	MEME	AGAGAGAGAGAGAGA	MEME-3	AGAGAGAGAGAGAGA	15	97	5.8e-324	MEME	db/EUKARYOTE/jolma2013.meme	PRDM1_full	http://floresta.eead.csic.es/footprintdb/index.php?db=HumanTF:1.0&motif=PRDM1_full
4	DREME	TCTCGCGR	DREME-1	TCTCGCGR	8	121	4.6e-037	DREME	db/JASPAR/JASPAR2018_CORE_vertebrates_non-redundant.meme	MA0527.1 (ZBTB33)	http://jaspar2018.genereg.net/matrix/MA0527.1
5	db/MOUSE/uniprobe_mouse.meme	UP00011_2	Irf6_secondary	NBBACTCYCGGKHDN	15	587	4.7e-023	CENTRIMO			http://the_brain.bwh.harvard.edu/uniprobe/details2.php?id=00011
6	db/JASPAR/JASPAR2018_CORE_vertebrates_non-redundant.meme	MA0527.1	ZBTB33	BTCTCGCGAGABYTS	15	234	2.7e-022	CENTRIMO			http://jaspar2018.genereg.net/matrix/MA0527.1
7	db/EUKARYOTE/jolma2013.meme	SRF_full		TGMCCATATATGGKCA	16	72	4.0e-013	CENTRIMO			http://floresta.eead.csic.es/footprintdb/index.php?db=HumanTF:1.0&motif=SRF_full
8	db/JASPAR/JASPAR2018_CORE_vertebrates_non-redundant.meme	MA0083.3	SRF	TGMCCATATATGGKCA	16	64	4.9e-013	CENTRIMO			http://jaspar2018.genereg.net/matrix/MA0083.3
9	db/EUKARYOTE/jolma2013.meme	SRF_DBD		ACCATATATGGH	12	101	1.1e-012	CENTRIMO			http://floresta.eead.csic.es/footprintdb/index.php?db=HumanTF:1.0&motif=SRF_DBD
10	db/JASPAR/JASPAR2018_CORE_vertebrates_non-redundant.meme	MA0632.1	Tcfl5	NBCDCGHGVN	10	413	1.3e-007	CENTRIMO			http://jaspar2018.genereg.net/matrix/MA0632.1
11	DREME	MMCCA	DREME-3	MMCCA	5	466	5.0e-006	DREME
12	db/JASPAR/JASPAR2018_CORE_vertebrates_non-redundant.meme	MA0528.1	ZNF263	GGAGGAGGRRGRGGRGGRRGR	21	526	8.1e-006	CENTRIMO			http://jaspar2018.genereg.net/matrix/MA0528.1
13	DREME	AAAWAW	DREME-2	AAAWAW	6	120	4.3e-005	DREME	db/MOUSE/uniprobe_mouse.meme	UP00097_2 (Mtf1_secondary)	http://the_brain.bwh.harvard.edu/uniprobe/details2.php?id=00097
14	db/MOUSE/uniprobe_mouse.meme	UP00040_2	Irf5_secondary	BWNAYCGAGARTTBN	15	516	1.2e-004	CENTRIMO			http://the_brain.bwh.harvard.edu/uniprobe/details2.php?id=00040
15	DREME	GCGCAYGC	DREME-4	GCGCAYGC	8	47	1.4e-004	DREME	db/EUKARYOTE/jolma2013.meme	NRF1_full	http://floresta.eead.csic.es/footprintdb/index.php?db=HumanTF:1.0&motif=NRF1_full
16	DREME	CTWCCGGC	DREME-5	CTWCCGGC	8	34	5.9e-003	DREME	db/JASPAR/JASPAR2018_CORE_vertebrates_non-redundant.meme	MA0076.2 (ELK4)	http://jaspar2018.genereg.net/matrix/MA0076.2
17	db/EUKARYOTE/jolma2013.meme	ZBED1_DBD		CTRTCGCGACATR	13	38	9.0e-003	CENTRIMO			http://floresta.eead.csic.es/footprintdb/index.php?db=HumanTF:1.0&motif=ZBED1_DBD
18	db/JASPAR/JASPAR2018_CORE_vertebrates_non-redundant.meme	MA0513.1	SMAD2::SMAD3::SMAD4	CTGTCTGDCACCT	13	422	2.2e-002	CENTRIMO			http://jaspar2018.genereg.net/matrix/MA0513.1
# MEME-ChIP (Motif Analysis of Large Nucleotide Datasets): Version 5.1.1 released on Wed Jan 29 15:00:42 2020 -0800

## Sheet: WT_only in 15
Table S4.5 Results of MEME-ChIP analysis for the 945 regions present in the serum stimulation condition and absent in serum starvation from MRTF-A ChIP-Seq in Lap2alpha WT MDF
The cut off e-value <1e-002 were applied
MOTIF_INDEX	MOTIF_SOURCE	MOTIF_ID	ALT_ID	CONSENSUS	WIDTH	SITES	E-VALUE	E-VALUE_SOURCE	MOST_SIMILAR_MOTIF_SOURCE	MOST_SIMILAR_MOTIF	URL
1	MEME	GAGAGAGAGAGAGAGAGAGAGAGAGAGAGA	MEME-1	GAGAGAGAGAGAGAGAGAGAGAGAGAGAGA	30	141	3.1e-1800	MEME
2	MEME	AGAGAGAGAGAGAGAGAGAGA	MEME-2	AGAGAGAGAGAGAGAGAGAGA	21	109	1.9e-504	MEME	db/JASPAR/JASPAR2018_CORE_vertebrates_non-redundant.meme	MA0050.2 (IRF1)	http://jaspar2018.genereg.net/matrix/MA0050.2
3	MEME	TKNCCWWAWAAGGNMANRN	MEME-3	TKNCCWWAWAAGGNMANRN	19	176	8.7e-209	MEME	db/MOUSE/uniprobe_mouse.meme	UP00077_1 (Srf_primary)	http://the_brain.bwh.harvard.edu/uniprobe/details2.php?id=00077
4	db/EUKARYOTE/jolma2013.meme	SRF_DBD		ACCATATATGGH	12	252	8.4e-046	CENTRIMO			http://floresta.eead.csic.es/footprintdb/index.php?db=HumanTF:1.0&motif=SRF_DBD
5	db/EUKARYOTE/jolma2013.meme	SRF_full		TGMCCATATATGGKCA	16	170	3.8e-045	CENTRIMO			http://floresta.eead.csic.es/footprintdb/index.php?db=HumanTF:1.0&motif=SRF_full
6	db/JASPAR/JASPAR2018_CORE_vertebrates_non-redundant.meme	MA0083.3	SRF	TGMCCATATATGGKCA	16	150	2.3e-042	CENTRIMO			http://jaspar2018.genereg.net/matrix/MA0083.3
7	DREME	CGCGAKA	DREME-3	CGCGAKA	7	99	2.8e-021	DREME	db/JASPAR/JASPAR2018_CORE_vertebrates_non-redundant.meme	MA0527.1 (ZBTB33)	http://jaspar2018.genereg.net/matrix/MA0527.1
8	db/JASPAR/JASPAR2018_CORE_vertebrates_non-redundant.meme	MA0527.1	ZBTB33	BTCTCGCGAGABYTS	15	314	3.6e-017	CENTRIMO			http://jaspar2018.genereg.net/matrix/MA0527.1
9	DREME	CCTTWTW	DREME-1	CCTTWTW	7	131	1.0e-012	DREME	db/EUKARYOTE/jolma2013.meme	TBX1_DBD_1	http://floresta.eead.csic.es/footprintdb/index.php?db=HumanTF:1.0&motif=TBX1_DBD_1
10	db/MOUSE/uniprobe_mouse.meme	UP00077_1	Srf_primary	WWCCWTATAWGGNA	14	568	3.6e-011	CENTRIMO			http://the_brain.bwh.harvard.edu/uniprobe/details2.php?id=00077
11	DREME	CCGGDAG	DREME-2	CCGGDAG	7	136	4.6e-011	DREME	db/EUKARYOTE/jolma2013.meme	ELK1_DBD_1	http://floresta.eead.csic.es/footprintdb/index.php?db=HumanTF:1.0&motif=ELK1_DBD_1
12	DREME	GGGTTCGA	DREME-4	GGGTTCGA	8	38	8.2e-010	DREME	db/EUKARYOTE/jolma2013.meme	ZNF524_full_2	http://floresta.eead.csic.es/footprintdb/index.php?db=HumanTF:1.0&motif=ZNF524_full_2
13	db/JASPAR/JASPAR2018_CORE_vertebrates_non-redundant.meme	MA0632.1	Tcfl5	NBCDCGHGVN	10	614	2.1e-007	CENTRIMO			http://jaspar2018.genereg.net/matrix/MA0632.1
14	db/MOUSE/uniprobe_mouse.meme	UP00011_2	Irf6_secondary	NBBACTCYCGGKHDN	15	902	4.8e-007	CENTRIMO			http://the_brain.bwh.harvard.edu/uniprobe/details2.php?id=00011
15	db/EUKARYOTE/jolma2013.meme	ELK1_DBD_2		ACCGGAAGTR	10	374	6.2e-007	CENTRIMO			http://floresta.eead.csic.es/footprintdb/index.php?db=HumanTF:1.0&motif=ELK1_DBD_2
16	DREME	TGCGYCA	DREME-7	TGCGYCA	7	57	3.8e-006	DREME
17	db/EUKARYOTE/jolma2013.meme	Elk3_DBD		ACCGGAAGTD	10	407	6.7e-006	CENTRIMO			http://floresta.eead.csic.es/footprintdb/index.php?db=HumanTF:1.0&motif=Elk3_DBD
18	db/JASPAR/JASPAR2018_CORE_vertebrates_non-redundant.meme	MA0028.2	ELK1	ACCGGAAGTR	10	337	8.4e-006	CENTRIMO			http://jaspar2018.genereg.net/matrix/MA0028.2
19	DREME	GCAGAGGS	DREME-5	GCAGAGGS	8	41	2.0e-005	DREME
20	db/MOUSE/uniprobe_mouse.meme	UP00001_1	E2F2_primary	NHWARGGCGCGCSAH	15	405	2.4e-005	CENTRIMO			http://the_brain.bwh.harvard.edu/uniprobe/details2.php?id=00001
21	db/MOUSE/uniprobe_mouse.meme	UP00003_1	E2F3_primary	VHDADGGCGCGCSHW	15	337	3.1e-005	CENTRIMO			http://the_brain.bwh.harvard.edu/uniprobe/details2.php?id=00003
22	db/EUKARYOTE/jolma2013.meme	ELK1_full_1		ACCGGAAGTD	10	412	4.4e-005	CENTRIMO			http://floresta.eead.csic.es/footprintdb/index.php?db=HumanTF:1.0&motif=ELK1_full_1
23	DREME	ACGTCAY	DREME-6	ACGTCAY	7	48	9.1e-005	DREME	db/EUKARYOTE/jolma2013.meme	CREB3_full_1	http://floresta.eead.csic.es/footprintdb/index.php?db=HumanTF:1.0&motif=CREB3_full_1
24	db/MOUSE/uniprobe_mouse.meme	UP00103_1	Jundm2_primary	NSGATGACGTCAYCRH	16	245	2.8e-004	CENTRIMO			http://the_brain.bwh.harvard.edu/uniprobe/details2.php?id=00103
25	db/EUKARYOTE/jolma2013.meme	CREB3_full_1		BNRTGACGTCAYCM	14	144	3.5e-004	CENTRIMO			http://floresta.eead.csic.es/footprintdb/index.php?db=HumanTF:1.0&motif=CREB3_full_1
26	db/JASPAR/JASPAR2018_CORE_vertebrates_non-redundant.meme	MA0750.2	ZBTB7A	NVCCGGAAGTGSV	13	753	5.3e-004	CENTRIMO			http://jaspar2018.genereg.net/matrix/MA0750.2
27	DREME	ATRTWT	DREME-8	ATRTWT	6	108	6.3e-004	DREME
28	db/EUKARYOTE/jolma2013.meme	XBP1_DBD_1		GATGACGTCATC	12	213	7.7e-004	CENTRIMO			http://floresta.eead.csic.es/footprintdb/index.php?db=HumanTF:1.0&motif=XBP1_DBD_1
29	db/EUKARYOTE/jolma2013.meme	ELF1_DBD		AACCCGGAAGTR	12	315	9.7e-004	CENTRIMO			http://floresta.eead.csic.es/footprintdb/index.php?db=HumanTF:1.0&motif=ELF1_DBD
30	db/MOUSE/uniprobe_mouse.meme	UP00084_1	Gmeb1_primary	BHBBKKACGTMMNWNNN	17	503	1.2e-003	CENTRIMO			http://the_brain.bwh.harvard.edu/uniprobe/details2.php?id=00084
31	DREME	CCCCRCCC	DREME-9	CCCCRCCC	8	64	1.7e-003	DREME	db/MOUSE/uniprobe_mouse.meme	UP00099_2 (Ascl2_secondary)	http://the_brain.bwh.harvard.edu/uniprobe/details2.php?id=00099
32	db/MOUSE/uniprobe_mouse.meme	UP00065_1	Zfp161_primary	KGGCGCGCGCRCHYRD	16	410	2.1e-003	CENTRIMO			http://the_brain.bwh.harvard.edu/uniprobe/details2.php?id=00065
33	db/EUKARYOTE/jolma2013.meme	ZNF524_full_2		CTCGAACCCKTGHC	14	345	2.2e-003	CENTRIMO			http://floresta.eead.csic.es/footprintdb/index.php?db=HumanTF:1.0&motif=ZNF524_full_2
34	db/EUKARYOTE/jolma2013.meme	NRF1_full		YGCGCATGCGCA	12	176	2.3e-003	CENTRIMO			http://floresta.eead.csic.es/footprintdb/index.php?db=HumanTF:1.0&motif=NRF1_full
35	db/EUKARYOTE/jolma2013.meme	FLI1_full_1		ACCGGAARTR	10	495	3.8e-003	CENTRIMO			http://floresta.eead.csic.es/footprintdb/index.php?db=HumanTF:1.0&motif=FLI1_full_1
36	db/JASPAR/JASPAR2018_CORE_vertebrates_non-redundant.meme	MA0641.1	ELF4	AACCCGGAAGTR	12	301	4.4e-003	CENTRIMO			http://jaspar2018.genereg.net/matrix/MA0641.1
37	db/EUKARYOTE/jolma2013.meme	BATF3_DBD		TGATGACGTCATCA	14	63	4.4e-003	CENTRIMO			http://floresta.eead.csic.es/footprintdb/index.php?db=HumanTF:1.0&motif=BATF3_DBD
38	db/EUKARYOTE/jolma2013.meme	ATF7_DBD		NDATGACGTCATMV	14	132	6.2e-003	CENTRIMO			http://floresta.eead.csic.es/footprintdb/index.php?db=HumanTF:1.0&motif=ATF7_DBD
39	db/EUKARYOTE/jolma2013.meme	JDP2_full_2		GATGACGTCAYC	12	141	6.9e-003	CENTRIMO			http://floresta.eead.csic.es/footprintdb/index.php?db=HumanTF:1.0&motif=JDP2_full_2
40	db/JASPAR/JASPAR2018_CORE_vertebrates_non-redundant.meme	MA0473.2	ELF1	AACCCGGAAGTR	12	268	7.2e-003	CENTRIMO			http://jaspar2018.genereg.net/matrix/MA0473.2
41	db/EUKARYOTE/jolma2013.meme	ELF4_full		AACCCGGAAGTR	12	324	7.8e-003	CENTRIMO			http://floresta.eead.csic.es/footprintdb/index.php?db=HumanTF:1.0&motif=ELF4_full
42	db/JASPAR/JASPAR2018_CORE_vertebrates_non-redundant.meme	MA0760.1	ERF	ACCGGAAGTR	10	542	8.3e-003	CENTRIMO			http://jaspar2018.genereg.net/matrix/MA0760.1
43	db/JASPAR/JASPAR2018_CORE_vertebrates_non-redundant.meme	MA0528.1	ZNF263	GGAGGAGGRRGRGGRGGRRGR	21	782	9.4e-003	CENTRIMO			http://jaspar2018.genereg.net/matrix/MA0528.1
44	db/JASPAR/JASPAR2018_CORE_vertebrates_non-redundant.meme	MA0615.1	Gmeb1	BHBBKKACGTMMNWNNN	17	512	1.0e-002	CENTRIMO			http://jaspar2018.genereg.net/matrix/MA0615.1
45	db/EUKARYOTE/jolma2013.meme	Jdp2_DBD_2		GATGACGTCAYC	12	125	1.1e-002	CENTRIMO			http://floresta.eead.csic.es/footprintdb/index.php?db=HumanTF:1.0&motif=Jdp2_DBD_2
46	db/MOUSE/uniprobe_mouse.meme	UP00020_1	Atf1_primary	DYKRTGACGTCAYMRN	16	262	1.2e-002	CENTRIMO			http://the_brain.bwh.harvard.edu/uniprobe/details2.php?id=00020
47	db/JASPAR/JASPAR2018_CORE_vertebrates_non-redundant.meme	MA0475.2	FLI1	ACCGGAARTR	10	467	1.4e-002	CENTRIMO			http://jaspar2018.genereg.net/matrix/MA0475.2
48	db/EUKARYOTE/jolma2013.meme	ERF_DBD		ACCGGAAGTR	10	563	1.5e-002	CENTRIMO			http://floresta.eead.csic.es/footprintdb/index.php?db=HumanTF:1.0&motif=ERF_DBD
49	db/EUKARYOTE/jolma2013.meme	JDP2_DBD_2		GATGACGTCAYC	12	131	2.8e-002	CENTRIMO			http://floresta.eead.csic.es/footprintdb/index.php?db=HumanTF:1.0&motif=JDP2_DBD_2
50	db/JASPAR/JASPAR2018_CORE_vertebrates_non-redundant.meme	MA0834.1	ATF7	NDATGACGTCATMV	14	122	3.7e-002	CENTRIMO			http://jaspar2018.genereg.net/matrix/MA0834.1
51	DREME	CAYACACA	DREME-10	CAYACACA	8	49	3.8e-002	DREME	db/MOUSE/uniprobe_mouse.meme	UP00034_2 (Sox7_secondary)	http://the_brain.bwh.harvard.edu/uniprobe/details2.php?id=00034
# MEME-ChIP (Motif Analysis of Large Nucleotide Datasets): Version 5.1.1 released on Wed Jan 29 15:00:42 2020 -0800

## Sheet: WT-15
Table S4.6 Results of MEME-ChIP analysis for the 611 regions present in the serum stimulation condition from MRTF-A ChIP-Seq in Lap2alpha WT MDF
The cut off e-value <1e-002 were applied
MOTIF_INDEX	MOTIF_SOURCE	MOTIF_ID	ALT_ID	CONSENSUS	WIDTH	SITES	E-VALUE	E-VALUE_SOURCE	MOST_SIMILAR_MOTIF_SOURCE	MOST_SIMILAR_MOTIF	URL
1	MEME	GAGAGAGAGAGAGAGAGAGAG	MEME-1	GAGAGAGAGAGAGAGAGAGAG	21	321	1.9e-2153	MEME
2	MEME	TCTCTCTCTCTCTCTCTCTCTCTCTCTCT	MEME-2	TCTCTCTCTCTCTCTCTCTCTCTCTCTCT	29	252	1.2e-1800	MEME
3	MEME	TCTCTCTCTCTCTCT	MEME-3	TCTCTCTCTCTCTCT	15	203	4.2e-457	MEME	db/EUKARYOTE/jolma2013.meme	PRDM1_full	http://floresta.eead.csic.es/footprintdb/index.php?db=HumanTF:1.0&motif=PRDM1_full
4	DREME	TCGCGRGA	DREME-1	TCGCGRGA	8	174	1.8e-049	DREME	db/JASPAR/JASPAR2018_CORE_vertebrates_non-redundant.meme	MA0527.1 (ZBTB33)	http://jaspar2018.genereg.net/matrix/MA0527.1
5	db/EUKARYOTE/jolma2013.meme	SRF_full		TGMCCATATATGGKCA	16	188	4.8e-048	CENTRIMO			http://floresta.eead.csic.es/footprintdb/index.php?db=HumanTF:1.0&motif=SRF_full
6	db/JASPAR/JASPAR2018_CORE_vertebrates_non-redundant.meme	MA0083.3	SRF	TGMCCATATATGGKCA	16	167	6.9e-046	CENTRIMO			http://jaspar2018.genereg.net/matrix/MA0083.3
7	db/EUKARYOTE/jolma2013.meme	SRF_DBD		ACCATATATGGH	12	289	1.2e-044	CENTRIMO			http://floresta.eead.csic.es/footprintdb/index.php?db=HumanTF:1.0&motif=SRF_DBD
8	db/JASPAR/JASPAR2018_CORE_vertebrates_non-redundant.meme	MA0527.1	ZBTB33	BTCTCGCGAGABYTS	15	510	3.8e-038	CENTRIMO			http://jaspar2018.genereg.net/matrix/MA0527.1
9	db/MOUSE/uniprobe_mouse.meme	UP00011_2	Irf6_secondary	NBBACTCYCGGKHDN	15	1324	1.4e-029	CENTRIMO			http://the_brain.bwh.harvard.edu/uniprobe/details2.php?id=00011
10	DREME	GGGTTCRA	DREME-5	GGGTTCRA	8	56	2.7e-019	DREME	db/EUKARYOTE/jolma2013.meme	ZNF524_full_1	http://floresta.eead.csic.es/footprintdb/index.php?db=HumanTF:1.0&motif=ZNF524_full_1
11	DREME	CCTTWTW	DREME-2	CCTTWTW	7	147	6.4e-015	DREME	db/EUKARYOTE/jolma2013.meme	TBX1_DBD_1	http://floresta.eead.csic.es/footprintdb/index.php?db=HumanTF:1.0&motif=TBX1_DBD_1
12	db/JASPAR/JASPAR2018_CORE_vertebrates_non-redundant.meme	MA0632.1	Tcfl5	NBCDCGHGVN	10	898	1.8e-014	CENTRIMO			http://jaspar2018.genereg.net/matrix/MA0632.1
13	db/EUKARYOTE/jolma2013.meme	ELK1_DBD_2		ACCGGAAGTR	10	541	3.2e-011	CENTRIMO			http://floresta.eead.csic.es/footprintdb/index.php?db=HumanTF:1.0&motif=ELK1_DBD_2
14	db/JASPAR/JASPAR2018_CORE_vertebrates_non-redundant.meme	MA0528.1	ZNF263	GGAGGAGGRRGRGGRGGRRGR	21	1152	5.3e-011	CENTRIMO			http://jaspar2018.genereg.net/matrix/MA0528.1
15	db/MOUSE/uniprobe_mouse.meme	UP00040_2	Irf5_secondary	BWNAYCGAGARTTBN	15	1182	4.1e-010	CENTRIMO			http://the_brain.bwh.harvard.edu/uniprobe/details2.php?id=00040
16	db/JASPAR/JASPAR2018_CORE_vertebrates_non-redundant.meme	MA0028.2	ELK1	ACCGGAAGTR	10	489	4.3e-009	CENTRIMO			http://jaspar2018.genereg.net/matrix/MA0028.2
17	DREME	ACGTSA	DREME-3	ACGTSA	6	137	4.8e-009	DREME	db/EUKARYOTE/jolma2013.meme	XBP1_DBD_1	http://floresta.eead.csic.es/footprintdb/index.php?db=HumanTF:1.0&motif=XBP1_DBD_1
18	db/EUKARYOTE/jolma2013.meme	ZBED1_DBD		CTRTCGCGACATR	13	75	2.1e-008	CENTRIMO			http://floresta.eead.csic.es/footprintdb/index.php?db=HumanTF:1.0&motif=ZBED1_DBD
19	DREME	CCGGDAG	DREME-4	CCGGDAG	7	185	8.2e-008	DREME	db/EUKARYOTE/jolma2013.meme	ELK1_DBD_1	http://floresta.eead.csic.es/footprintdb/index.php?db=HumanTF:1.0&motif=ELK1_DBD_1
20	DREME	GYGGCGCA	DREME-11	GYGGCGCA	8	49	2.1e-007	DREME	db/EUKARYOTE/jolma2013.meme	CTCF_full	http://floresta.eead.csic.es/footprintdb/index.php?db=HumanTF:1.0&motif=CTCF_full
21	db/EUKARYOTE/jolma2013.meme	Elk3_DBD		ACCGGAAGTD	10	591	4.9e-007	CENTRIMO			http://floresta.eead.csic.es/footprintdb/index.php?db=HumanTF:1.0&motif=Elk3_DBD
22	db/JASPAR/JASPAR2018_CORE_vertebrates_non-redundant.meme	MA0513.1	SMAD2::SMAD3::SMAD4	CTGTCTGDCACCT	13	921	7.2e-007	CENTRIMO			http://jaspar2018.genereg.net/matrix/MA0513.1
23	db/EUKARYOTE/jolma2013.meme	TFE3_DBD		VYCACGTGAY	10	984	8.7e-007	CENTRIMO			http://floresta.eead.csic.es/footprintdb/index.php?db=HumanTF:1.0&motif=TFE3_DBD
24	DREME	CCMCGCCC	DREME-6	CCMCGCCC	8	79	8.9e-007	DREME	db/MOUSE/uniprobe_mouse.meme	UP00093_1 (Klf7_primary)	http://the_brain.bwh.harvard.edu/uniprobe/details2.php?id=00093
25	db/MOUSE/uniprobe_mouse.meme	UP00001_1	E2F2_primary	NHWARGGCGCGCSAH	15	623	9.2e-007	CENTRIMO			http://the_brain.bwh.harvard.edu/uniprobe/details2.php?id=00001
26	db/MOUSE/uniprobe_mouse.meme	UP00003_1	E2F3_primary	VHDADGGCGCGCSHW	15	520	1.3e-006	CENTRIMO			http://the_brain.bwh.harvard.edu/uniprobe/details2.php?id=00003
27	db/EUKARYOTE/jolma2013.meme	ELK1_full_1		ACCGGAAGTD	10	591	1.6e-006	CENTRIMO			http://floresta.eead.csic.es/footprintdb/index.php?db=HumanTF:1.0&motif=ELK1_full_1
28	db/JASPAR/JASPAR2018_CORE_vertebrates_non-redundant.meme	MA0749.1	ZBED1	CTRTCGCGACATR	13	50	1.7e-006	CENTRIMO			http://jaspar2018.genereg.net/matrix/MA0749.1
29	DREME	AAATR	DREME-7	AAATR	5	365	2.2e-005	DREME
30	DREME	AYACACAC	DREME-8	AYACACAC	8	75	2.4e-005	DREME
31	db/MOUSE/uniprobe_mouse.meme	UP00077_1	Srf_primary	WWCCWTATAWGGNA	14	781	3.8e-005	CENTRIMO			http://the_brain.bwh.harvard.edu/uniprobe/details2.php?id=00077
32	db/JASPAR/JASPAR2018_CORE_vertebrates_non-redundant.meme	MA0050.2	IRF1	NTTYASTTTCACTTTCDBTTT	21	757	4.9e-005	CENTRIMO			http://jaspar2018.genereg.net/matrix/MA0050.2
33	db/EUKARYOTE/jolma2013.meme	FLI1_full_1		ACCGGAARTR	10	719	3.3e-004	CENTRIMO			http://floresta.eead.csic.es/footprintdb/index.php?db=HumanTF:1.0&motif=FLI1_full_1
34	db/EUKARYOTE/jolma2013.meme	BATF3_DBD		TGATGACGTCATCA	14	91	4.2e-004	CENTRIMO			http://floresta.eead.csic.es/footprintdb/index.php?db=HumanTF:1.0&motif=BATF3_DBD
35	db/EUKARYOTE/jolma2013.meme	ATF7_DBD		NDATGACGTCATMV	14	182	1.2e-003	CENTRIMO			http://floresta.eead.csic.es/footprintdb/index.php?db=HumanTF:1.0&motif=ATF7_DBD
36	db/JASPAR/JASPAR2018_CORE_vertebrates_non-redundant.meme	MA0834.1	ATF7	NDATGACGTCATMV	14	167	1.2e-003	CENTRIMO			http://jaspar2018.genereg.net/matrix/MA0834.1
37	db/JASPAR/JASPAR2018_CORE_vertebrates_non-redundant.meme	MA0760.1	ERF	ACCGGAAGTR	10	782	1.3e-003	CENTRIMO			http://jaspar2018.genereg.net/matrix/MA0760.1
38	db/EUKARYOTE/jolma2013.meme	ERF_DBD		ACCGGAAGTR	10	812	1.8e-003	CENTRIMO			http://floresta.eead.csic.es/footprintdb/index.php?db=HumanTF:1.0&motif=ERF_DBD
39	DREME	CTGAGCTA	DREME-9	CTGAGCTA	8	28	1.8e-003	DREME	db/MOUSE/uniprobe_mouse.meme	UP00264_1 (Hoxa1_3425.1)	http://the_brain.bwh.harvard.edu/uniprobe/details2.php?id=00264
40	DREME	GGRAA	DREME-10	GGRAA	5	593	3.5e-003	DREME
41	db/JASPAR/JASPAR2018_CORE_vertebrates_non-redundant.meme	MA0761.1	ETV1	ACCGGAAGTD	10	1017	3.6e-003	CENTRIMO			http://jaspar2018.genereg.net/matrix/MA0761.1
42	db/JASPAR/JASPAR2018_CORE_vertebrates_non-redundant.meme	MA0475.2	FLI1	ACCGGAARTR	10	668	3.6e-003	CENTRIMO			http://jaspar2018.genereg.net/matrix/MA0475.2
43	db/EUKARYOTE/jolma2013.meme	CREB3_full_1		BNRTGACGTCAYCM	14	202	5.4e-003	CENTRIMO			http://floresta.eead.csic.es/footprintdb/index.php?db=HumanTF:1.0&motif=CREB3_full_1
44	db/JASPAR/JASPAR2018_CORE_vertebrates_non-redundant.meme	MA0840.1	Creb5	NATGACGTCAYH	12	179	5.9e-003	CENTRIMO			http://jaspar2018.genereg.net/matrix/MA0840.1
45	db/EUKARYOTE/jolma2013.meme	ELF1_DBD		AACCCGGAAGTR	12	471	6.0e-003	CENTRIMO			http://floresta.eead.csic.es/footprintdb/index.php?db=HumanTF:1.0&motif=ELF1_DBD
46	db/JASPAR/JASPAR2018_CORE_vertebrates_non-redundant.meme	MA0656.1	JDP2(var.2)	GATGACGTCAYC	12	146	6.3e-003	CENTRIMO			http://jaspar2018.genereg.net/matrix/MA0656.1
47	db/JASPAR/JASPAR2018_CORE_vertebrates_non-redundant.meme	MA0473.2	ELF1	AACCCGGAAGTR	12	400	7.2e-003	CENTRIMO			http://jaspar2018.genereg.net/matrix/MA0473.2
48	db/EUKARYOTE/jolma2013.meme	XBP1_DBD_1		GATGACGTCATC	12	308	7.3e-003	CENTRIMO			http://floresta.eead.csic.es/footprintdb/index.php?db=HumanTF:1.0&motif=XBP1_DBD_1
49	db/EUKARYOTE/jolma2013.meme	ELK1_DBD_1		ACCGGAAGTD	10	895	7.5e-003	CENTRIMO			http://floresta.eead.csic.es/footprintdb/index.php?db=HumanTF:1.0&motif=ELK1_DBD_1
50	db/EUKARYOTE/jolma2013.meme	ETV1_DBD		ACCGGAAGTD	10	1040	8.6e-003	CENTRIMO			http://floresta.eead.csic.es/footprintdb/index.php?db=HumanTF:1.0&motif=ETV1_DBD
51	db/EUKARYOTE/jolma2013.meme	Jdp2_DBD_2		GATGACGTCAYC	12	171	8.6e-003	CENTRIMO			http://floresta.eead.csic.es/footprintdb/index.php?db=HumanTF:1.0&motif=Jdp2_DBD_2
52	db/EUKARYOTE/jolma2013.meme	JDP2_DBD_2		GATGACGTCAYC	12	180	9.7e-003	CENTRIMO			http://floresta.eead.csic.es/footprintdb/index.php?db=HumanTF:1.0&motif=JDP2_DBD_2
53	db/EUKARYOTE/jolma2013.meme	JDP2_full_2		GATGACGTCAYC	12	194	1.0e-002	CENTRIMO			http://floresta.eead.csic.es/footprintdb/index.php?db=HumanTF:1.0&motif=JDP2_full_2
54	db/MOUSE/uniprobe_mouse.meme	UP00065_1	Zfp161_primary	KGGCGCGCGCRCHYRD	16	586	1.3e-002	CENTRIMO			http://the_brain.bwh.harvard.edu/uniprobe/details2.php?id=00065
55	db/EUKARYOTE/jolma2013.meme	NRF1_full		YGCGCATGCGCA	12	251	1.5e-002	CENTRIMO			http://floresta.eead.csic.es/footprintdb/index.php?db=HumanTF:1.0&motif=NRF1_full
56	db/MOUSE/uniprobe_mouse.meme	UP00103_1	Jundm2_primary	NSGATGACGTCAYCRH	16	353	2.0e-002	CENTRIMO			http://the_brain.bwh.harvard.edu/uniprobe/details2.php?id=00103
57	db/JASPAR/JASPAR2018_CORE_vertebrates_non-redundant.meme	MA0750.2	ZBTB7A	NVCCGGAAGTGSV	13	1116	2.4e-002	CENTRIMO			http://jaspar2018.genereg.net/matrix/MA0750.2
58	DREME	GCGSTCTA	DREME-12	GCGSTCTA	8	26	4.7e-002	DREME
# MEME-ChIP (Motif Analysis of Large Nucleotide Datasets): Version 5.1.1 released on Wed Jan 29 15:00:42 2020 -0800
# The format of this file is described at http://meme-suite.org//doc/meme-chip-output-format.html
# meme-chip -oc . -time 300 -ccut 100 -order 1 -db db/EUKARYOTE/jolma2013.meme -db db/JASPAR/JASPAR2018_CORE_vertebrates_non-redundant.meme -db db/MOUSE/uniprobe_mouse.meme -meme-mod zoops -meme-minw 6 -meme-maxw 30 -meme-nmotifs 3 -meme-searchsize 100000 -dreme-e 0.05 -centrimo-score 5.0 -centrimo-ethresh 10.0 WT-15_macs2-peaks_cutoff.fasta
